# Supplementary material for: A novel data mining method to identify assay-specific signatures in functional genomic studies
Source: BMC Bioinformatics. 2006 Aug 14;7:377. doi: 10.1186/1471-2105-7-377 (PMC1599756; doi:10.1186/1471-2105-7-377)
Supplement: Additional File 1 — Human tissue expression data case study. Data sets used in the "human tissue expression data case study". [file 1471-2105-7-377-S1.xls]

## Sheet: Sheet1
%	%	Colon5	Esophagus3	Lung4	Lung5	Stomach1	Blood	Vulva*	Cervix2	Prostate1	Endometrium1	Endometrium2	Placenta3	Placenta2	Vulva1	Vulva2	Lung1	Lung2	Muscle4	Muscle1	Muscle3	Teste2	Spleen1	Myometrium1	Myometrium2	Kidney8	Kidney10	Kidney9	Kidney7	Amygdala	Brain4	MotorCortex	Hippocampus	Caudate/Putamen	Ovary1	Ovary2	Liver5	Liver2	Breast9	Breast7	Cerebellum
Gene1	A28102	162	72	71	43	157	133	70	113	139	30	112	146	244	31	52	48	69	476	242	273	155	67	100	123	123	21	60	71	147	123	162	61	141	26	114	252	82	239	214	219
Gene2	AB000114	34	16	7	32	30	13	10	31	10	22	11	14	189	16	23	25	60	96	52	97	44	19	23	40	0	10	33	6	14	21	104	0	45	38	3	129	61	95	52	129
Gene3	AB000115	76	40	62	107	23	54	26	88	36	69	54	103	51	72	80	29	25	82	93	42	355	283	120	56	39	99	81	49	29	100	115	127	45	82	22	119	77	201	72	223
Gene4	AB000220	171	28	80	84	78	40	23	186	130	190	105	12	0	150	105	34	82	167	100	373	120	64	226	177	30	68	53	63	16	69	35	21	5	169	116	50	0	147	164	24
Gene5	AB000381	0	0	5	0	2	0	3	0	0	11	0	0	81	0	0	34	0	0	15	0	0	40	0	20	4	3	20	27	0	3	0	0	41	0	22	69	76	35	43	18
Gene6	AB000409	77	54	23	67	0	49	32	41	17	25	35	65	89	33	67	0	38	8	14	130	24	63	41	42	0	25	22	24	0	84	0	0	0	78	34	0	0	0	0	42
Gene7	AB000449	31	6	11	87	1	32	0	5	18	24	10	24	13	9	24	0	26	28	49	0	46	32	0	1	0	16	0	27	2	5	64	0	85	26	0	29	0	82	46	15
Gene8	AB000450	60	27	23	44	91	28	16	30	44	53	50	34	136	47	50	16	103	65	77	102	220	53	45	107	48	47	97	35	0	71	29	0	1	58	19	55	59	26	64	53
Gene9	AB000460	568	248	305	251	523	546	312	383	381	455	437	505	903	275	231	124	370	328	712	599	563	436	460	515	411	502	430	583	695	524	670	607	725	474	549	537	493	826	623	1323
Gene10	AB000462	4	0	49	64	14	59	7	9	54	0	0	0	0	13	17	0	39	0	0	13	87	62	2	0	0	14	5	0	0	25	80	65	0	37	44	82	72	0	28	69
Gene11	AB000464	121	105	225	118	181	142	126	89	177	77	92	152	185	81	72	26	130	205	244	375	201	41	80	87	217	191	157	205	118	126	86	48	199	72	98	328	192	253	254	245
Gene12	AB000467	0	0	0	9	0	0	0	0	0	0	0	0	0	0	0	0	0	0	0	0	0	0	0	0	0	0	0	0	0	0	0	0	0	0	0	0	0	0	0	0
Gene13	AB000468	112	453	135	117	85	300	35	108	153	211	160	102	192	60	110	84	104	0	72	53	131	304	106	152	139	121	224	241	39	150	0	25	79	244	108	122	76	48	0	141
Gene14	AB000584	0	0	88	108	21	3	0	121	329	87	54	5724	138	0	138	167	32	165	0	163	73	192	0	31	1093	1605	914	1813	0	0	123	0	120	56	58	30	591	0	0	188
Gene15	AB000816	12	0	6	0	5	64	15	0	0	4	0	40	0	15	2	9	0	63	0	12	0	19	0	0	0	0	0	0	1	0	1	0	0	44	0	0	56	0	0	0
Gene16	AB000895	0	0	0	0	0	0	0	0	0	0	0	0	276	0	0	0	0	0	0	0	0	154	0	0	0	0	0	0	0	0	0	0	0	0	0	0	0	0	0	0
Gene17	AB000896	0	12	0	8	70	0	1	0	0	0	0	74	0	9	0	40	10	22	0	96	0	43	0	0	0	0	33	0	0	29	66	0	108	3	0	63	0	116	0	43
Gene18	AB000897	89	15	22	18	108	0	14	12	23	0	0	6	7	15	7	29	13	24	0	0	0	0	5	2	0	0	0	0	0	50	16	0	0	0	11	42	0	0	0	0
Gene19	AB000905	38	11	21	38	73	28	10	12	46	8	17	41	102	32	17	0	34	19	60	100	124	10	21	19	0	7	0	12	24	0	50	121	80	15	28	31	27	40	44	136
Gene20	AB001106	101	23	107	127	94	50	39	76	81	112	82	148	260	80	40	46	135	22	109	80	147	43	95	104	122	100	96	167	129	218	120	527	124	154	64	123	47	71	163	358
Gene21	AB001325	314	1514	457	300	390	109	3274	1836	490	207	168	140	640	2013	1914	436	306	469	101	80	312	413	204	245	361	1785	618	906	201	282	235	388	224	85	231	205	448	458	556	321
Gene22	AB002314	119	16	10	45	18	0	38	13	18	0	25	31	197	0	0	36	15	61	157	102	65	0	1	0	0	11	10	14	135	160	235	186	29	6	0	123	0	25	113	83
Gene23	AB002315	40	40	58	92	0	94	45	22	86	50	56	161	25	54	49	0	58	139	260	166	45	77	50	45	41	35	50	58	5	133	75	90	198	71	88	155	16	11	159	210
Gene24	AB002318	402	104	320	184	149	297	156	173	188	167	210	192	106	202	79	23	42	502	426	578	0	304	246	253	354	95	122	376	408	503	550	435	477	209	445	111	47	379	387	120
Gene25	AB002332	179	16	85	179	184	51	106	56	73	76	94	125	217	79	53	109	188	336	188	49	135	159	76	159	78	58	85	97	189	121	194	146	142	133	104	90	154	135	0	456
Gene26	AB002356	241	74	111	165	250	184	223	135	217	136	179	274	261	153	185	133	143	696	249	79	241	239	181	106	248	256	203	298	285	338	322	394	276	180	195	121	171	647	305	546
Gene27	AB002365	654	30	55	23	132	20	18	27	45	57	16	22	0	97	56	1	42	36	86	292	71	51	387	358	107	68	100	82	159	304	294	234	252	40	4	0	4	34	0	482
Gene28	AB002366	0	1	20	18	48	20	6	4	45	18	24	0	160	10	0	0	34	0	48	52	0	0	9	3	0	11	0	0	57	81	43	47	14	35	19	45	139	0	46	151
Gene29	AB002380	63	20	78	90	132	38	13	63	57	101	100	163	219	155	124	79	93	48	43	139	66	73	105	71	96	152	59	155	144	152	126	133	161	106	44	118	118	0	23	269
Gene30	AB002382	225	743	261	279	550	143	554	486	298	379	438	639	663	501	392	119	289	187	37	152	201	386	456	442	361	523	338	615	235	72	291	200	281	310	405	129	383	667	573	201
Gene31	AB002409	228	135	108	220	64	93	0	0	25	41	19	5	9	0	11	57	327	37	267	134	253	538	134	154	0	0	51	0	71	0	0	80	0	80	1	249	114	88	0	148
Gene32	AB002533	2514	2886	2586	3998	2224	3559	3875	3220	1939	3526	3162	2654	2204	4134	4748	2546	2434	1089	3722	2869	4632	4207	3488	6124	2554	2065	3991	2241	1901	1522	2087	1927	1988	3550	5056	2195	1348	5177	6131	1836
Gene33	AB002559	338	308	125	58	458	797	213	223	316	165	197	201	616	139	147	357	289	432	618	342	513	456	151	183	297	226	322	391	477	305	472	454	328	89	155	489	338	888	720	332
Gene34	AB003102	373	316	160	68	77	148	478	254	245	266	238	402	220	464	373	140	202	213	322	318	222	179	288	317	123	161	130	187	173	238	144	205	156	172	117	55	100	82	204	156
Gene35	AB003103	4	0	43	10	0	7	9	81	46	105	40	33	33	77	62	13	14	89	117	122	33	31	76	64	40	35	60	46	105	184	68	239	78	65	25	95	14	52	0	95
Gene36	AB003177	160	247	85	109	143	197	230	170	237	241	172	118	184	243	263	48	65	216	161	205	70	128	177	194	200	126	127	213	120	155	188	79	92	126	95	248	190	335	100	230
Gene37	AB003698	29	5	19	16	41	39	0	30	5	36	41	61	75	29	14	14	7	44	0	23	0	108	25	49	26	21	25	26	39	62	101	42	66	24	12	60	27	54	7	38
Gene38	AB004884	165	111	69	68	144	121	103	132	132	171	118	114	226	110	152	63	60	44	258	32	120	183	165	186	158	168	82	202	3	179	150	247	142	208	211	123	29	354	76	112
Gene39	AB005535	0	0	0	0	14	7	0	1	0	0	0	2	0	0	0	0	0	0	0	3	0	0	0	0	0	0	0	0	17	0	0	86	0	0	0	0	0	29	0	1
Gene40	AB006190	225	138	152	128	180	180	89	138	360	147	126	242	302	77	114	57	76	510	282	440	204	102	135	227	206	225	239	165	146	133	154	222	156	219	130	217	202	241	311	416
Gene41	AB006781	190	19	35	27	564	30	4	0	55	35	37	41	0	18	35	33	36	212	24	47	14	71	23	0	64	0	4	15	60	42	74	41	46	25	26	48	613	56	0	0
Gene42	AB006782	462	358	779	891	2341	735	654	624	556	627	599	571	1276	533	354	1044	638	903	1123	510	992	1326	538	656	556	735	638	599	669	726	1047	1010	580	554	533	234	752	996	1477	1201
Gene43	AC000061	85	70	38	37	99	114	74	93	78	89	97	58	108	72	72	39	76	155	150	124	125	38	109	90	91	80	72	117	50	84	87	69	18	59	82	151	41	326	271	97
Gene44	AC000061	0	0	0	0	0	0	0	0	0	0	5	0	0	0	0	0	0	0	0	0	29	0	0	0	0	0	0	0	0	0	24	0	0	0	0	0	0	0	0	0
Gene45	AC000062	18	0	3	8	20	0	0	3	55	4	0	16	25	0	6	2	0	0	20	26	0	0	0	0	6	0	0	0	0	18	0	0	14	0	0	0	71	0	16	14
Gene46	AC000063	48	59	60	14	128	62	81	101	96	121	134	117	0	87	141	62	18	256	182	105	18	50	81	129	86	111	106	118	83	67	110	7	11	62	58	7	58	244	254	146
Gene47	AC000064	148	66	101	78	91	111	65	191	241	192	194	166	407	102	102	76	60	116	112	175	206	134	166	160	76	138	112	140	86	134	120	438	112	264	73	256	160	255	0	245
Gene48	AC000064	154	24	51	54	24	50	32	22	57	42	66	27	187	38	36	34	21	82	85	54	81	125	46	70	45	37	43	33	48	60	83	93	111	51	53	140	120	71	61	67
Gene49	AC000066	39	1	0	0	0	3	0	0	31	0	0	5	0	0	5	0	0	0	5	0	0	0	4	4	0	2	0	0	0	0	30	55	0	3	0	0	12	0	0	0
Gene50	AC000099	34	29	21	0	5	0	0	9	6	0	0	0	131	0	28	14	51	26	114	59	63	33	0	0	0	6	20	8	22	52	153	0	94	1	64	145	0	58	93	14
Gene51	AC000115	0	0	13	0	0	25	0	0	0	0	0	457	57	0	0	0	0	3	0	86	0	0	0	0	0	19	0	12	0	0	149	0	19	15	0	200	0	150	40	0
Gene52	AC002045	95	14	20	13	54	76	7	56	88	79	40	109	88	35	44	31	35	151	92	224	48	64	76	57	37	44	0	80	38	103	0	21	126	140	47	0	69	85	107	21
Gene53	AC002045	1126	135	782	639	397	789	136	810	667	1028	1153	564	348	822	710	492	636	682	335	519	338	589	1134	945	298	455	308	527	774	995	934	1301	1138	1051	776	0	458	871	414	2584
Gene54	AC002073	3	0	16	44	0	336	0	0	18	0	0	42	137	0	0	43	0	0	0	0	63	116	0	0	27	17	4	46	13	14	89	0	0	37	26	98	9	89	0	0
Gene55	AC002076	0	0	0	2	0	0	0	0	0	0	0	3	0	0	0	0	0	73	0	0	0	0	0	0	0	0	0	0	0	0	4	0	37	0	0	0	41	10	0	0
Gene56	AC002077	0	33	0	0	229	0	0	0	0	0	0	0	0	0	0	87	0	0	0	0	0	0	56	0	0	0	0	0	0	0	0	0	0	0	17	107	0	300	0	0
Gene57	AC002086	37	0	0	0	36	28	0	0	50	5	0	0	128	3	4	0	0	0	7	0	83	37	0	0	0	1	0	3	1	0	0	16	38	15	19	25	0	32	29	19
Gene58	AC002115	1346	2397	590	955	1884	1012	1688	926	708	935	998	706	1095	1215	1487	566	727	2322	4976	4577	931	899	847	1030	1672	791	1603	1583	1445	1651	2451	1755	1278	800	748	1770	1176	480	1243	1380
Gene59	AC002115	136	114	102	120	281	133	144	92	241	232	165	156	355	118	134	84	232	355	391	186	249	196	108	214	226	191	120	238	134	205	313	231	223	109	237	402	211	223	248	229
Gene60	AC002115	0	308	0	0	0	0	0	0	15	0	0	0	0	0	0	0	0	0	0	0	0	0	0	0	0	0	0	0	0	0	0	0	0	0	0	0	0	0	0	0
Gene61	AC002115	122	70	105	86	103	227	91	170	152	255	197	117	78	78	200	36	143	15	37	117	192	86	108	112	101	109	84	103	0	98	109	26	10	237	105	0	34	217	29	14
Gene62	AC002450	0	0	16	0	32	0	0	0	41	0	0	0	16	0	11	0	83	0	0	0	0	0	0	0	0	0	0	0	0	24	0	0	0	0	33	77	58	48	28	51
Gene63	AC002464	3	0	0	0	16	0	0	0	0	0	3	9	0	0	0	0	0	0	0	0	27	0	0	0	0	0	0	0	0	0	0	0	0	0	0	0	0	0	0	2
Gene64	AC002477	98	82	48	61	5	84	32	93	56	91	118	52	63	49	83	36	56	0	62	26	80	99	57	86	31	95	45	45	71	29	183	0	69	68	79	62	66	37	0	165
Gene65	AC002486	30	47	43	37	97	38	42	25	0	40	18	40	24	0	0	31	28	104	114	89	75	0	12	36	28	44	51	53	59	42	47	57	55	11	34	89	91	105	99	109
Gene66	AD000092	183	42	125	62	286	33	78	136	297	0	164	126	369	98	87	53	160	396	452	413	93	210	1	96	12	0	178	11	273	236	175	252	300	58	0	900	304	297	183	704
Gene67	AD000092	0	0	0	0	0	0	0	0	0	0	0	0	0	0	0	1	0	0	131	0	0	0	0	0	0	0	0	0	0	0	0	0	0	0	0	0	0	0	0	0
Gene68	AD000092	131	77	0	27	0	0	0	1	0	42	0	0	0	0	81	0	0	0	543	1236	24	0	121	250	0	0	0	0	81	107	9	0	0	34	0	0	77	0	0	0
Gene69	AD000684	0	139	33	5	99	33	99	69	30	47	55	110	124	98	62	16	6	0	0	0	8	0	1	22	18	57	12	56	0	21	0	0	0	0	39	44	231	0	49	0
Gene70	AD001527	38	49	40	16	0	15	39	30	19	31	20	0	31	30	39	15	56	23	49	7	6	6	12	56	63	26	0	16	34	38	0	114	0	4	71	64	41	0	64	88
Gene71	AF000177	77	44	1	13	0	0	51	28	0	106	99	15	78	54	71	13	60	169	181	139	115	31	68	53	36	65	79	61	0	38	0	27	0	100	27	55	98	13	0	149
Gene72	AF000231	38	37	35	36	29	7	8	47	0	18	23	30	122	46	26	34	80	30	60	0	72	52	51	31	1	57	7	38	6	83	50	112	71	48	38	8	88	85	39	59
Gene73	AF000234	0	0	0	34	0	0	0	0	0	0	17	0	0	0	0	0	0	0	0	0	0	24	0	0	0	13	0	0	0	0	0	0	0	0	0	0	28	0	0	0
Gene74	AF000424	0	0	0	65	0	687	0	0	0	0	0	13	0	6	0	39	39	0	0	0	6	177	0	0	0	0	0	0	0	0	17	0	0	0	0	0	0	0	0	0
Gene75	AF000430	0	0	5	0	23	6	0	19	16	22	29	25	0	6	0	4	7	0	15	36	0	0	8	7	0	10	0	0	0	8	0	21	48	2	0	0	0	15	0	0
Gene76	AF000545	0	0	0	51	0	0	0	150	17	30	41	0	0	49	76	0	14	0	0	114	0	24	18	90	0	0	1	0	0	0	0	0	0	0	0	0	26	0	0	0
Gene77	AF000560	0	0	0	21	109	10	29	60	71	10	2	14	0	85	81	0	0	0	29	0	0	0	74	115	0	93	6	149	0	0	208	80	0	55	391	15	92	0	0	0
Gene78	AF000562	289	351	400	269	196	284	293	220	238	191	221	333	452	260	251	218	305	265	517	416	214	395	307	267	341	241	182	321	246	292	80	0	220	308	431	263	64	851	476	0
Gene79	AF000573	0	0	0	0	0	5	0	0	56	0	0	0	55	0	0	0	0	0	0	0	0	0	0	0	171	12	63	0	0	0	0	0	0	0	0	224	303	0	18	0
Gene80	AF000959	0	150	717	911	0	0	78	0	131	0	0	87	269	86	63	131	522	82	0	0	120	191	2	3	0	14	0	22	91	78	51	120	130	0	0	57	93	205	0	71
Gene81	AF001294	0	22	104	43	200	0	181	161	169	100	89	1440	707	131	154	125	33	362	0	37	0	74	36	16	148	108	105	16	169	17	119	56	48	8	74	30	23	214	240	0
Gene82	AF001359	0	46	165	182	198	35	46	79	142	127	205	0	205	65	73	129	257	0	270	0	167	149	129	174	130	113	140	209	557	409	485	476	534	47	220	93	227	0	0	573
Gene83	AF001548	18322	2770	1677	964	5731	41	1656	235	1295	2215	1127	887	811	2438	2566	251	2381	323	203	1033	645	264	5352	8481	89	48	465	598	42	69	114	278	2	828	932	106	123	228	652	159
Gene84	AF001620	2	50	0	10	75	19	5	0	0	4	0	29	22	8	0	0	2	223	181	234	26	0	1	8	8	0	4	0	0	0	0	61	43	7	9	63	0	0	53	27
Gene85	AF001787	0	0	0	0	0	0	0	0	0	0	0	0	0	0	1	0	0	0	126	21	1	0	0	0	0	0	0	0	0	0	0	0	0	0	0	0	0	14	0	0
Gene86	AF002020	105	60	88	75	107	58	77	97	88	79	77	166	167	96	80	46	52	0	149	72	128	48	88	34	32	55	59	55	129	72	108	86	73	65	86	67	49	122	62	129
Gene87	AF002224	5	0	0	0	41	126	66	44	21	118	107	105	357	39	22	47	77	334	137	386	81	35	104	168	16	75	78	0	152	86	240	148	76	35	71	199	62	600	174	126
Gene88	AF002700	98	103	82	34	12	129	119	82	89	77	95	18	297	106	68	71	81	32	183	0	94	120	140	122	138	92	146	109	63	186	206	116	137	70	131	0	29	419	270	259
Gene89	AF003743	190	78	22	134	183	60	0	27	34	115	69	0	143	0	0	2	126	27	312	262	71	0	112	63	38	154	232	95	175	147	173	188	115	29	14	452	65	142	96	329
Gene90	AF005037	40	21	23	40	7	36	10	23	47	16	18	23	120	26	27	1	70	4	67	73	77	24	1	33	0	32	22	9	22	1	70	37	80	31	32	66	38	82	0	134
Gene91	AF005043	59	21	36	62	49	62	12	15	128	17	34	54	80	11	8	5	34	122	49	132	141	56	16	25	6	12	30	13	10	51	8	68	41	43	43	122	5	93	0	114
Gene92	AF005361	0	6	1	0	0	15	0	0	31	0	0	0	63	0	0	0	0	0	11	65	53	48	0	0	0	0	0	0	0	44	0	15	24	14	3	62	47	19	0	33
Gene93	AF005775	131	155	274	91	281	273	143	253	223	106	92	288	527	130	101	287	339	938	230	435	537	237	109	133	100	154	179	124	181	129	208	193	147	134	97	119	143	417	107	371
Gene94	AF005887	82	58	38	44	43	61	140	68	45	66	72	47	0	92	79	61	33	148	0	0	83	67	81	0	24	69	49	86	37	90	21	0	69	44	57	52	75	35	9	0
Gene95	AF006041	350	210	105	68	0	367	199	80	65	131	91	333	586	176	149	195	292	771	0	144	424	488	61	285	349	259	139	191	124	256	0	614	302	189	214	157	305	335	572	310
Gene96	AF006084	204	145	171	116	118	1120	123	154	187	164	237	124	166	180	138	240	186	0	26	0	221	477	208	162	81	154	205	217	34	65	45	156	0	4	100	180	108	161	303	97
Gene97	AF006087	126	119	30	4	19	350	175	84	163	51	53	59	128	169	128	88	37	69	41	83	29	278	105	28	101	72	129	94	126	282	138	489	238	55	36	133	0	167	197	175
Gene98	AF006609	0	0	25	23	16	0	0	0	0	0	0	0	0	0	0	0	32	88	0	0	0	0	0	0	0	0	0	0	0	0	14	0	0	0	11	0	101	0	0	0
Gene99	AF007111	63	30	27	15	0	0	8	59	6	25	40	18	14	0	0	12	85	45	0	28	78	80	25	19	36	61	0	0	0	35	62	140	0	34	54	0	57	315	141	36
Gene100	AF007551	28	56	41	44	75	0	0	33	53	0	25	106	64	18	14	29	27	27	61	9	155	0	18	0	31	46	56	84	0	39	0	79	0	56	65	83	121	98	227	74
Gene101	AF007875	93	27	48	58	166	66	20	53	123	101	53	78	139	83	47	25	40	93	35	144	31	102	94	38	32	77	38	86	47	17	82	155	27	82	77	24	33	70	93	88
Gene102	AF008445	75	26	56	40	21	82	5	21	50	21	37	3	161	11	1	147	120	0	0	0	163	256	58	8	0	360	131	155	56	125	0	0	70	118	61	3	74	0	0	34
Gene103	AF008937	104	32	0	4	96	175	43	40	33	50	35	135	17	0	32	46	56	123	44	155	150	64	48	71	4	95	69	52	43	70	0	88	74	144	112	37	39	76	80	31
Gene104	AF009301	111	21	112	126	60	32	71	82	60	30	38	55	51	71	91	27	28	109	56	119	37	72	99	96	41	17	29	9	43	89	33	250	94	204	94	93	16	52	0	428
Gene105	AF009368	574	216	287	248	472	257	282	383	561	437	402	26	509	230	311	151	459	794	523	630	357	277	451	440	318	268	457	368	756	567	604	848	610	260	464	665	420	396	994	944
Gene106	AF009426	0	0	0	0	0	0	0	13	24	1	8	0	0	0	9	35	34	0	56	1	0	0	22	26	5	0	18	1	0	33	51	42	2	0	0	0	0	0	4	81
Gene107	AF009674	0	268	0	83	215	204	0	0	46	0	0	132	0	70	78	0	0	0	0	0	38	124	74	37	0	0	0	102	0	0	0	0	0	203	83	0	4	88	0	0
Gene108	AF010193	50	49	120	55	143	118	33	157	67	120	133	289	166	42	74	119	103	188	167	206	78	103	106	140	106	85	118	264	151	119	152	89	0	123	135	89	72	111	57	147
Gene109	AF012024	31	11	40	59	22	11	30	39	57	40	51	26	65	38	55	6	55	29	112	7	0	4	55	88	28	17	49	104	94	83	107	119	75	24	43	8	79	43	69	141
Gene110	AF012270	0	0	0	0	0	31	0	0	0	18	0	0	0	7	0	1	0	0	95	88	41	73	31	27	20	36	1	3	50	20	42	0	40	17	29	30	40	257	0	46
Gene111	AF014958	0	5	108	70	18	97	0	24	31	80	0	170	51	14	30	42	26	227	85	264	96	127	76	68	88	144	3	58	0	0	0	0	24	6	34	97	0	244	0	79
Gene112	AF015910	207	68	228	52	131	13	339	69	0	80	70	0	0	272	119	87	238	183	0	0	80	377	65	64	236	207	193	277	45	60	0	41	64	35	163	0	70	457	143	0
Gene113	AF015913	79	270	45	63	83	80	167	155	99	212	212	104	0	151	184	56	89	0	105	197	210	40	230	192	138	145	106	211	130	26	104	15	88	297	205	33	110	114	52	0
Gene114	AF015950	0	0	0	0	33	0	0	0	0	0	0	0	0	0	0	0	0	0	0	0	0	0	0	0	0	0	0	0	0	0	0	0	0	0	0	0	0	0	0	0
Gene115	AJ000099	413	417	833	741	484	211	330	260	328	418	521	482	940	202	286	805	677	1170	739	485	544	1211	464	615	645	631	616	628	345	443	509	488	327	353	374	101	568	1488	1066	695
Gene116	AJ000480	273	186	190	128	235	311	130	284	145	259	262	276	213	131	57	348	0	1021	255	526	207	213	245	210	170	368	109	297	102	146	180	350	24	219	210	235	284	347	542	347
Gene117	AJ001047	4	0	0	0	0	104	0	0	0	0	7	0	0	18	25	0	0	0	0	0	15	0	8	0	0	0	0	0	0	0	0	0	1	0	0	0	0	0	0	0
Gene118	AJ001421	173	776	206	135	429	455	502	530	317	365	318	523	278	522	509	269	258	154	377	482	367	277	268	343	329	444	478	346	40	122	112	90	111	444	349	287	414	134	359	109
Gene119	AJ001487	0	0	0	0	0	3	0	0	0	0	0	56	0	0	0	0	0	0	0	62	0	0	0	0	0	0	0	0	0	0	0	0	7	21	0	0	0	0	0	0
Gene120	D00003	0	0	0	0	0	0	0	0	0	0	0	0	0	0	0	0	0	0	0	0	0	0	0	0	0	0	0	0	0	0	0	0	0	0	0	73	0	0	0	0
Gene121	D00003	0	0	4	4	0	4	1	0	0	0	9	4	142	0	0	0	0	0	0	0	27	100	0	1	0	11	0	0	0	0	0	19	0	0	0	515	737	91	72	0
Gene122	D00017	1032	5989	2581	3478	1002	1264	3430	3810	2567	1491	1198	2219	4077	2986	3432	2322	3068	1047	151	1257	1405	1646	1303	1761	606	1559	1444	1130	0	0	0	0	28	746	551	254	936	1250	3314	243
Gene123	D00097	20	0	3	0	0	24	0	0	21	0	0	0	0	0	0	0	0	232	34	147	0	25	0	0	0	125	0	0	2	30	0	65	0	0	18	827	1571	40	36	0
Gene124	D00408	0	3	0	17	0	6	7	0	24	8	5	0	29	9	0	0	0	0	4	21	23	38	17	0	21	4	1	7	0	0	80	48	0	0	27	44	107	0	0	47
Gene125	D00408	128	28	106	65	846	37	48	45	238	20	47	57	0	104	18	80	90	51	188	72	84	126	26	6	195	65	140	84	0	27	74	0	22	35	8	2361	6397	265	0	21
Gene126	D00591	81	54	67	38	7	49	39	68	101	65	51	0	0	40	74	0	43	0	0	0	52	0	26	77	0	0	0	0	0	2	0	0	56	3	5	60	0	0	0	0
Gene127	D00596	22	81	0	0	15	3	9	47	34	252	223	99	23	40	71	33	27	0	62	73	57	62	3	0	39	13	19	22	28	33	1	0	0	0	39	53	0	7	59	0
Gene128	D00632	214	512	857	419	264	110	403	396	288	152	93	713	447	562	521	720	470	178	579	657	439	310	162	163	5995	806	5903	2308	170	239	139	215	202	142	185	597	1495	335	293	192
Gene129	D00654	13097	2842	226	64	1946	0	600	9	697	2490	885	646	235	660	854	42	534	173	31	142	54	4	5715	7572	0	0	0	0	0	0	7	0	50	83	32	106	0	116	616	0
Gene130	D00723	72	10	28	16	47	0	2	30	100	131	53	19	0	28	26	12	22	46	161	119	81	15	53	41	155	32	61	64	69	71	107	71	85	83	14	194	246	0	0	2
Gene131	D00726	92	97	55	38	81	85	49	51	88	66	78	80	172	65	32	18	56	119	235	242	85	159	57	52	127	73	84	145	3	98	0	49	29	0	63	151	133	274	196	73
Gene132	D00749	245	204	113	190	613	1078	208	221	231	189	236	290	339	125	254	169	347	563	742	313	383	450	179	254	484	333	478	346	357	191	645	312	173	71	132	373	187	444	542	442
Gene133	D00760	166	67	116	55	91	107	27	91	276	278	171	199	91	192	148	49	72	106	209	320	176	192	184	201	88	118	76	148	2	60	0	147	15	171	149	279	304	12	111	99
Gene134	D00761	574	587	318	696	109	425	513	423	364	589	495	407	349	688	705	282	367	108	171	132	713	543	527	461	339	322	257	436	94	177	162	357	40	407	327	437	673	35	235	238
Gene135	D00762	225	67	166	100	66	149	32	150	218	167	130	176	439	136	117	99	115	150	217	140	337	218	143	120	103	143	85	148	79	80	116	316	47	81	129	202	139	68	79	36
Gene136	D00763	334	98	286	388	101	232	62	171	635	362	313	419	489	313	180	190	190	358	271	308	616	646	282	295	327	228	202	372	120	251	341	612	151	244	163	389	455	237	253	156
Gene137	D00860	48	34	21	35	11	21	53	51	47	59	59	44	33	30	28	11	19	142	81	7	60	58	41	34	36	70	48	56	88	74	59	102	61	58	41	0	83	48	73	40
Gene138	D10040	21	15	106	47	44	57	45	37	84	40	23	58	90	83	205	126	102	375	294	321	75	53	22	32	190	110	71	285	63	26	3	77	19	37	1	493	842	54	74	0
Gene139	D10202	49	41	66	60	30	35	35	10	50	3	0	16	25	12	28	28	77	0	0	0	32	0	9	3	0	1	44	21	0	2	2	0	26	32	0	23	0	76	0	54
Gene140	D10495	172	45	256	224	218	377	126	77	475	62	73	167	317	103	209	219	225	260	227	274	168	273	65	57	205	57	172	92	131	158	206	414	112	88	153	177	85	0	119	114
Gene141	D10511	142	67	87	140	171	0	0	50	91	72	62	43	48	68	64	66	95	420	953	871	137	86	110	50	672	203	331	469	49	102	131	184	132	180	138	1410	1090	0	3	102
Gene142	D10522	151	205	132	72	101	80	56	163	296	377	339	428	276	275	146	114	77	76	0	52	147	494	169	104	46	49	102	78	146	270	117	512	115	309	194	21	122	90	148	290
Gene143	D10523	417	105	173	179	84	246	364	103	256	169	125	271	312	222	171	153	157	588	878	1144	200	338	165	184	452	272	235	384	317	337	317	713	296	139	148	251	287	212	122	119
Gene144	D10537	82	122	101	146	98	66	95	214	86	170	208	69	183	84	97	61	98	402	211	123	122	91	114	172	79	13	28	32	161	108	204	0	132	19	34	103	105	283	416	6
Gene145	D10656	42	45	71	28	0	4	46	3	0	27	14	61	75	43	42	35	78	159	143	76	126	28	8	5	0	29	1	55	18	0	27	495	5	28	56	93	158	235	104	0
Gene146	D10667	6140	409	121	0	488	0	151	36	58	486	172	38	0	243	287	24	222	0	0	54	0	44	1362	1213	0	10	33	43	0	0	47	2	0	65	82	0	0	0	0	0
Gene147	D10704	77	47	83	208	56	0	11	14	68	20	0	73	0	32	15	70	113	0	0	132	28	28	34	69	8	0	36	17	94	39	72	0	0	104	0	430	139	0	0	165
Gene148	D10922	0	0	7	6	0	21	2	5	0	0	0	0	20	10	11	30	19	0	1	16	0	55	5	0	1	0	0	9	0	2	23	62	13	0	11	4	0	55	0	0
Gene149	D10923	0	176	37	54	31	0	95	0	0	0	0	0	0	79	68	92	41	20	59	0	0	102	0	4	20	69	0	9	28	5	87	0	0	0	13	0	70	130	0	0
Gene150	D10925	0	0	18	67	0	27	0	0	0	0	0	34	0	0	0	0	28	0	0	0	10	74	0	0	0	0	0	0	0	0	0	0	0	0	0	0	0	0	0	0
Gene151	D10995	102	106	62	6	129	34	65	71	91	67	114	77	255	29	83	28	23	262	133	118	124	216	131	66	51	90	77	87	75	95	25	147	103	20	132	362	212	375	311	0
Gene152	D11086	173	212	180	172	260	921	146	201	148	119	157	62	268	93	60	188	218	229	404	526	430	668	129	195	333	120	142	259	207	118	177	0	0	71	109	246	0	423	68	18
Gene153	D11094	90	88	92	61	103	57	103	57	99	100	151	184	0	215	242	81	51	53	0	141	153	144	152	114	18	37	3	83	0	116	77	26	3	181	53	221	38	13	0	0
Gene154	D11139	46	0	18	67	6	0	43	18	15	0	4	0	0	19	0	51	44	157	18	21	48	0	3	0	28	11	25	7	32	53	0	67	25	8	34	137	0	0	119	86
Gene155	D11151	58	13	113	70	26	0	14	223	64	351	374	19	91	11	16	49	76	39	84	33	93	0	241	189	23	18	26	13	12	4	0	7	0	204	203	19	0	0	141	51
Gene156	D11327	11	49	41	3	120	88	0	50	8	40	1	1	110	20	23	27	46	208	38	10	83	132	8	50	7	47	27	17	0	83	37	62	35	1	0	14	55	25	39	91
Gene157	D11428	1067	112	423	681	49	0	167	371	255	319	310	396	899	267	446	453	1033	0	20	278	367	26	424	451	0	26	0	24	553	425	163	74	294	648	545	0	0	71	250	0
Gene158	D12485	5	0	0	32	0	7	24	0	41	22	0	150	0	5	11	0	30	0	0	0	102	66	62	52	0	22	18	19	0	19	0	10	0	80	77	212	114	49	71	37
Gene159	D12620	0	69	31	0	0	13	31	58	78	47	8	25	136	50	38	0	0	113	0	0	31	50	26	0	188	0	104	37	0	0	0	0	0	1	29	625	874	56	0	0
Gene160	D12625	0	2	10	0	12	9	8	12	20	9	0	0	0	0	7	8	0	1	0	4	10	19	0	10	0	0	3	7	0	11	65	0	0	0	19	89	8	0	22	0
Gene161	D12676	57	0	11	17	12	0	4	0	1	21	0	43	0	11	0	30	0	0	121	18	34	38	18	0	0	51	3	0	83	30	0	0	35	30	32	0	40	0	0	21
Gene162	D12686	0	0	0	0	0	0	208	0	0	0	0	0	0	176	215	0	0	0	211	0	0	0	0	0	32	0	14	0	0	21	159	71	140	0	0	0	506	0	0	0
Gene163	D12763	0	2	4	21	0	0	0	0	2	0	0	236	0	0	0	0	2	0	0	0	0	0	0	0	18	64	7	27	0	0	59	0	0	0	0	0	0	0	0	0
Gene164	D12775	34	18	35	51	24	28	29	64	34	62	80	14	27	49	24	26	54	69	90	42	18	58	10	43	41	110	73	57	0	55	72	58	92	3	21	3	6	78	10	102
Gene165	D13118	1190	1056	739	824	1083	585	978	760	1191	689	852	964	1261	887	868	566	666	2260	2745	1492	801	888	798	920	1099	733	1053	1089	1415	1495	1604	1441	1419	718	683	1381	869	1051	1785	1796
Gene166	D13146	415	387	187	385	425	322	755	363	338	460	419	276	229	438	471	276	303	390	304	227	342	212	346	404	805	945	383	1070	1805	1400	1130	910	1443	537	128	186	378	344	405	573
Gene167	D13168	0	0	33	16	24	6	19	20	54	18	22	46	0	17	23	1	36	11	52	14	0	12	15	21	7	14	18	33	10	7	0	0	53	0	10	27	72	55	53	0
Gene168	D13264	0	0	17	26	0	0	3	0	0	7	2	27	0	0	0	13	2	26	0	26	0	0	0	0	0	3	14	0	20	0	23	0	17	1	0	7	0	0	0	24
Gene169	D13305	0	26	0	0	175	0	0	0	0	0	0	0	0	0	0	0	0	96	88	0	0	2	0	0	0	0	0	0	20	37	90	116	0	0	0	0	0	65	0	0
Gene170	D13315	247	112	205	221	40	115	73	174	1088	336	285	199	137	287	263	137	132	44	98	428	194	161	285	285	236	292	249	325	210	320	68	266	36	438	333	270	107	119	98	161
Gene171	D13370	272	426	182	162	334	367	255	332	268	560	484	157	140	358	330	192	168	389	449	343	343	370	443	432	154	157	151	252	184	253	214	256	218	506	452	296	190	233	343	207
Gene172	D13413	2377	2250	2526	3627	1001	2414	2071	3207	1685	4337	4605	2197	1486	3611	3926	1482	2227	1551	1498	3410	3315	2313	4428	6379	4927	2788	4571	2620	1986	1885	1295	847	1989	4987	5446	1482	1795	2254	3536	4114
Gene173	D13435	45	41	45	71	81	53	38	110	99	68	62	91	187	68	61	16	36	129	139	90	95	104	86	73	75	96	102	93	138	116	106	83	58	86	64	161	0	123	107	86
Gene174	D13540	0	27	0	0	0	26	7	10	43	109	20	67	83	5	0	0	3	49	69	73	37	0	53	125	22	33	18	35	88	112	117	81	101	13	37	69	265	8	55	0
Gene175	D13626	35	7	24	38	41	24	0	0	4	107	63	32	34	0	0	0	0	35	0	36	18	21	0	0	3	2	3	0	0	14	15	3	0	11	23	0	69	48	0	0
Gene176	D13627	67	91	47	134	0	168	6	97	169	186	126	165	0	121	134	24	55	0	0	15	93	158	158	114	96	90	76	110	97	114	87	143	40	248	110	0	167	0	0	85
Gene177	D13628	85	17	89	33	5	30	27	6	96	20	5	121	321	3	5	43	46	126	107	200	84	133	17	45	31	45	36	37	26	57	0	104	28	83	49	83	0	315	73	102
Gene178	D13630	39	77	85	18	51	91	19	154	252	168	155	143	229	93	71	88	106	72	157	73	36	101	159	108	91	137	83	90	90	150	80	237	187	108	81	309	300	140	223	159
Gene179	D13631	43	10	73	11	27	224	41	70	23	20	37	119	26	34	29	74	45	37	277	116	137	44	79	38	0	12	25	21	76	3	22	189	12	125	74	26	115	29	161	88
Gene180	D13633	61	6	0	6	69	16	1	25	15	40	27	18	80	20	19	26	18	60	144	5	48	47	18	44	6	8	7	3	56	35	51	84	10	19	26	31	22	11	85	9
Gene181	D13634	70	15	26	28	61	15	8	49	76	58	41	59	0	42	17	0	14	55	80	0	41	39	56	67	70	40	41	73	4	18	53	0	0	49	55	79	34	64	12	51
Gene182	D13635	36	28	1	0	0	0	20	6	20	7	8	15	0	34	58	0	20	41	108	40	47	0	18	38	10	0	0	32	33	34	0	0	8	29	0	0	36	0	0	0
Gene183	D13636	152	110	193	146	92	72	129	98	184	73	119	169	187	111	65	54	92	0	55	135	229	128	77	102	18	66	59	23	26	128	109	135	68	185	44	3	15	0	137	205
Gene184	D13637	0	0	8	15	32	95	0	0	8	0	0	0	58	0	0	6	0	0	0	0	56	83	7	0	0	0	18	0	0	0	53	0	38	10	43	0	21	0	0	0
Gene185	D13638	14	0	7	5	0	0	0	7	3	0	0	5	0	0	0	0	21	0	0	0	3	3	0	0	0	0	0	0	0	2	0	0	0	0	0	39	0	0	0	0
Gene186	D13639	982	244	360	416	341	495	188	273	248	979	874	599	1046	372	265	452	691	0	0	118	669	497	1042	1328	45	162	136	240	362	833	655	825	469	397	318	90	76	120	211	176
Gene187	D13640	330	148	309	334	0	210	74	82	24	157	154	186	883	177	174	163	144	0	86	273	196	393	202	273	147	93	121	159	146	233	357	398	287	149	164	0	28	95	353	106
Gene188	D13641	239	149	169	146	344	185	120	255	245	336	312	176	216	352	278	94	179	83	146	209	231	127	309	330	288	228	269	266	484	784	587	384	433	326	306	179	98	112	206	393
Gene189	D13642	37	38	82	63	53	63	40	2	111	47	42	0	0	53	54	0	71	0	0	0	24	0	27	25	35	44	38	37	54	0	140	0	0	30	1	0	21	0	2	163
Gene190	D13643	0	643	429	625	330	0	594	131	321	0	0	107	0	508	727	530	216	0	0	15	136	526	0	0	0	143	4	46	219	235	373	0	168	0	0	667	945	0	300	0
Gene191	D13644	7	17	19	27	5	0	34	5	0	0	5	62	82	28	37	11	55	25	50	83	77	18	1	0	0	5	0	0	15	0	71	0	5	16	0	0	31	15	73	2
Gene192	D13645	0	0	0	0	28	0	0	46	0	32	26	0	0	27	37	18	0	0	0	0	0	28	25	21	0	0	0	0	0	8	27	0	0	60	0	0	0	0	0	0
Gene193	D13666	66	0	49	53	157	0	2	16	61	11	40	177	45	37	9	184	294	30	0	1	42	12	53	75	4	6	21	12	32	32	0	78	0	3	7	0	0	76	99	0
Gene194	D13705	121	135	119	104	293	151	143	142	2	112	211	207	343	116	75	144	147	683	691	350	230	131	156	235	362	228	298	224	403	300	575	394	122	144	213	281	1305	598	374	382
Gene195	D13720	5	12	0	25	48	136	26	28	17	28	26	65	121	8	23	60	55	10	0	24	51	74	23	7	45	38	41	40	75	65	113	77	29	34	63	0	13	136	114	129
Gene196	D13748	837	2048	672	548	928	1245	1463	1270	782	1475	1705	1094	992	1974	1777	1143	954	0	188	311	1213	986	1056	1181	439	745	699	597	270	306	224	192	218	1171	1285	528	835	755	1585	181
Gene197	D13789	0	0	0	0	0	0	0	0	0	0	0	0	0	0	0	0	0	0	0	0	0	0	0	0	0	0	0	0	0	0	0	0	0	0	0	45	0	0	0	0
Gene198	D13814	90	0	14	5	0	0	42	20	30	26	23	55	209	0	29	0	26	0	3	0	9	22	32	42	12	31	13	27	10	0	83	53	52	4	0	60	135	74	6	0
Gene199	D13897	84	50	93	17	163	13	0	48	118	96	126	116	539	50	27	20	127	920	249	103	188	124	86	116	71	74	34	147	150	136	126	0	249	32	54	58	76	419	259	17
Gene200	D13900	769	1133	530	582	815	277	871	699	1001	895	982	855	1164	729	695	378	538	1296	1551	1462	654	974	621	547	3834	1097	2413	1430	1085	1133	1265	1227	1074	836	812	7674	3603	888	1154	933
Gene201	D13969	0	0	0	16	0	0	0	0	0	0	0	0	65	12	23	18	21	0	23	0	0	0	29	0	14	0	0	16	3	0	0	27	0	0	4	0	0	0	0	37
Gene202	D13988	247	284	91	113	242	375	162	271	124	280	283	280	165	310	201	127	180	0	37	273	329	273	312	209	86	143	213	116	50	187	90	79	125	317	264	73	133	133	141	0
Gene203	D14043	238	53	259	170	321	358	32	144	322	249	179	739	362	225	147	236	174	239	156	181	259	384	245	162	346	342	280	346	179	173	0	172	418	474	300	437	341	167	210	97
Gene204	D14134	0	0	0	0	16	0	0	0	1	0	0	2	0	0	0	0	0	50	0	11	0	0	0	0	0	0	0	0	23	0	13	0	31	0	0	0	0	0	0	0
Gene205	D14446	18	12	21	3	29	1	3	25	38	31	0	45	171	22	11	38	37	84	35	99	9	64	26	0	23	20	8	38	44	13	0	47	0	55	52	5915	4192	36	74	64
Gene206	D14497	4	4	8	0	10	0	0	0	0	4	0	7	90	7	8	2	16	0	0	0	0	5	0	0	0	0	0	0	49	0	0	0	4	5	8	30	13	0	42	26
Gene207	D14520	37	405	101	160	317	35	397	529	283	46	15	127	0	884	898	118	46	121	183	0	19	51	40	0	36	140	18	27	0	52	1	60	0	0	46	37	43	75	36	92
Gene208	D14530	3649	3567	1999	2272	1204	3526	1767	2619	4218	4200	2171	2398	2505	3390	3485	1117	1736	2300	2218	3941	2868	2415	3456	4333	2108	1470	3021	1975	958	1245	727	1941	825	4161	4165	1810	1336	2611	2465	2179
Gene209	D14533	31	0	28	25	0	0	0	0	0	0	0	0	9	0	24	12	11	0	0	0	0	0	29	0	0	0	0	0	0	35	0	0	0	28	0	13	0	0	0	56
Gene210	D14657	19	42	20	19	10	6	15	13	35	131	156	10	208	72	47	15	0	3	0	0	66	75	7	0	0	7	0	8	0	44	0	12	12	0	22	0	0	31	1	0
Gene211	D14658	254	199	236	197	152	226	135	317	684	445	380	343	321	209	203	183	264	102	127	192	341	423	343	344	258	331	220	335	252	300	171	554	139	427	291	385	298	213	272	180
Gene212	D14659	53	3	37	14	33	11	0	35	104	40	20	67	145	35	14	35	36	0	66	46	69	70	44	28	34	48	21	46	76	84	75	111	96	63	45	59	114	86	79	128
Gene213	D14660	50	0	0	13	0	0	0	1	26	18	22	8	0	12	23	0	13	24	10	0	0	0	19	3	6	7	0	10	59	1	0	25	12	0	4	37	29	0	0	0
Gene214	D14661	82	46	32	63	44	113	27	58	135	85	81	114	98	54	56	43	68	77	84	167	137	141	66	50	36	55	31	69	63	18	70	206	11	122	78	19	50	117	107	58
Gene215	D14662	328	345	233	386	227	210	182	222	644	324	262	129	392	212	256	191	307	610	345	622	321	380	341	336	358	344	236	434	217	154	210	444	186	378	327	481	406	341	212	247
Gene216	D14663	176	121	88	131	101	156	45	79	127	134	108	150	334	150	110	59	85	181	152	180	162	43	137	114	66	138	70	194	0	64	214	155	70	132	145	181	38	49	86	29
Gene217	D14664	0	0	88	70	132	110	4	31	71	21	24	61	134	31	43	69	61	24	87	71	0	64	42	66	20	36	30	43	10	19	86	0	0	123	57	166	106	40	9	52
Gene218	D14678	0	0	0	0	0	0	0	0	0	47	0	0	0	4	13	0	0	0	0	0	0	0	5	0	0	0	0	0	0	0	0	0	0	7	0	0	0	0	0	0
Gene219	D14686	170	0	103	147	154	91	157	77	96	119	142	112	354	47	97	34	75	96	248	156	40	40	97	110	257	178	133	238	126	167	166	184	160	187	130	372	236	322	218	360
Gene220	D14689	237	125	109	147	175	176	158	153	138	234	183	138	244	112	189	108	153	61	289	0	193	382	235	278	32	296	247	375	142	135	30	93	146	128	156	182	157	435	116	436
Gene221	D14694	350	314	234	270	311	469	384	213	258	437	324	433	680	287	340	158	241	357	389	266	377	438	322	323	277	219	278	379	405	445	521	351	401	326	307	375	155	517	452	360
Gene222	D14695	121	35	65	103	0	87	58	147	302	131	115	155	224	89	47	70	145	98	335	217	112	312	122	89	221	113	250	256	120	100	218	83	129	355	216	29	0	131	61	216
Gene223	D14710	2058	2669	755	1252	2064	1090	1196	1020	1162	1463	1394	954	1506	1531	1846	628	979	4684	6301	3330	1358	1406	1031	991	2327	1381	2117	2386	1552	2392	2825	1755	1665	1193	1319	1527	1050	717	1279	1918
Gene224	D14811	95	42	34	57	133	116	0	32	16	60	1	118	203	34	50	50	85	155	125	56	74	159	12	14	0	8	0	10	77	74	0	83	0	99	108	187	151	243	12	2
Gene225	D14812	809	496	853	620	349	367	430	1277	1419	1874	1677	1559	1215	914	861	516	809	455	799	1043	727	774	2323	1838	1031	1056	929	979	812	1399	793	939	795	2018	2178	1225	621	343	639	1141
Gene226	D14822	0	5	0	20	49	12	0	2	35	19	0	13	155	6	4	2	27	17	110	24	29	0	8	19	8	0	0	11	70	0	7	0	14	16	18	5	61	64	0	5
Gene227	D14823	25	0	1	20	30	0	2	0	0	11	11	35	96	4	10	0	35	12	41	0	11	3	19	37	5	0	0	1	0	5	0	18	42	38	0	0	0	32	12	47
Gene228	D14826	37	9	23	47	10	39	12	53	0	17	13	75	43	9	9	147	27	32	12	67	58	46	30	34	42	168	20	51	74	40	78	57	85	51	50	0	82	0	15	26
Gene229	D14827	0	0	4	0	0	63	87	0	45	43	12	0	0	30	97	2	0	44	0	0	0	54	0	19	0	64	0	22	0	0	0	6	0	0	0	0	18	517	216	0
Gene230	D14838	0	13	23	0	62	0	0	52	18	27	32	0	0	0	0	3	0	227	9	3	20	78	0	27	76	0	14	94	36	237	137	302	152	50	26	87	43	0	0	402
Gene231	D14874	58	114	14	60	116	26	34	61	16	8	10	644	60	57	44	35	126	101	131	132	23	37	21	48	131	45	87	106	35	30	37	110	114	40	47	66	84	175	85	19
Gene232	D14878	69	101	87	42	103	126	85	123	106	156	166	100	70	142	128	41	77	52	17	72	77	97	140	152	82	118	80	69	105	40	89	195	84	96	86	44	54	80	124	163
Gene233	D14889	57	30	65	58	57	6	64	67	135	61	24	0	191	55	31	69	67	133	188	59	82	42	20	0	73	86	24	95	102	181	187	158	141	9	72	156	177	204	133	161
Gene234	D15049	0	33	5	0	89	30	31	0	0	0	25	48	64	40	16	8	0	0	78	270	0	47	0	55	0	18	0	59	48	16	55	0	8	11	0	0	0	33	77	0
Gene235	D15050	161	136	763	161	349	662	365	1209	416	101	73	262	90	402	282	432	247	130	226	337	146	266	150	311	217	207	195	371	62	49	77	249	36	1017	1380	135	513	344	90	134
Gene236	D15057	0	285	155	116	89	226	267	215	318	342	196	167	93	181	149	157	148	84	57	102	150	114	310	154	256	145	251	257	136	124	118	236	43	276	91	233	243	83	0	130
Gene237	D16105	74	50	191	178	46	180	149	82	182	157	269	255	231	103	97	216	225	833	301	376	303	228	165	219	197	203	94	270	264	265	246	350	263	190	287	204	324	638	145	239
Gene238	D16154	0	0	15	11	54	0	0	7	13	0	0	0	0	0	0	0	25	0	0	43	0	0	0	0	0	0	0	0	0	0	0	0	0	0	0	0	0	0	47	121
Gene239	D16181	13	7	16	0	35	0	9	25	0	27	31	0	79	12	19	0	11	0	0	0	2	0	32	15	18	8	8	7	402	343	142	283	192	0	6	49	30	4	58	295
Gene240	D16217	478	627	265	171	210	428	294	396	417	194	186	467	583	428	369	190	306	735	689	663	266	184	214	262	205	273	237	248	134	149	148	447	146	179	255	572	282	406	317	352
Gene241	D16227	0	0	39	26	60	0	0	0	0	16	0	0	0	0	0	49	0	0	0	26	0	0	117	220	0	0	0	0	51	203	74	280	102	0	0	0	52	0	0	403
Gene242	D16294	148	47	82	66	0	149	8	42	68	89	83	15	0	50	120	28	23	0	100	214	15	26	60	72	517	237	235	543	0	71	57	83	0	183	43	3235	1678	41	64	35
Gene243	D16350	8	6	36	0	123	21	5	31	83	23	35	0	0	17	29	41	0	46	0	0	38	16	12	0	97	38	48	48	0	24	28	0	31	234	140	339	170	84	49	76
Gene244	D16469	198	430	474	684	244	94	575	137	599	134	119	512	593	347	302	321	292	484	285	57	188	493	193	57	561	526	323	787	372	486	705	1373	306	198	106	211	485	270	344	530
Gene245	D16480	223	404	226	191	363	389	307	282	0	273	299	13	0	334	509	293	343	0	805	157	191	104	194	192	278	182	253	370	88	15	0	0	37	340	285	42	476	0	0	0
Gene246	D16481	213	164	76	81	326	123	112	139	126	184	191	159	119	179	191	135	128	652	1027	618	121	160	131	148	317	215	191	365	279	180	39	4	223	250	194	160	329	71	71	243
Gene247	D16532	0	12	10	27	29	0	0	0	0	18	11	42	0	12	4	2	0	59	0	68	0	18	25	29	1	30	0	19	0	7	16	28	36	381	198	7	0	0	21	29
Gene248	D16562	1330	1048	630	664	1544	866	344	689	729	891	990	931	1279	908	1054	503	631	1652	3308	3556	856	733	819	1008	1386	642	1116	1199	1251	1337	1731	1480	1179	620	750	2513	628	659	1252	690
Gene249	D16581	329	258	213	158	458	276	234	178	338	96	122	132	110	155	157	88	165	128	324	272	199	200	127	102	145	160	236	272	345	259	230	298	242	124	132	364	129	361	546	0
Gene250	D16583	0	46	0	118	0	0	0	0	0	0	0	0	0	0	0	0	0	0	31	68	0	0	0	0	0	0	0	0	0	0	0	0	0	0	0	0	60	0	0	0
Gene251	D16593	201	129	194	131	51	220	157	179	149	196	193	190	0	108	122	80	212	272	575	373	214	192	226	99	120	141	236	100	574	487	145	401	579	146	150	120	308	514	318	266
Gene252	D16611	13	2	11	6	24	17	20	43	0	30	20	8	3	23	9	15	0	25	5	61	0	10	1	8	22	16	21	21	28	0	0	27	6	1	21	0	0	47	31	4
Gene253	D16626	0	1	0	0	0	0	224	0	0	0	0	0	0	661	316	17	58	0	0	0	0	0	0	0	0	0	0	0	0	0	0	97	0	0	0	142	470	0	0	0
Gene254	D16688	39	1	17	15	0	31	0	9	18	11	5	0	25	4	1	12	5	61	0	20	4	1	14	15	0	5	17	8	6	0	0	0	18	10	5	0	0	0	0	20
Gene255	D16815	0	0	0	0	5	27	6	0	29	19	0	0	0	8	0	7	0	0	18	54	25	0	0	0	3	0	0	18	0	101	0	29	0	0	59	0	0	0	0	0
Gene256	D16827	0	0	0	0	0	0	0	0	0	0	0	0	0	0	0	0	0	167	0	0	0	0	0	0	0	0	0	0	0	0	0	0	0	0	0	0	0	0	0	0
Gene257	D17357	7	21	27	42	14	21	9	17	44	0	12	0	104	0	0	26	37	229	35	8	57	54	0	20	17	20	5	14	19	34	54	0	46	10	22	76	24	95	16	42
Gene258	D17391	0	0	0	0	7	0	0	18	34	0	0	0	0	1	0	1	0	0	0	47	0	26	0	18	0	0	0	0	0	0	0	0	46	2	2	1	0	0	0	64
Gene259	D17400	2	58	3	1	0	0	0	11	115	0	0	46	0	30	2	36	45	0	11	63	0	12	0	0	51	83	65	75	61	73	138	116	102	38	32	69	127	0	0	0
Gene260	D17408	4929	595	172	108	1040	0	286	143	246	1236	493	121	0	323	457	15	207	45	14	222	0	31	3650	5621	13	50	84	120	0	20	0	25	0	115	68	10	10	0	161	0
Gene261	D17427	46	31	21	14	8	25	39	53	6	20	28	53	90	31	22	47	27	0	51	39	65	0	39	18	58	10	72	6	40	0	10	27	18	22	25	0	127	70	32	48
Gene262	D17461	0	0	0	0	0	0	0	0	0	0	0	0	0	0	0	0	0	0	0	0	0	0	0	0	0	0	0	0	0	0	1	0	0	0	0	0	0	0	0	0
Gene263	D17516	0	0	0	17	0	58	0	0	45	28	0	4	4	0	6	0	11	0	0	173	24	34	0	0	0	0	3	0	37	21	130	94	61	43	35	0	53	16	39	105
Gene264	D17525	144	157	0	21	103	66	68	84	111	57	171	17	209	118	66	60	0	381	54	145	175	67	195	100	0	124	63	146	174	144	156	470	246	144	232	110	0	21	461	520
Gene265	D17532	30	19	13	17	15	24	28	32	40	0	1	0	31	30	26	0	0	448	47	0	1	0	2	0	69	27	0	20	0	20	62	0	0	0	0	63	0	0	83	0
Gene266	D17547	2	6	11	0	0	0	140	9	0	2	43	0	0	22	129	4	0	0	9	0	0	0	7	0	0	37	0	0	0	24	51	0	23	7	0	16	0	109	34	12
Gene267	D17570	5	0	0	0	13	0	0	0	0	0	9	13	0	0	0	0	0	0	0	0	0	0	0	0	0	0	0	0	21	0	0	0	0	1	0	0	0	0	0	0
Gene268	D17716	0	56	70	12	0	13	64	49	13	79	63	11	0	59	38	54	41	0	161	147	87	51	114	103	173	83	0	141	82	109	73	297	66	115	98	4	24	371	71	8
Gene269	D17793	34	37	89	264	333	58	19	110	0	38	38	11	72	20	84	56	55	0	0	61	21	0	107	130	417	265	86	123	43	7	108	67	15	56	0	225	361	14	0	11
Gene270	D21063	0	69	6	54	0	0	188	20	11	100	106	0	158	19	123	0	53	13	313	15	103	165	0	0	4	10	0	52	22	0	27	235	0	0	125	0	45	550	295	0
Gene271	D21089	231	307	183	230	316	434	112	177	259	198	171	192	344	182	151	184	300	470	588	300	198	277	223	214	461	243	444	519	438	491	99	555	301	419	328	455	295	435	409	208
Gene272	D21090	143	53	40	40	94	47	46	89	89	139	71	158	0	108	63	16	42	154	115	299	64	71	120	111	32	41	59	66	63	93	137	168	0	97	95	172	160	42	0	78
Gene273	D21163	0	0	0	47	0	0	0	0	0	7	31	0	0	7	1	0	6	0	0	0	53	15	0	0	16	0	0	0	0	0	36	0	0	0	0	0	0	0	0	0
Gene274	D21205	0	0	0	0	0	0	0	0	0	0	0	0	0	0	0	0	0	0	0	0	0	0	0	0	0	0	0	0	0	0	0	0	0	0	0	0	79	0	0	0
Gene275	D21235	266	149	179	220	263	152	298	147	176	180	178	164	85	231	246	223	216	1762	2037	1288	104	202	208	290	162	193	235	187	266	338	211	178	223	263	143	13	110	165	217	155
Gene276	D21239	0	0	0	0	0	11	7	3	0	16	23	0	0	13	19	0	16	0	0	0	0	0	0	0	0	0	3	0	0	0	0	0	0	0	0	0	0	133	0	0
Gene277	D21241	26	25	35	34	25	0	0	17	0	26	39	0	41	42	0	28	12	96	0	0	0	35	9	13	35	36	3	27	40	61	0	0	0	10	10	0	91	55	0	0
Gene278	D21255	29	0	47	5	8	4	0	78	19	324	202	131	158	2	9	45	57	41	0	44	62	152	149	89	0	0	0	6	0	0	0	20	0	579	272	0	54	0	40	0
Gene279	D21260	290	265	420	282	286	262	239	433	734	779	607	1092	863	631	518	384	382	74	130	188	496	572	596	458	462	548	339	618	606	1209	895	2467	382	538	456	554	451	209	162	469
Gene280	D21261	1448	3088	2669	2945	2350	3218	3654	1760	1425	1269	1303	1803	3292	2105	2376	3259	2729	1325	1170	1289	1833	5285	1143	1401	1557	2087	1691	1802	1084	1046	999	2446	730	858	1776	1316	1720	3114	3783	981
Gene281	D21262	0	0	5	63	27	1	13	10	86	71	59	57	53	67	33	0	42	0	0	0	51	26	13	29	0	17	6	30	0	65	0	0	0	81	67	0	35	0	0	58
Gene282	D21267	19	0	0	21	21	21	0	0	0	13	0	0	74	0	0	3	10	0	44	0	116	9	27	0	0	16	0	13	1164	2147	2391	6272	1073	45	11	0	0	0	27	2937
Gene283	D21337	0	0	16	12	31	0	0	10	15	47	0	0	25	9	6	0	2	0	0	0	0	8	177	168	0	31	10	19	0	27	3	81	0	44	55	0	0	78	0	0
Gene284	D21851	16	50	69	16	119	60	26	39	30	54	44	134	163	33	34	15	66	357	107	123	73	70	24	39	60	9	95	63	89	51	179	139	89	53	41	108	24	232	101	213
Gene285	D21852	64	52	60	77	133	64	34	83	124	141	107	50	257	87	67	72	105	64	276	212	161	156	114	118	66	42	46	79	259	444	658	817	341	77	65	10	7	135	29	220
Gene286	D21853	195	437	277	313	330	155	478	237	385	380	303	488	542	434	279	298	283	337	278	100	481	410	318	314	184	180	215	334	223	268	195	239	198	673	854	362	37	319	303	221
Gene287	D21878	0	0	0	0	0	13	0	0	0	0	0	0	62	0	0	0	41	0	0	0	0	0	0	0	0	0	0	0	0	0	76	77	57	0	0	0	0	0	0	34
Gene288	D23660	5855	6099	2940	3212	5369	4725	4489	4535	4670	6073	5312	2740	2540	5898	6312	1899	3412	3446	3960	4676	6444	3018	5747	7535	1858	1196	2276	1924	2701	2617	2299	2572	2365	5104	6788	3539	1759	3123	3787	3287
Gene289	D23662	456	628	323	609	533	521	460	458	481	455	555	964	747	559	434	371	580	286	586	411	574	702	557	474	749	613	591	748	936	1043	1468	1216	852	505	563	394	278	327	428	645
Gene290	D23673	901	499	663	718	694	452	614	501	476	1016	799	800	997	608	605	474	885	574	722	1149	621	841	1562	1782	558	511	657	786	1179	1079	1458	1384	984	703	691	575	561	864	461	1277
Gene291	D25215	30	0	0	12	6	5	4	22	37	0	0	0	0	3	0	39	22	8	0	60	91	0	0	32	0	0	0	0	36	37	70	16	21	0	0	0	86	0	38	121
Gene292	D25216	529	485	278	725	213	340	310	216	362	186	361	509	903	236	246	122	201	478	417	322	304	354	369	396	303	328	228	236	274	408	312	317	264	305	364	358	184	368	518	263
Gene293	D25217	0	42	76	0	22	135	43	172	127	161	125	19	231	21	49	19	47	0	0	28	139	46	12	191	61	199	82	151	361	413	149	338	245	80	113	0	12	42	31	844
Gene294	D25218	153	82	85	26	196	111	141	103	55	157	115	88	100	110	135	7	79	50	21	120	158	2	132	137	36	61	112	40	8	65	140	110	50	163	140	109	12	67	142	323
Gene295	D25248	41	86	84	69	60	19	49	73	61	110	79	52	0	48	70	52	54	328	29	66	72	143	140	184	98	110	72	131	53	14	104	20	33	109	39	0	14	316	69	190
Gene296	D25274	861	992	766	710	547	312	780	676	763	935	736	862	840	989	981	461	583	357	338	476	517	430	1039	1057	499	539	587	765	1135	1107	895	991	900	801	796	318	504	241	359	1116
Gene297	D25278	52	21	34	29	136	93	32	54	27	57	21	90	110	34	62	41	43	71	97	104	129	127	117	2	82	88	59	101	79	127	132	5	102	82	87	130	99	302	161	184
Gene298	D25303	157	37	55	118	20	0	75	1	110	102	102	13	70	53	54	35	85	13	110	0	155	30	61	81	28	22	0	4	96	79	152	96	80	47	110	256	65	186	157	314
Gene299	D25304	0	0	24	13	0	94	0	12	0	0	0	0	8	0	0	0	68	241	196	110	0	73	25	30	0	0	0	0	35	17	52	0	45	22	0	34	0	0	0	184
Gene300	D25328	6	156	10	0	0	0	96	120	0	40	27	0	0	81	156	30	23	0	0	0	65	26	83	85	52	162	123	88	129	299	267	154	183	0	0	0	0	0	0	118
Gene301	D25538	15	9	25	52	0	200	0	11	65	43	22	119	77	7	21	13	30	9	21	28	107	68	6	22	6	0	9	4	0	8	0	0	14	105	59	1	26	0	45	66
Gene302	D25539	82	3	59	33	30	0	0	61	25	40	36	75	105	10	0	23	0	499	0	0	90	17	57	0	23	12	0	53	64	0	33	0	50	0	4	0	64	134	7	154
Gene303	D25547	37	22	95	82	80	13	48	87	46	133	57	117	193	89	92	13	76	153	89	125	149	133	94	131	137	113	77	70	74	89	50	95	92	68	40	84	122	176	46	199
Gene304	D26018	0	0	0	35	73	27	0	25	20	79	38	2	0	15	12	2	12	15	0	0	79	0	61	65	41	0	8	12	16	0	68	0	0	13	20	0	16	0	33	20
Gene305	D26067	50	6	44	46	22	75	11	56	115	46	28	73	143	46	32	55	37	43	54	22	49	53	51	38	51	97	46	75	3	23	0	45	25	51	42	51	82	191	89	27
Gene306	D26068	725	1160	708	398	626	820	605	539	1166	723	600	1225	746	1068	961	497	535	392	577	971	667	745	695	662	512	674	374	613	601	951	617	2121	552	1078	738	381	717	635	325	794
Gene307	D26069	33	21	60	32	31	120	1	23	93	35	20	32	75	39	19	12	34	11	87	46	96	115	66	32	25	43	36	34	44	56	0	5	39	62	47	59	0	96	68	90
Gene308	D26070	77	23	52	42	89	40	5	12	49	29	22	38	37	18	14	70	3	19	19	79	55	81	155	102	20	46	61	33	156	238	132	279	187	107	44	0	0	0	60	233
Gene309	D26129	0	291	2314	2349	1343	41	246	900	396	270	211	3110	6157	84	399	2361	2170	198	227	139	2363	825	919	821	1022	206	1013	592	679	509	201	504	389	488	932	0	37	402	170	62
Gene310	D26135	0	0	0	0	0	0	0	0	0	0	0	0	47	0	0	0	0	0	0	0	0	0	0	0	0	0	0	0	0	0	0	0	0	0	0	0	0	0	0	0
Gene311	D26155	0	4	6	18	0	27	16	17	0	12	7	29	17	10	12	31	0	0	0	8	0	11	20	0	3	98	7	40	93	17	7	151	25	209	131	0	25	47	0	0
Gene312	D26156	187	351	212	194	189	129	340	206	132	203	238	150	228	219	214	212	179	87	292	38	195	158	117	167	151	154	68	159	364	362	330	400	282	156	169	142	153	170	356	377
Gene313	D26308	418	1440	423	427	445	427	466	311	731	252	259	424	717	394	477	298	325	431	358	725	580	482	200	282	465	418	307	395	379	244	398	750	205	319	395	1037	593	362	459	5
Gene314	D26350	20	4	0	15	50	14	0	0	10	0	3	4	59	0	0	20	38	0	0	0	49	21	0	0	0	13	7	0	0	0	48	0	25	11	0	67	28	0	0	0
Gene315	D26361	50	0	30	17	41	3	10	20	30	27	44	34	179	12	8	20	37	0	123	53	0	78	3	53	27	36	15	35	38	0	0	89	66	26	23	12	4	54	30	107
Gene316	D26362	456	154	337	365	139	241	295	147	358	301	242	236	324	249	240	157	252	97	254	249	321	323	244	347	134	126	159	214	374	359	246	440	278	313	271	112	89	165	239	696
Gene317	D26443	0	52	26	23	80	23	4	12	54	0	0	68	39	7	31	45	6	23	29	69	73	50	0	0	0	8	6	14	463	447	228	315	406	18	17	8	19	70	95	1128
Gene318	D26528	33	39	39	13	125	37	35	26	62	21	0	39	206	35	21	30	41	97	196	65	43	0	25	49	39	45	11	49	75	53	0	113	27	27	37	65	38	51	49	135
Gene319	D26535	38	36	69	74	159	67	98	217	80	114	121	37	85	124	82	105	22	26	125	64	78	50	106	89	132	144	81	143	134	21	91	14	132	67	82	23	93	22	42	54
Gene320	D26561	31	3	4	11	6	3	0	18	39	11	4	12	13	0	0	7	0	0	8	25	63	25	0	49	0	2	6	4	0	0	11	0	0	0	10	48	5	0	0	11
Gene321	D26561	39	0	49	42	0	115	0	0	84	0	0	85	71	0	0	15	45	230	33	137	0	0	0	3	0	0	45	25	0	18	0	15	27	101	24	153	26	100	0	54
Gene322	D26561	0	14	11	0	0	0	0	16	12	15	26	9	0	5	9	38	3	0	0	0	0	0	0	0	0	23	0	7	15	12	0	23	7	0	17	0	0	0	1	54
Gene323	D26579	114	41	121	95	59	177	11	42	140	30	51	111	143	50	24	104	135	0	69	69	135	141	0	9	50	67	0	49	97	54	161	5	64	71	86	99	119	235	100	229
Gene324	D26598	364	597	337	467	268	428	736	409	533	640	617	613	503	548	608	334	479	492	560	666	598	511	556	599	420	410	354	411	414	446	422	391	311	283	224	640	423	336	349	584
Gene325	D26599	618	601	501	431	463	514	681	501	612	646	685	798	775	588	535	442	576	732	862	734	845	720	618	770	417	580	444	454	812	684	749	784	528	446	505	1122	557	444	882	484
Gene326	D26600	526	403	310	230	188	319	495	381	394	541	471	516	179	530	663	173	291	152	181	684	400	397	531	524	397	379	382	392	221	285	297	141	187	434	357	412	190	112	400	279
Gene327	D28114	122	43	80	33	63	52	58	50	127	24	51	48	0	46	47	16	61	74	50	80	121	85	52	63	82	84	41	70	1030	503	296	430	434	44	74	139	35	278	116	266
Gene328	D28118	186	59	193	81	35	110	98	50	196	199	160	152	252	108	62	35	44	196	108	238	80	185	192	219	66	76	50	95	102	80	131	55	83	225	111	94	57	71	47	135
Gene329	D28124	1536	1708	1377	3411	795	173	2372	1738	4918	1404	964	312	821	1362	1802	1393	2392	531	577	454	1551	494	1722	2513	639	411	785	569	993	1089	1282	1398	820	3209	4462	219	153	728	922	610
Gene330	D28137	171	103	248	259	237	189	123	379	258	139	151	622	1011	213	140	224	158	0	202	68	640	1137	259	208	202	143	180	136	119	84	0	155	48	1812	1501	462	380	90	250	171
Gene331	D28235	0	0	43	1	9	63	0	155	67	0	10	34	4	0	7	141	19	0	0	0	35	4	0	5	0	56	11	95	87	50	0	129	0	33	0	14	21	39	23	0
Gene332	D28364	49	329	55	35	31	111	109	159	10	43	35	72	140	82	78	91	88	89	108	168	69	87	13	10	31	92	34	31	79	0	0	61	0	62	35	26	11	126	94	0
Gene333	D28383	114	132	59	0	0	127	80	18	93	43	85	14	9	95	56	0	61	111	149	67	26	58	49	104	37	67	11	87	28	96	10	48	86	28	73	0	8	33	0	0
Gene334	D28416	394	224	165	117	221	366	159	280	330	436	219	272	362	218	183	147	229	1042	511	569	263	316	545	501	197	396	282	367	339	381	205	515	333	486	652	497	290	709	99	232
Gene335	D28423	184	113	37	2	19	390	38	140	176	265	121	72	0	184	165	71	28	0	0	0	99	62	250	83	0	315	39	104	8	55	0	44	45	228	296	0	0	0	0	0
Gene336	D28473	45	36	36	90	168	15	102	152	67	177	186	61	0	142	132	38	17	91	91	93	28	74	223	144	51	80	108	55	32	68	136	103	138	69	4	0	50	61	63	0
Gene337	D28476	197	108	152	108	32	230	132	98	246	151	73	270	270	215	73	89	99	170	203	172	116	216	128	92	147	199	149	230	116	185	55	321	128	178	157	136	116	157	173	113
Gene338	D28483	60	33	50	59	92	84	88	78	72	65	72	91	89	51	26	69	85	264	29	140	19	66	61	89	47	56	38	74	125	87	0	152	45	123	56	141	53	93	34	0
Gene339	D28532	47	0	1	48	45	21	25	24	9	39	26	60	157	24	30	18	71	366	111	222	89	76	31	14	65	29	102	28	0	0	50	0	0	67	6	0	102	172	23	1
Gene340	D28539	7	0	0	0	0	7	0	0	0	0	0	0	10	0	0	0	0	0	0	0	0	16	0	0	0	3	0	0	14	0	0	0	18	0	0	19	0	0	0	0
Gene341	D28588	91	48	63	29	65	72	38	14	46	58	57	41	105	41	37	44	74	155	91	32	51	105	81	53	66	64	38	86	44	42	132	230	0	90	62	123	0	204	42	149
Gene342	D28589	12	255	25	0	56	31	100	72	186	194	175	202	76	91	147	8	89	0	27	0	108	2	80	51	112	93	74	197	10	130	139	102	70	394	474	0	43	0	0	0
Gene343	D28791	19	0	46	8	0	14	0	12	53	16	12	32	0	15	0	46	0	1	10	0	37	42	12	0	7	9	0	6	26	0	14	66	50	28	0	0	8	64	0	37
Gene344	D28915	91	49	119	135	137	168	56	109	142	92	76	112	165	106	64	80	114	73	134	151	268	379	125	72	69	118	68	103	74	93	123	164	106	127	45	158	139	146	66	178
Gene345	D29012	932	927	483	470	444	579	564	561	684	413	493	512	979	484	499	479	381	1639	1579	1501	644	755	563	549	638	420	560	575	713	679	1051	1679	600	378	479	846	678	1026	1088	683
Gene346	D29013	163	115	140	134	186	170	75	90	278	76	92	171	204	133	82	86	143	423	506	222	215	184	103	87	164	226	97	275	151	201	482	409	328	177	165	191	197	308	193	411
Gene347	D29640	60	40	38	0	13	144	36	66	29	50	24	44	33	0	14	73	54	18	37	36	77	25	147	84	33	87	34	51	0	0	0	87	19	48	17	51	0	31	101	0
Gene348	D29641	15	10	13	30	71	52	0	12	21	55	32	34	107	38	16	3	57	0	110	24	98	32	62	54	3	25	8	47	56	5	84	53	13	79	55	30	0	0	20	48
Gene349	D29642	100	20	130	92	205	442	0	12	9	0	0	62	147	0	0	100	172	0	164	3	388	523	52	0	68	0	10	0	0	0	16	0	0	129	52	167	105	0	146	0
Gene350	D29643	99	529	311	130	626	416	359	422	243	744	723	686	501	281	355	318	384	0	20	201	568	374	441	395	244	352	184	422	54	216	105	201	212	666	495	261	109	403	396	60
Gene351	D29675	0	0	0	0	79	0	0	0	101	0	37	14	31	0	0	52	48	169	105	36	0	2	20	0	48	0	44	0	38	24	71	98	101	0	0	0	0	245	0	0
Gene352	D29675	92	59	36	0	35	75	99	38	165	79	126	71	124	35	58	44	107	253	19	135	201	177	47	125	358	174	134	211	69	41	235	196	167	132	76	77	148	443	79	88
Gene353	D29677	141	0	89	58	65	136	21	11	54	42	0	169	34	23	30	22	134	0	0	60	76	98	31	77	0	9	0	19	0	86	0	173	0	266	92	81	16	0	7	348
Gene354	D29805	32	137	155	362	144	164	260	855	89	417	496	403	169	196	395	243	189	7	0	20	80	165	302	315	207	822	421	565	0	35	14	0	0	132	159	63	178	179	448	88
Gene355	D29810	4	16	18	41	0	3	0	0	0	0	0	11	0	12	0	19	15	83	73	2	28	0	0	0	20	23	15	0	11	15	0	90	0	14	44	44	45	41	89	0
Gene356	D29833	0	3	0	23	0	0	0	16	0	0	0	38	65	1	0	0	0	21	18	7	3	10	14	5	6	0	0	14	10	0	15	56	25	17	5	2	96	100	17	0
Gene357	D29954	310	166	228	188	293	231	218	186	354	231	233	362	434	169	159	167	269	658	698	709	217	310	224	207	287	273	284	311	431	349	456	291	342	235	259	319	83	880	493	547
Gene358	D29956	22	0	12	14	64	31	16	34	22	50	32	60	102	26	25	61	31	22	20	63	53	61	65	42	20	27	28	39	46	12	32	0	91	60	47	105	42	95	58	69
Gene359	D29958	60	110	9	49	68	41	33	58	111	53	56	54	18	117	73	65	28	0	108	71	124	48	55	66	19	77	53	48	0	29	13	0	0	100	37	3	0	0	15	17
Gene360	D29963	623	412	943	1110	328	195	604	574	830	661	459	640	727	445	574	495	653	480	371	493	440	328	741	816	735	627	864	796	253	203	203	311	182	535	428	553	431	531	1003	836
Gene361	D29992	20	24	40	29	38	0	0	0	0	32	67	1890	173	32	24	113	53	55	5	0	0	24	8	25	18	384	2	86	59	55	0	0	58	78	133	0	79	80	127	0
Gene362	D30036	97	110	51	24	112	110	85	101	76	110	92	78	200	75	79	111	23	174	285	178	121	146	144	74	131	153	137	133	108	265	185	238	210	83	114	146	40	186	61	88
Gene363	D30037	112	42	0	0	57	43	0	11	0	45	27	46	65	5	22	22	10	0	29	45	29	43	63	36	18	0	0	5	26	28	122	21	3	45	51	65	3	0	35	0
Gene364	D30655	1774	346	646	442	821	1094	280	942	948	1526	1072	964	880	752	609	332	530	812	1714	1746	629	1005	1518	1364	786	827	1016	936	1337	2257	1369	1741	1497	2377	1893	691	462	286	379	2252
Gene365	D30715	136	48	67	62	79	15	64	0	130	55	0	60	224	34	65	45	97	28	113	76	88	101	53	76	62	73	49	79	52	45	175	118	104	37	58	48	0	23	42	114
Gene366	D30742	0	0	0	0	0	14	26	0	0	30	4	41	80	0	31	0	0	164	0	0	0	0	59	0	28	0	26	17	0	0	0	0	0	0	0	0	32	0	0	13
Gene367	D30755	159	390	116	226	0	146	119	179	73	143	112	65	0	239	246	137	161	300	150	365	60	374	155	140	274	100	229	213	23	1	54	0	15	107	18	3	92	0	0	0
Gene368	D30756	139	51	108	104	78	100	34	76	117	100	80	139	178	112	71	20	44	110	163	104	111	126	99	106	125	84	91	128	15	58	82	67	56	130	108	117	26	18	27	147
Gene369	D30758	230	88	164	73	164	1074	65	115	109	88	49	122	279	43	104	42	176	758	448	522	279	660	59	108	171	135	173	164	239	153	141	496	176	76	125	529	164	371	428	552
Gene370	D31628	0	0	0	0	73	0	0	0	0	22	19	0	2	0	0	0	4	204	26	0	32	17	11	30	1310	25	527	119	0	11	0	4	57	0	22	1977	5269	21	39	0
Gene371	D31716	127	20	71	58	42	70	34	5	62	54	29	54	62	30	19	67	102	30	120	150	25	76	117	52	126	140	121	213	38	75	0	55	75	85	128	12	88	153	117	144
Gene372	D31762	52	28	0	63	63	30	28	111	0	68	31	353	207	15	37	77	0	0	77	112	119	77	107	63	60	90	0	36	23	94	0	71	0	110	98	41	18	121	46	0
Gene373	D31763	5	0	41	33	18	21	0	8	85	48	48	13	39	32	0	10	27	0	17	0	7	82	47	31	0	30	5	23	0	14	67	27	0	96	0	0	0	0	13	23
Gene374	D31764	0	123	127	170	0	0	64	0	201	0	0	0	0	42	0	63	228	0	0	0	0	0	0	0	30	0	89	45	0	0	0	0	0	0	0	0	81	0	0	0
Gene375	D31765	299	78	122	116	183	208	94	195	208	199	140	350	277	133	112	51	52	661	123	210	188	108	223	206	110	154	93	106	321	328	114	520	202	213	189	451	144	846	350	274
Gene376	D31766	142	63	127	124	49	50	165	42	340	141	120	214	137	133	120	67	110	56	33	159	209	233	170	149	224	141	154	225	196	186	115	482	102	197	179	114	157	172	101	122
Gene377	D31767	498	503	791	888	229	1576	460	523	1024	615	456	593	572	767	486	585	610	223	256	809	736	1519	549	562	879	960	803	1253	238	520	243	1112	125	552	534	307	769	329	371	961
Gene378	D31784	20	14	26	6	21	23	5	17	0	4	12	19	0	5	0	1	11	5	77	19	99	0	4	1	7	11	0	13	0	27	0	4	0	0	17	0	29	86	75	0
Gene379	D31797	30	25	60	35	32	51	50	36	25	48	59	0	62	44	37	39	0	135	64	29	59	54	52	42	46	46	45	58	0	33	0	0	0	0	51	78	38	86	97	37
Gene380	D31815	26	0	51	21	7	0	0	0	0	19	21	56	99	24	3	19	31	29	74	43	30	0	41	10	65	0	18	42	101	52	11	80	5	69	36	251	271	0	59	63
Gene381	D31833	40	27	0	4	21	0	0	0	52	0	0	0	44	11	0	0	22	0	0	0	0	0	0	88	0	0	14	0	59	0	0	0	90	0	164	117	0	0	0	0
Gene382	D31840	110	40	30	6	161	47	40	94	37	69	120	144	110	24	34	103	46	16	40	0	88	24	98	141	61	81	67	114	170	246	390	212	244	307	140	90	46	172	177	266
Gene383	D31846	592	317	448	405	733	632	330	346	540	420	470	483	776	229	308	324	518	795	1142	907	783	426	516	397	1173	3450	999	2397	871	600	945	1015	896	497	808	604	280	916	1127	783
Gene384	D31883	599	1180	787	1050	1500	673	1102	551	390	442	219	406	1390	1208	1279	485	513	617	125	572	700	614	300	372	653	447	694	776	972	880	951	702	574	2553	2480	439	227	0	477	5591
Gene385	D31884	293	202	343	250	442	395	101	234	235	144	176	198	365	165	135	333	293	418	557	363	451	251	127	193	228	167	181	222	465	362	552	658	348	475	691	160	95	551	568	517
Gene386	D31885	158	152	148	112	290	219	90	103	280	218	224	357	186	136	141	154	139	53	39	113	307	318	131	80	214	348	284	503	720	908	589	906	836	490	430	864	326	178	93	1043
Gene387	D31886	0	0	0	25	52	0	0	0	0	0	0	5	0	5	41	0	0	0	0	0	0	0	0	0	0	0	0	0	7	46	0	41	0	20	50	0	0	0	0	0
Gene388	D31887	342	51	32	127	699	54	65	76	126	137	125	44	172	33	58	90	280	170	64	99	199	65	163	182	226	72	191	125	27	65	116	63	89	91	149	1346	817	389	393	136
Gene389	D31888	46	42	50	85	22	91	15	52	44	63	61	135	172	72	40	48	22	58	0	113	65	71	44	19	27	38	19	41	46	12	0	12	0	88	56	2	51	51	74	86
Gene390	D31889	21	2	0	29	0	19	27	58	33	39	61	45	0	34	55	60	0	0	37	47	70	21	41	41	30	34	22	22	13	21	102	0	0	0	0	44	0	93	59	96
Gene391	D31890	519	531	301	392	426	558	397	318	445	551	498	340	419	428	429	296	361	461	749	791	634	467	463	453	218	274	303	316	364	375	484	343	289	456	558	367	285	326	315	272
Gene392	D31891	257	181	210	90	146	252	165	132	184	288	222	254	406	187	205	104	144	230	332	56	261	387	205	227	129	172	224	241	251	239	192	293	191	279	307	275	251	326	265	213
Gene393	D31897	58	64	81	121	0	3	76	78	149	88	0	43	83	74	0	0	0	46	90	124	105	29	73	71	3	15	46	15	124	136	125	277	154	53	32	38	76	0	141	644
Gene394	D32001	190	95	82	112	240	188	122	111	136	206	161	272	297	53	84	145	56	356	353	318	77	198	212	218	177	325	135	192	226	190	222	60	237	192	114	178	74	549	342	346
Gene395	D32050	498	266	374	372	518	185	439	265	429	472	473	407	591	312	379	195	306	301	359	255	486	324	527	479	457	441	340	493	796	1097	1066	684	787	369	405	469	342	523	325	1172
Gene396	D32129	929	1910	2565	2201	2331	3555	1882	1576	704	1323	679	911	735	1541	1449	2571	3026	74	756	733	4020	3403	1565	1235	1441	2089	1835	1123	363	245	347	91	234	1035	1144	284	1287	958	892	372
Gene397	D32202	6	20	26	12	117	24	54	46	85	34	72	43	62	52	32	0	59	23	52	11	67	78	37	27	79	23	39	36	53	48	97	108	86	32	48	75	50	74	169	130
Gene398	D37781	18	20	14	18	38	39	0	2	11	3	0	0	0	3	0	0	6	76	42	0	36	0	0	0	0	2	0	0	0	19	0	10	6	0	0	0	5	14	121	74
Gene399	D37931	88	35	78	34	105	76	35	65	122	41	40	12	45	66	71	57	47	36	121	98	103	77	95	52	76	81	59	90	37	25	129	0	68	325	324	410	276	81	72	134
Gene400	D37965	48	8	14	22	81	4	37	25	19	53	63	2	84	29	65	32	25	23	76	17	35	0	38	42	11	33	0	28	0	8	0	37	39	178	77	45	0	23	68	6
Gene401	D37984	0	1	0	11	0	14	0	0	0	0	0	16	0	0	3	0	0	0	0	36	0	0	13	0	7	9	0	16	5	0	0	0	5	5	23	0	0	36	23	5
Gene402	D38024	147	86	104	124	529	27	152	92	135	65	127	44	50	126	38	98	169	0	0	0	165	10	56	61	140	136	152	79	9	72	215	103	46	71	152	64	0	234	500	500
Gene403	D38037	0	0	51	0	0	137	65	0	63	63	0	116	230	48	55	15	22	323	38	0	0	58	98	97	114	123	7	110	2	102	155	18	237	15	0	0	101	0	0	0
Gene404	D38047	543	1013	393	437	782	694	1047	633	872	722	610	882	535	747	914	553	673	872	1713	2467	682	507	654	791	565	457	535	523	639	879	823	1258	660	461	474	625	329	480	896	517
Gene405	D38048	242	516	176	245	174	272	443	226	383	326	131	324	252	413	511	212	162	305	449	363	315	275	283	284	297	146	259	187	299	348	489	598	251	240	280	469	283	152	282	331
Gene406	D38073	80	61	48	83	57	83	34	71	42	177	203	77	52	73	119	35	44	101	37	32	97	36	89	96	30	51	41	74	28	11	34	55	29	76	32	40	0	62	10	0
Gene407	D38076	386	364	109	74	210	205	237	195	297	409	261	259	129	203	308	104	102	66	304	297	243	336	391	384	125	192	113	175	317	449	442	672	264	266	317	12	14	81	268	295
Gene408	D38081	86	39	35	40	137	64	25	4	58	0	51	79	0	6	12	27	0	18	0	0	14	0	36	49	48	0	53	0	12	14	101	108	16	85	40	52	87	89	0	22
Gene409	D38122	53	0	1	0	22	0	1	23	36	22	15	4	45	0	0	2	0	0	6	0	15	47	0	22	2	0	14	0	64	27	0	52	28	6	3	0	76	89	10	77
Gene410	D38128	0	0	3	62	0	0	0	0	0	0	0	0	0	0	0	0	0	0	0	0	0	0	0	0	0	0	0	0	0	0	0	0	0	0	0	0	0	0	0	0
Gene411	D38145	31	55	40	44	46	84	38	40	46	84	27	72	123	35	17	30	47	0	39	54	111	71	98	78	80	84	70	39	4	28	14	152	22	66	129	157	85	255	140	112
Gene412	D38163	0	0	0	0	0	0	0	0	25	0	4	0	0	0	0	0	0	566	0	0	19	0	30	0	0	0	0	0	0	0	0	0	0	0	0	11	10	0	0	0
Gene413	D38251	271	194	154	294	124	133	432	137	272	220	273	131	163	290	324	264	176	0	256	229	173	246	154	189	248	153	230	238	322	318	225	164	421	239	188	52	207	158	350	0
Gene414	D38293	0	7	28	49	55	4	0	0	0	22	27	0	22	43	50	0	11	99	0	0	0	16	48	18	16	18	48	0	87	187	92	211	44	0	43	0	23	0	0	166
Gene415	D38305	67	7	25	0	151	81	167	450	281	19	22	21	0	95	259	0	0	0	0	131	1	0	0	7	5	65	0	134	80	0	0	0	0	126	223	20	222	0	0	0
Gene416	D38437	0	0	7	0	4	20	0	86	0	30	40	0	0	41	22	16	0	0	97	110	0	28	53	83	39	53	9	28	0	15	0	0	42	55	5	12	13	110	34	0
Gene417	D38449	0	0	0	0	0	0	0	0	0	0	0	0	0	0	0	12	44	0	0	58	7	0	0	0	16	0	0	0	13	0	16	0	0	0	20	0	22	0	0	0
Gene418	D38462	11	0	5	0	1	5	0	0	0	0	0	0	0	0	0	0	4	0	0	26	0	0	0	0	0	0	0	2	0	0	0	0	0	0	15	0	0	0	0	0
Gene419	D38491	0	22	21	22	46	53	20	13	19	7	25	18	1	27	14	7	0	54	48	75	6	0	40	15	16	21	20	30	0	40	43	0	1	19	31	72	57	13	0	6
Gene420	D38496	73	0	44	24	60	49	60	57	4	91	76	38	76	20	43	63	43	0	9	52	52	24	63	29	85	46	52	107	107	59	28	80	120	31	9	0	103	0	0	23
Gene421	D38498	13	0	32	32	0	44	16	76	35	28	16	31	0	37	50	13	24	0	219	114	0	20	132	54	44	42	28	39	0	68	3	13	18	43	44	37	10	310	69	27
Gene422	D38500	0	0	0	0	0	0	0	6	0	0	0	0	0	7	0	0	0	0	0	18	105	0	0	0	0	0	0	0	89	11	67	0	0	0	0	8	10	0	0	32
Gene423	D38502	30	26	23	0	0	5	0	0	0	14	0	0	0	0	0	32	29	0	92	0	22	0	22	22	0	0	0	0	0	61	147	14	0	0	0	0	0	6	17	67
Gene424	D38503	28	3	0	0	10	0	12	4	0	0	16	0	20	9	23	0	0	0	2	0	64	15	15	23	16	2	7	22	85	13	113	0	98	16	16	50	24	25	0	63
Gene425	D38521	43	34	88	119	85	122	10	79	128	211	122	105	0	110	27	71	50	21	257	107	126	169	208	149	52	58	26	59	11	37	0	46	11	63	11	178	61	120	73	17
Gene426	D38522	10	4	27	37	41	13	28	2	29	48	31	0	0	18	16	25	32	24	0	30	82	46	20	33	0	0	3	0	383	492	423	369	480	26	18	13	0	40	45	446
Gene427	D38524	35	40	80	74	63	29	10	26	83	20	44	78	74	25	13	75	12	4	129	124	85	91	11	0	20	34	28	37	51	55	159	51	35	100	69	0	13	0	18	108
Gene428	D38535	240	142	239	145	311	278	153	278	272	184	187	0	318	156	114	121	234	11	976	521	403	409	122	127	324	165	303	122	286	186	148	207	253	126	171	5794	7943	602	263	292
Gene429	D38537	0	0	2	128	0	0	0	0	0	0	0	0	0	0	0	0	0	0	0	0	0	0	0	0	0	0	0	0	0	2	0	0	0	0	0	0	0	0	0	0
Gene430	D38548	460	251	360	285	595	202	178	214	554	539	246	99	27	236	256	24	288	12	195	93	583	143	405	441	108	202	21	123	216	103	251	242	172	339	436	798	0	899	768	346
Gene431	D38549	109	248	194	200	91	102	195	183	170	246	248	333	413	224	180	101	180	162	92	163	220	233	230	271	144	238	172	233	121	108	185	106	156	201	152	89	129	183	241	197
Gene432	D38550	86	19	88	55	35	129	45	48	78	78	107	104	97	69	56	77	86	117	117	150	74	221	45	38	72	50	109	77	105	107	139	200	128	57	42	86	48	60	135	181
Gene433	D38551	172	42	133	47	20	190	30	94	148	168	171	215	119	146	69	67	107	80	147	172	204	170	166	107	64	91	80	134	198	139	111	69	80	213	122	55	27	56	79	134
Gene434	D38552	54	4	94	33	52	127	0	74	46	121	107	105	89	64	24	12	37	48	0	127	110	105	127	76	0	35	13	19	92	48	72	80	0	124	59	37	7	0	24	114
Gene435	D38553	40	65	18	22	151	29	19	48	0	55	53	0	135	22	26	32	20	147	93	85	119	122	10	0	12	0	10	0	26	12	34	47	24	0	30	8	77	92	0	59
Gene436	D38555	5	319	158	247	98	166	126	123	171	165	140	147	99	186	142	135	40	0	8	128	202	140	125	65	112	32	48	101	55	0	55	94	57	165	138	0	184	0	0	126
Gene437	D38583	155	4621	783	623	289	1115	1970	1704	1018	425	425	1347	626	1518	1418	1114	723	0	0	40	238	573	262	181	148	1189	590	649	0	0	0	0	24	66	0	0	151	86	431	32
Gene438	D38751	0	0	0	36	0	0	0	0	0	0	0	0	0	0	0	0	0	0	0	0	44	1	0	0	0	0	0	0	0	0	0	0	0	0	0	0	0	0	0	0
Gene439	D42038	0	0	0	0	0	0	15	0	0	0	0	0	0	0	0	0	0	0	0	0	12	0	0	0	0	0	0	0	0	0	0	0	0	0	0	0	0	0	0	0
Gene440	D42039	86	0	12	4	58	0	0	0	0	56	0	0	133	0	22	0	38	0	41	0	72	11	37	38	0	0	46	0	0	0	0	76	0	0	16	0	18	306	217	0
Gene441	D42040	101	80	119	102	311	72	0	135	32	131	179	23	0	71	82	226	19	0	0	0	83	125	127	83	0	67	77	213	94	71	128	102	145	129	189	0	109	0	238	151
Gene442	D42041	222	248	257	211	336	203	371	290	372	512	285	378	239	252	308	114	204	78	79	129	272	235	319	314	387	355	434	397	174	228	114	141	152	240	315	298	230	126	388	277
Gene443	D42043	344	239	445	437	158	547	191	192	267	428	140	403	869	187	182	358	479	426	505	451	486	1017	417	433	192	230	278	243	157	349	251	709	229	457	282	259	202	397	348	402
Gene444	D42044	31	25	0	2	0	29	9	0	29	0	1	0	0	1	0	7	53	0	13	0	0	25	0	44	20	8	0	0	22	28	0	56	93	2	0	0	0	0	43	100
Gene445	D42045	0	0	0	3	0	0	0	19	0	23	2	0	0	11	0	4	23	0	0	0	0	0	21	26	12	2	0	0	23	0	0	0	17	0	0	33	16	0	0	55
Gene446	D42046	116	86	121	62	194	126	76	84	178	144	113	118	218	160	73	68	147	197	324	485	275	119	119	105	156	110	177	172	173	38	382	343	145	61	220	278	115	190	271	198
Gene447	D42047	77	118	207	124	85	89	46	96	910	64	50	164	175	74	113	95	64	343	536	390	40	108	78	96	163	47	130	129	82	180	147	332	111	98	121	23	18	205	114	115
Gene448	D42053	180	36	145	127	62	183	72	176	245	247	254	129	256	102	119	160	131	66	0	140	231	166	254	211	65	118	178	241	130	118	262	324	184	232	216	305	144	165	428	455
Gene449	D42054	129	10	38	3	61	39	12	36	34	57	41	52	32	25	12	11	0	35	0	0	24	8	62	25	0	0	8	0	40	11	72	0	61	59	107	75	122	54	43	150
Gene450	D42055	5	0	0	13	18	0	0	0	0	7	0	53	99	10	0	0	19	37	34	130	46	12	0	0	2	16	0	4	2	4	70	122	18	18	0	91	21	23	0	20
Gene451	D42063	35	0	30	11	0	10	12	30	57	28	35	70	0	32	16	20	44	10	0	41	81	51	38	31	11	39	0	36	0	18	46	9	46	63	29	19	0	0	0	64
Gene452	D42072	0	5	0	24	10	6	0	5	0	0	0	0	0	0	4	0	0	16	0	0	42	46	1	11	0	0	4	9	0	0	70	0	0	0	0	0	0	16	0	58
Gene453	D42073	47	16	96	145	142	7	0	116	237	357	354	368	277	58	52	129	219	0	118	0	47	102	264	184	14	24	18	32	82	99	76	23	34	282	147	231	94	0	89	18
Gene454	D42084	181	119	105	80	72	133	81	102	254	217	188	115	0	203	146	36	67	32	46	145	63	145	189	116	44	74	91	114	90	36	54	0	40	163	75	46	52	70	84	63
Gene455	D42085	85	130	92	51	70	92	129	60	60	88	90	210	72	117	89	62	106	191	87	137	85	300	95	105	138	146	66	155	0	244	27	31	133	137	85	196	68	302	243	247
Gene456	D42087	41	21	37	25	75	79	21	19	31	72	30	71	124	73	67	60	78	42	111	178	0	141	43	5	65	54	79	84	44	72	101	49	0	62	6	29	40	91	8	116
Gene457	D42108	12	20	18	4	11	24	4	25	7	19	16	0	0	28	39	18	39	57	64	71	9	8	31	22	60	46	41	67	45	37	4	135	50	25	4	35	9	24	36	1
Gene458	D42123	686	746	613	1149	114	303	1131	634	505	491	539	791	859	460	733	495	850	0	139	574	264	439	628	684	516	1059	677	1240	686	672	761	744	725	257	257	219	239	428	709	585
Gene459	D42138	41	14	41	26	58	44	7	24	45	65	47	60	179	56	33	26	25	210	113	85	77	0	37	27	41	40	27	34	28	70	42	0	60	34	38	99	53	105	88	63
Gene460	D43636	60	17	205	98	12	187	0	54	0	88	50	154	65	58	30	46	30	0	0	87	48	188	87	53	25	165	46	149	47	72	118	0	64	64	0	0	57	0	0	266
Gene461	D43638	66	31	55	54	48	24	39	40	25	91	77	81	95	50	51	17	27	157	0	82	23	30	91	53	14	37	46	29	74	115	55	233	96	75	18	62	46	175	75	830
Gene462	D43642	492	436	393	233	302	448	466	352	400	447	427	508	510	387	386	178	338	910	636	732	390	484	552	547	442	401	456	550	549	586	469	544	519	419	574	450	326	929	626	815
Gene463	D43682	1041	1125	920	1053	1955	525	831	1017	1161	625	626	1340	1473	938	936	986	1021	1648	1971	2257	378	979	633	630	1730	1094	1269	1798	801	621	1014	1086	751	654	641	1642	2446	941	1787	1004
Gene464	D43767	67	0	25	82	61	172	37	24	157	0	38	263	0	70	41	35	96	384	80	592	194	0	28	150	37	34	34	24	99	0	0	30	17	127	109	3	0	0	63	0
Gene465	D43768	0	0	0	0	0	0	0	0	0	0	0	0	12	0	0	0	0	0	0	0	0	0	0	2	0	0	0	0	0	0	34	50	0	0	0	0	5	0	0	0
Gene466	D43772	190	166	14	104	0	0	0	0	8	0	0	85	0	127	58	69	108	0	141	0	0	98	0	0	45	96	167	243	210	153	215	286	172	69	121	133	12	0	143	280
Gene467	D43947	0	29	22	0	0	87	150	77	0	99	85	109	0	128	134	16	0	12	0	0	0	29	102	90	44	16	74	68	31	42	13	53	0	85	37	0	0	0	0	0
Gene468	D43948	91	74	45	57	20	105	55	74	76	130	126	158	209	108	50	43	106	38	136	247	170	27	99	83	39	51	58	51	99	202	157	275	181	243	250	107	22	70	29	208
Gene469	D43949	311	225	209	235	194	212	185	231	252	262	242	283	445	190	207	131	234	311	381	192	329	359	271	329	218	181	256	252	286	279	333	512	349	172	234	405	243	444	425	194
Gene470	D43950	71	167	112	77	77	160	180	167	151	331	135	233	139	237	194	93	133	78	139	215	172	106	168	194	57	90	75	81	88	152	191	177	145	178	86	62	88	60	92	199
Gene471	D43951	102	71	105	74	78	117	56	121	160	271	98	229	248	131	94	40	53	96	81	76	80	147	232	167	148	116	134	161	129	204	219	241	143	317	163	98	95	121	53	239
Gene472	D43968	20	13	117	148	11	107	58	31	7	41	52	33	65	40	73	76	97	355	144	99	68	104	1	17	0	18	126	0	132	88	0	23	79	28	42	0	0	164	366	144
Gene473	D44466	172	130	168	194	169	24	57	86	119	234	146	227	33	266	207	153	101	192	233	272	201	87	193	170	132	63	99	101	259	247	556	417	161	74	76	156	1	0	0	280
Gene474	D45132	80	19	34	30	0	85	34	75	64	51	44	50	113	56	34	66	16	140	86	44	62	66	35	81	53	90	68	74	70	55	48	103	47	83	36	85	66	207	14	50
Gene475	D45248	133	361	415	601	124	659	208	231	549	287	261	428	566	457	366	286	402	0	43	0	740	984	207	172	342	391	352	275	0	11	0	13	0	309	64	540	371	9	84	75
Gene476	D45370	173	2166	1302	1912	661	89	570	415	3155	180	0	249	639	584	542	396	911	4	321	820	745	384	700	1439	1862	266	1317	296	491	256	230	522	315	663	1723	1056	303	465	734	0
Gene477	D45371	471	147	166	120	235	202	170	104	406	86	101	361	352	149	141	50	152	723	373	316	198	150	101	147	273	91	280	128	305	283	316	448	365	179	131	722	201	784	629	582
Gene478	D45399	0	0	7	0	0	17	0	0	0	0	4	19	0	7	0	0	1	0	0	0	11	1	0	3	5	5	9	6	0	0	11	0	0	19	0	0	0	47	12	4
Gene479	D45906	222	166	297	95	36	210	180	48	330	0	70	584	0	237	154	0	179	0	0	0	174	65	0	8	0	0	0	0	0	27	0	689	15	114	97	73	106	0	0	215
Gene480	D45917	114	67	190	155	48	0	117	58	65	85	62	311	0	73	103	151	191	1	0	110	176	70	211	243	88	249	79	160	108	10	32	172	0	55	56	0	13	86	70	43
Gene481	D49354	18	1	15	24	0	0	23	6	0	22	29	24	16	11	20	8	37	0	0	0	0	6	29	22	0	40	15	18	65	15	27	0	1	24	40	39	10	76	22	61
Gene482	D49357	0	63	0	0	293	0	0	0	0	0	0	0	0	20	82	0	0	0	315	150	0	0	0	0	52	4	22	0	0	0	0	0	209	0	0	0	16	0	0	0
Gene483	D49372	101	99	9	0	123	0	31	11	0	40	28	7	81	26	17	55	30	49	0	0	27	0	48	49	37	69	28	35	0	0	98	129	52	41	51	50	121	100	24	20
Gene484	D49387	50	404	80	68	182	0	40	87	346	152	203	10	136	94	101	54	80	3	154	33	101	34	89	85	285	571	170	533	38	57	144	85	113	82	126	961	588	125	173	62
Gene485	D49394	0	0	0	0	26	0	72	0	18	0	0	0	6	0	0	0	0	0	0	0	0	3	0	0	11	3	0	0	84	2	0	0	0	0	0	18	18	0	0	0
Gene486	D49396	64	12	52	40	0	41	17	35	53	94	87	108	180	20	24	40	37	219	201	409	3	49	106	60	88	103	75	138	48	142	0	0	63	108	47	330	92	95	96	0
Gene487	D49400	434	846	586	403	479	418	731	376	489	299	331	394	326	479	513	415	477	318	428	529	502	335	269	419	692	627	674	683	1066	1015	1357	1235	850	270	237	161	151	216	705	1199
Gene488	D49410	143	164	129	137	219	75	36	3	80	41	64	89	181	38	41	136	158	90	121	46	76	114	30	48	80	77	68	197	138	112	1	63	175	57	214	204	95	380	277	308
Gene489	D49487	85	43	44	60	0	21	4	4	67	11	10	0	139	17	8	67	56	41	0	37	101	39	23	41	85	48	52	44	119	14	45	0	87	52	21	55	95	151	171	71
Gene490	D49488	34	6	8	34	40	6	8	37	8	22	27	0	0	15	6	22	4	0	56	0	18	51	15	4	18	20	12	4	56	5	88	15	0	0	18	103	61	85	97	1
Gene491	D49489	212	178	186	197	203	127	163	247	321	474	437	393	296	193	185	191	202	0	94	152	237	333	304	198	123	307	153	239	79	157	96	93	100	346	208	571	173	81	118	61
Gene492	D49490	102	104	247	82	204	0	0	95	355	98	143	427	722	15	51	189	279	324	183	374	330	285	83	12	70	99	61	65	115	47	0	5	262	62	68	538	322	1089	643	0
Gene493	D49493	68	0	56	44	0	0	0	0	51	2	4	75	24	0	0	24	3	144	47	77	0	0	40	0	13	0	17	0	89	90	26	122	124	0	0	0	0	22	6	12
Gene494	D49677	0	0	0	0	0	0	0	0	0	0	0	0	0	0	0	0	0	0	0	0	0	0	0	0	0	0	0	0	0	0	0	0	0	38	0	0	0	0	0	0
Gene495	D49728	150	473	123	42	351	210	278	302	117	43	92	113	186	185	125	363	91	0	4722	5266	171	221	96	137	204	142	195	54	402	335	387	514	426	201	467	192	717	154	655	43
Gene496	D49738	336	216	223	255	39	308	234	172	181	308	259	267	341	201	222	197	188	660	226	222	250	267	274	291	226	210	294	365	575	570	374	444	398	386	309	83	26	180	208	507
Gene497	D49742	0	0	0	0	0	0	0	0	0	0	0	0	0	0	0	0	0	0	0	0	0	0	0	0	0	0	0	0	0	0	0	0	0	0	0	608	687	0	0	0
Gene498	D49817	46	0	107	32	112	11	141	61	109	81	94	0	281	7	96	206	77	0	483	80	162	100	59	72	141	926	152	408	123	199	119	95	139	0	159	139	150	0	40	0
Gene499	D49818	0	155	16	0	49	0	35	33	0	40	39	129	0	30	0	34	30	0	543	0	97	161	73	0	0	0	0	0	56	73	63	22	73	0	187	117	68	182	171	0
Gene500	D49824	0	0	0	0	0	0	0	0	0	0	0	0	0	0	0	0	0	0	0	0	0	0	0	0	0	0	0	0	0	0	0	0	0	0	0	0	30	0	0	0
Gene501	D49824	2271	5043	6790	6157	1089	6648	5328	4641	2775	3514	3164	2705	1306	4864	4203	4781	8306	595	622	881	7278	4479	3621	4293	2478	3533	4562	1965	560	566	460	277	610	1997	929	617	2154	2325	1951	1016
Gene502	D49950	36	176	47	29	0	6	57	24	15	10	7	33	119	128	98	52	39	51	47	56	38	26	37	0	50	39	32	0	9	0	174	98	0	13	5	93	73	183	95	24
Gene503	D49958	131	24	132	84	69	33	48	0	95	11	14	25	22	31	0	39	70	19	185	0	37	10	15	25	18	17	27	29	1560	1447	309	1805	1206	64	23	19	0	76	4	959
Gene504	D50063	379	224	165	228	162	255	195	230	525	392	364	385	397	330	315	142	258	758	692	645	259	155	355	375	246	198	297	191	237	334	173	272	217	167	174	392	256	216	438	313
Gene505	D50310	3083	1750	1471	1395	1319	1219	1305	1223	3210	1449	1104	1155	1269	1149	1270	983	1193	710	1133	1243	1374	2006	1815	2159	1074	1303	1459	1109	1329	2710	1960	3004	1495	2318	2085	498	542	1645	1377	3667
Gene506	D50312	0	0	0	0	0	0	0	0	0	0	0	0	0	10	17	11	0	0	0	0	0	0	0	20	0	0	0	0	0	0	40	0	0	0	0	15	0	0	0	0
Gene507	D50370	26	14	7	22	0	12	0	25	63	47	12	12	58	3	15	38	24	0	33	0	0	18	53	45	0	20	14	19	179	297	232	471	133	67	66	0	0	88	0	197
Gene508	D50402	0	0	80	106	0	159	0	0	0	0	0	0	0	0	0	103	1	0	0	0	0	77	0	0	0	0	0	0	8	0	0	0	6	0	0	0	35	0	0	0
Gene509	D50405	195	138	111	108	147	147	109	213	197	212	225	131	257	139	128	87	91	35	83	84	135	147	164	162	127	246	150	201	77	63	57	138	118	86	109	123	173	208	168	36
Gene510	D50477	20	22	10	5	15	53	3	31	0	0	0	46	9	25	0	0	20	38	0	0	14	33	0	0	53	110	0	96	14	0	0	0	0	12	34	112	60	0	4	96
Gene511	D50487	0	0	0	40	0	48	25	0	83	15	0	67	0	56	48	0	0	0	0	0	6	0	0	0	0	33	0	23	0	0	0	0	16	26	41	64	0	0	0	0
Gene512	D50495	0	0	0	0	0	0	11	0	102	55	137	0	0	8	124	0	0	136	0	0	0	185	70	150	103	121	0	71	139	498	577	754	320	190	113	14	105	510	0	806
Gene513	D50525	194	48	114	114	54	133	23	109	276	156	147	207	248	117	46	67	142	0	91	0	190	196	137	140	53	114	60	169	51	96	65	0	77	167	200	9	54	242	106	32
Gene514	D50532	32	158	97	94	90	198	32	61	93	45	7	74	87	27	73	80	200	357	0	27	187	203	42	5	6	83	44	0	0	0	10	0	0	96	24	25	0	0	0	13
Gene515	D50550	0	0	39	20	0	0	0	0	0	0	0	0	0	0	0	0	183	407	0	0	280	0	0	0	35	0	25	0	0	0	0	0	0	0	0	126	32	0	103	138
Gene516	D50640	88	2	13	13	0	62	0	5	67	8	0	6	151	10	18	0	68	0	0	0	42	74	23	17	6	13	0	1	38	6	28	11	27	19	29	61	0	112	63	0
Gene517	D50645	0	22	62	95	33	83	29	17	0	3	50	40	255	31	61	44	11	24	0	0	0	90	27	3	15	34	45	72	28	67	56	0	0	130	89	0	51	39	0	0
Gene518	D50663	539	546	418	554	272	411	157	429	445	490	415	244	363	232	227	353	391	167	283	1005	444	429	591	527	372	306	270	329	204	133	143	135	174	455	394	296	123	226	698	279
Gene519	D50678	0	0	0	0	0	0	0	0	0	0	0	0	55	0	0	0	0	0	0	23	0	0	0	0	0	0	0	0	1	0	0	0	0	0	0	0	0	0	0	17
Gene520	D50683	505	94	661	477	283	304	75	192	402	156	90	342	707	197	235	294	587	69	100	170	185	541	364	383	233	271	513	257	0	12	67	0	0	110	57	121	100	205	87	0
Gene521	D50692	22	56	0	61	0	80	0	36	54	14	98	67	59	53	12	0	0	151	0	3	0	0	0	0	56	70	111	19	26	0	0	0	0	0	0	84	68	0	152	0
Gene522	D50810	63	0	26	26	0	0	0	0	77	0	3	0	0	53	0	0	0	0	89	2	0	15	0	0	0	0	0	0	0	0	5	0	0	0	0	0	37	14	3	30
Gene523	D50840	130	76	116	32	416	76	131	180	59	96	90	152	0	229	205	182	136	0	0	53	193	233	40	84	3	67	19	34	80	107	138	319	59	123	51	166	110	177	144	304
Gene524	D50855	23	13	6	113	207	20	77	82	47	63	68	48	2	67	96	85	95	375	50	93	113	39	58	72	29	29	132	70	77	0	0	0	38	10	28	72	99	0	110	128
Gene525	D50857	67	35	57	24	78	0	30	135	115	112	148	208	198	95	54	40	123	47	231	178	0	14	101	124	55	167	169	205	181	69	121	125	164	169	182	90	0	202	165	154
Gene526	D50863	4	12	18	87	80	62	24	10	4	33	20	103	0	36	19	35	26	635	85	385	147	32	41	44	48	41	15	43	99	89	91	107	90	139	25	0	0	8	77	438
Gene527	D50911	392	131	199	238	126	78	225	290	269	245	234	227	229	241	239	114	225	0	187	107	193	179	242	360	281	241	259	321	194	202	239	90	189	486	468	238	120	161	239	331
Gene528	D50912	127	62	81	108	48	111	100	86	116	118	120	194	202	115	115	29	71	350	166	198	79	69	125	143	74	55	70	87	111	106	199	216	102	185	131	1	69	169	98	409
Gene529	D50913	265	238	177	285	33	70	279	28	0	169	46	305	45	310	275	118	119	304	0	0	422	241	0	135	104	0	51	37	0	0	4	0	0	212	247	0	135	106	0	53
Gene530	D50914	34	96	0	35	0	20	118	2	38	42	32	26	128	35	44	17	46	23	29	38	37	8	14	0	0	0	0	0	64	36	0	0	0	0	0	47	0	0	0	0
Gene531	D50915	12	0	11	21	12	50	0	9	0	6	0	21	0	0	0	25	36	68	70	39	38	59	0	0	3	0	0	0	27	0	12	0	41	9	8	0	60	0	0	0
Gene532	D50916	14	27	68	31	0	92	8	57	5	120	88	91	0	63	44	45	39	0	57	0	7	69	107	78	42	58	84	96	74	36	33	0	38	127	50	0	36	0	0	172
Gene533	D50917	33	17	43	73	36	60	38	79	0	41	20	137	103	97	69	0	62	25	8	93	68	63	53	76	45	38	37	84	2	0	12	0	41	77	50	0	59	91	0	9
Gene534	D50918	43	0	0	4	16	104	0	0	4	0	0	44	0	0	0	37	4	0	0	0	0	182	0	0	0	12	0	0	0	0	24	0	0	0	0	0	0	60	0	0
Gene535	D50919	0	37	19	1	0	63	17	7	0	0	0	8	14	35	5	0	0	0	0	1	0	64	0	0	0	0	0	0	0	0	0	0	0	0	12	0	0	15	0	0
Gene536	D50920	0	64	102	94	62	116	70	115	40	211	132	148	78	104	94	127	24	18	151	118	7	113	95	82	47	62	12	81	34	53	0	136	74	121	123	0	0	85	191	164
Gene537	D50922	4	60	60	11	0	0	44	0	35	53	82	110	101	53	52	23	11	156	97	113	0	20	25	0	11	47	65	36	0	37	6	79	62	61	86	98	17	0	0	0
Gene538	D50923	0	0	0	0	0	16	0	0	0	0	0	0	0	0	0	0	0	0	0	0	0	0	0	0	0	0	0	0	0	0	0	0	0	0	0	0	0	27	0	0
Gene539	D50924	75	2	27	8	19	24	43	30	35	26	45	32	18	14	25	10	11	55	0	80	27	38	39	40	39	32	55	32	7	29	0	117	0	9	1	15	0	105	20	71
Gene540	D50925	77	12	51	75	58	146	32	78	90	56	48	55	71	21	20	15	44	148	15	117	42	59	44	51	62	45	96	77	48	58	3	151	45	41	43	0	0	22	74	152
Gene541	D50926	79	24	41	44	7	175	16	46	102	81	52	107	156	74	48	26	56	51	10	148	97	151	104	56	46	48	34	44	3	32	0	113	0	157	104	31	67	81	69	58
Gene542	D50927	103	0	37	35	68	145	8	28	110	70	70	198	74	56	26	8	22	80	11	73	126	89	72	52	37	38	46	106	74	47	44	246	61	99	37	118	103	0	71	22
Gene543	D50928	21	30	44	25	248	221	0	76	14	134	51	67	0	23	30	37	18	224	113	158	182	3	59	50	150	87	82	156	183	187	79	5458	4	121	149	191	32	0	242	191
Gene544	D50930	75	100	124	85	56	216	159	102	83	128	97	86	0	104	125	20	54	0	7	176	111	331	115	35	107	135	18	162	141	135	146	100	49	187	235	35	0	177	159	0
Gene545	D50931	0	0	0	71	0	0	109	0	0	0	0	0	0	0	83	4	0	79	39	0	33	0	2	51	44	0	225	78	0	0	0	0	0	0	0	144	0	0	0	6
Gene546	D55638	0	0	0	0	0	0	0	0	0	0	11	0	0	0	0	0	0	0	115	132	24	0	0	0	0	0	21	0	69	0	0	0	15	0	0	154	41	0	0	0
Gene547	D55640	137	3	92	11	614	177	134	0	19	157	137	1	481	46	26	27	0	0	8	89	66	165	78	0	256	187	243	156	94	37	337	187	45	159	47	54	94	578	21	124
Gene548	D55643	0	5	19	15	0	9	28	13	62	2	0	16	19	7	8	10	6	0	1	0	41	40	16	0	4	16	0	7	31	18	88	0	34	0	37	7	75	108	29	72
Gene549	D55654	1015	411	320	188	1175	350	132	379	487	495	502	492	318	555	613	250	332	1763	3300	2783	389	561	474	366	835	529	717	786	2044	3287	3552	2991	2232	384	380	839	393	117	364	1296
Gene550	D55696	180	245	211	304	154	0	66	74	238	27	0	1194	938	61	155	444	618	0	0	0	918	839	0	49	438	94	433	219	197	32	271	159	55	34	189	54	34	300	280	0
Gene551	D55716	323	146	194	222	119	85	216	88	22	273	286	202	165	274	252	101	92	0	0	0	208	313	192	89	122	112	68	169	217	164	70	4	71	49	0	162	46	116	9	197
Gene552	D56495	168	86	97	28	204	99	88	51	164	74	70	173	352	72	27	41	106	307	194	235	140	109	90	59	62	62	118	86	190	139	232	235	208	75	102	243	184	326	155	213
Gene553	D59253	15	6	0	0	4	5	0	22	0	46	37	25	31	0	0	10	23	0	21	0	0	22	69	0	7	29	0	0	0	9	31	0	49	13	17	0	0	0	0	0
Gene554	D61380	380	485	454	520	409	630	339	426	1147	893	776	663	447	385	532	307	404	1076	1624	1734	749	667	774	712	838	591	845	701	934	1154	1043	874	837	1032	933	1197	469	45	173	936
Gene555	D61391	0	79	11	49	4	0	16	6	56	40	16	32	21	26	55	0	2	0	10	0	33	0	20	0	29	0	5	136	10	24	133	0	0	55	0	122	142	0	31	62
Gene556	D63134	0	0	0	0	0	0	0	0	0	0	0	0	0	0	0	0	0	0	198	293	0	0	0	0	0	0	0	0	0	0	0	0	0	0	0	0	0	0	0	0
Gene557	D63135	67	45	24	64	52	47	35	41	48	57	31	51	98	27	42	18	23	0	205	111	0	17	56	48	48	11	48	17	50	70	47	23	62	42	56	40	0	76	0	158
Gene558	D63160	117	132	44	25	179	39	114	101	164	43	102	91	169	102	92	20	44	341	121	167	175	6	32	130	107	62	139	112	69	58	42	223	81	65	130	156	234	133	120	397
Gene559	D63390	24	9	7	31	14	0	0	10	20	0	20	24	58	4	2	4	0	20	97	0	90	0	0	0	17	27	5	27	62	51	134	49	0	8	43	20	101	15	0	0
Gene560	D63391	0	160	0	5	0	66	46	75	0	21	20	0	0	35	52	63	107	0	0	0	18	23	0	0	0	0	0	30	106	116	95	0	71	76	0	158	0	0	15	96
Gene561	D63412	0	3	10	22	44	14	24	29	17	14	33	27	56	6	12	57	24	68	164	114	39	42	30	0	35	32	29	13	163	138	2	63	136	19	9	7	0	100	0	57
Gene562	D63475	314	432	150	360	99	396	487	400	349	560	503	905	478	466	476	253	202	0	179	67	245	316	594	582	212	285	200	294	416	855	949	892	427	196	415	0	157	0	173	514
Gene563	D63476	190	112	222	143	159	162	150	164	307	207	147	210	317	193	159	132	185	365	325	216	53	465	237	181	218	171	183	231	187	243	190	280	167	225	212	65	93	371	260	260
Gene564	D63477	194	34	90	12	72	95	2	67	156	128	40	132	176	98	71	75	64	307	138	211	113	106	248	160	64	68	51	96	128	388	267	408	156	156	98	197	77	80	108	457
Gene565	D63478	137	51	175	114	135	213	107	186	253	215	205	192	215	133	156	138	174	203	0	47	36	75	132	97	122	167	128	181	1	114	0	55	83	161	85	71	2	130	0	0
Gene566	D63479	70	16	164	140	408	180	53	84	102	83	123	129	228	45	51	185	113	187	87	170	138	149	85	112	22	0	96	8	127	41	93	123	86	122	71	40	76	35	145	419
Gene567	D63480	82	28	46	43	0	64	18	104	95	64	40	96	137	35	40	56	22	21	49	62	70	125	74	29	19	41	61	58	54	110	3	109	149	82	36	48	0	97	124	99
Gene568	D63481	213	266	143	128	91	172	205	210	224	220	114	172	237	238	269	75	83	102	187	483	219	88	124	96	65	136	115	221	34	38	162	316	36	177	99	154	54	152	172	590
Gene569	D63482	77	15	22	29	7	114	0	0	48	0	46	7	33	0	12	0	15	0	15	0	9	101	0	0	0	2	0	0	0	27	0	109	14	3	1	0	40	27	3	0
Gene570	D63483	0	6	10	27	32	6	2	7	4	11	3	16	106	11	8	35	17	38	18	0	3	18	23	0	10	17	15	9	79	0	5	46	0	12	0	0	7	36	0	0
Gene571	D63484	0	0	0	80	0	6	0	0	0	0	0	0	0	0	0	0	0	0	0	0	0	0	0	0	0	0	0	0	0	0	0	0	0	0	0	0	0	0	0	0
Gene572	D63485	300	149	185	159	120	374	160	119	158	108	106	180	653	108	84	116	180	286	363	339	344	382	122	108	195	200	93	212	176	232	250	0	169	114	63	410	249	647	567	397
Gene573	D63486	240	18	291	229	160	179	261	234	371	441	390	258	556	93	156	268	309	237	252	0	392	328	219	290	453	258	240	380	468	222	416	200	120	487	332	239	180	416	377	139
Gene574	D63487	326	242	153	166	293	116	632	83	156	189	183	42	231	220	423	141	128	0	507	266	61	265	133	151	203	153	148	284	339	243	255	267	339	242	220	131	33	486	342	497
Gene575	D63506	76	23	94	62	74	118	18	48	200	85	64	206	229	79	43	79	116	141	142	146	151	218	120	74	89	93	82	161	116	152	130	179	140	188	73	200	25	200	145	268
Gene576	D63813	42	31	41	34	105	45	14	27	64	34	23	63	204	4	29	38	12	414	35	90	18	104	37	58	61	43	2	65	81	59	75	27	25	61	102	83	94	110	20	112
Gene577	D63851	225	144	210	243	215	79	180	112	192	111	104	204	283	99	92	172	231	182	240	196	160	190	163	166	194	200	152	233	1536	2384	2342	2512	1536	294	297	240	102	551	230	2551
Gene578	D63861	0	0	12	32	0	10	0	2	0	33	13	25	115	19	24	0	0	17	58	15	0	61	37	25	47	36	29	38	3	30	76	70	38	39	12	20	58	43	45	44
Gene579	D63874	1505	231	703	863	289	473	461	507	1362	954	964	812	724	1067	656	525	615	678	354	702	1075	1300	939	829	240	346	509	428	907	854	791	545	667	965	536	917	416	310	432	1688
Gene580	D63875	82	47	54	44	48	104	31	49	109	160	113	119	92	71	23	55	56	41	57	47	90	108	178	146	73	83	51	102	78	78	109	37	60	155	99	141	59	33	93	162
Gene581	D63876	259	130	178	311	36	245	153	121	208	115	199	337	197	216	218	143	171	0	0	10	284	201	152	74	44	49	140	140	164	270	356	120	224	233	160	119	197	299	216	332
Gene582	D63877	82	41	40	72	17	71	56	32	62	63	49	94	122	43	48	8	82	171	179	21	98	65	63	68	13	97	15	49	166	134	283	116	95	108	46	73	0	406	0	0
Gene583	D63878	918	254	540	269	365	527	169	520	636	916	691	734	731	524	445	466	753	222	292	261	613	843	942	647	355	537	701	591	727	530	188	455	302	837	785	236	248	509	619	690
Gene584	D63879	114	51	35	41	0	36	128	71	88	153	109	21	10	84	96	37	88	99	51	11	140	72	132	156	44	63	83	101	122	58	113	95	91	68	57	39	75	139	104	225
Gene585	D63880	87	48	28	22	37	95	51	16	25	69	38	117	14	0	66	36	55	0	0	29	189	133	32	55	0	22	0	5	83	7	106	0	0	61	53	0	0	84	87	51
Gene586	D63881	66	14	59	66	33	45	11	34	83	107	88	210	131	87	65	8	42	0	24	47	73	132	89	79	80	74	60	84	38	22	61	0	22	91	27	46	57	0	0	155
Gene587	D63882	0	0	0	0	51	0	0	0	42	11	0	0	0	0	0	0	0	0	30	26	0	48	0	0	0	0	0	0	0	26	48	33	19	0	0	0	8	0	0	0
Gene588	D63940	16	20	17	7	0	4	1	0	0	6	17	2	62	32	2	0	20	80	57	16	79	12	0	30	0	38	5	9	63	23	0	19	61	65	55	0	3	90	21	72
Gene589	D63998	93	2	98	57	80	38	42	71	63	182	108	99	38	82	73	69	60	18	0	51	133	64	136	60	61	40	65	53	104	77	33	77	109	99	44	216	169	65	50	72
Gene590	D64015	28	0	12	14	53	0	40	22	0	18	14	14	22	9	1	29	5	75	38	0	0	8	36	10	40	54	19	35	0	46	18	19	4	16	34	0	9	46	2	3
Gene591	D64053	0	6	2	7	17	0	7	1	0	0	5	9	0	8	3	2	9	0	0	6	0	30	18	6	0	4	0	0	43	13	5	0	0	9	6	0	0	28	30	38
Gene592	D64108	0	0	0	7	23	13	0	0	0	0	0	0	0	0	0	0	0	0	0	9	33	0	0	6	0	1	1	10	0	26	40	0	0	10	0	0	22	0	13	40
Gene593	D64109	404	130	228	349	77	128	256	219	410	197	236	47	257	229	233	128	116	675	370	403	190	24	201	222	169	91	376	140	165	104	134	275	165	176	234	207	160	156	366	626
Gene594	D64110	130	39	251	88	110	54	64	131	120	187	227	236	378	263	165	207	99	223	132	104	88	201	230	232	205	317	313	256	158	171	106	84	36	165	172	144	118	141	202	109
Gene595	D64142	365	306	417	377	136	641	632	230	717	389	390	312	193	464	540	232	325	19	150	407	421	908	285	369	188	681	230	716	328	404	172	511	332	683	616	244	293	494	58	1630
Gene596	D64154	317	222	164	99	316	261	320	228	360	253	248	304	263	309	324	77	194	220	573	536	293	316	206	233	161	136	214	194	197	320	285	457	298	155	233	193	258	280	350	516
Gene597	D64158	93	32	42	10	67	64	22	54	116	76	60	93	154	49	20	24	59	95	136	0	122	122	43	45	54	72	59	64	56	64	115	158	26	51	68	151	54	76	75	73
Gene598	D64159	0	0	0	0	0	4	0	35	0	0	0	4	0	0	0	0	0	745	0	0	14	0	0	6	0	0	3	0	0	0	0	0	0	0	0	0	0	0	27	0
Gene599	D67029	106	108	227	143	123	64	11	116	223	176	169	291	261	43	54	156	142	257	42	0	230	159	73	87	115	117	157	224	127	249	163	252	123	152	138	24	13	155	1	362
Gene600	D70830	0	0	0	0	0	4	0	0	0	0	0	0	0	0	0	0	0	105	0	0	78	0	0	0	0	0	0	0	0	0	0	0	0	0	0	0	0	0	0	0
Gene601	D76435	1	2	0	2	41	0	7	0	0	16	3	15	22	1	5	1	27	0	218	82	0	25	0	28	20	15	0	9	76	49	68	68	56	9	32	55	6	60	24	2327
Gene602	D76444	204	31	77	46	100	5	33	71	123	87	53	104	31	76	63	35	83	23	26	0	114	45	105	154	43	83	55	93	60	121	105	280	71	191	121	115	59	0	76	232
Gene603	D78011	2	0	0	0	0	9	0	0	0	0	0	0	0	0	0	4	0	29	0	0	25	46	0	0	294	0	143	37	0	0	28	0	0	0	7	1653	1108	0	0	0
Gene604	D78012	387	482	268	226	348	366	154	316	447	541	438	247	499	117	124	209	303	380	622	616	411	486	428	467	252	280	115	250	671	1054	998	2171	664	145	522	618	149	998	744	1003
Gene605	D78014	915	116	128	281	0	20	135	116	334	199	161	144	305	149	179	118	319	316	91	302	208	126	440	436	71	21	103	82	124	167	235	348	29	553	496	2	149	14	215	0
Gene606	D78129	50	110	111	97	22	12	126	58	125	100	101	301	210	240	48	108	39	0	100	88	126	96	67	160	49	145	74	105	144	151	165	192	92	97	107	111	59	192	209	136
Gene607	D78132	237	72	115	99	103	77	24	144	152	249	184	201	32	111	131	122	140	182	97	331	75	34	230	152	132	226	132	217	241	197	146	158	167	161	110	132	82	41	130	96
Gene608	D78134	932	737	800	695	559	600	624	536	551	891	644	463	122	800	723	617	347	0	518	445	593	1184	1005	1065	774	787	549	1196	781	672	660	765	587	2422	1701	229	196	834	611	342
Gene609	D78151	599	694	377	407	428	476	727	482	402	444	479	537	436	605	683	415	432	538	956	615	596	478	498	513	414	384	433	634	518	633	946	693	440	522	495	578	265	784	624	543
Gene610	D78156	0	44	19	42	0	36	35	8	7	20	46	15	37	25	6	8	0	4	3	14	0	60	22	29	20	38	8	18	27	33	71	2	0	58	58	0	70	79	117	98
Gene611	D78261	21	0	8	0	5	0	6	2	0	0	0	11	71	13	27	0	2	0	0	12	76	16	0	0	0	1	0	0	21	7	0	44	0	9	4	0	0	27	9	15
Gene612	D78275	89	15	91	47	25	60	9	52	116	131	105	118	51	113	65	28	53	63	68	129	157	106	157	118	49	68	54	64	63	110	18	51	51	158	77	35	66	12	43	39
Gene613	D78333	2	0	28	0	0	3	27	28	38	22	3	0	0	7	0	9	44	0	18	4	59	3	4	0	10	12	0	19	0	0	0	0	0	2	25	0	60	9	0	28
Gene614	D78334	27	0	13	7	4	10	0	0	0	0	0	8	0	3	0	0	0	40	5	0	16	31	6	0	15	3	0	11	0	10	0	19	11	0	0	30	47	0	0	0
Gene615	D78335	0	18	0	0	53	0	38	23	0	18	22	246	0	57	20	0	0	0	0	0	29	0	36	0	0	0	46	0	10	0	33	0	0	0	0	44	0	0	5	31
Gene616	D78361	2995	3994	3411	3450	2024	4848	3897	2075	2741	2258	2231	4202	3589	3387	3077	3143	3226	1654	6700	6250	4236	4725	2195	2286	2678	2453	3597	2565	3388	3851	4080	4754	3285	2314	2339	3611	1653	1611	3563	3829
Gene617	D78367	33	19	42	24	0	56	38	36	49	6	34	32	74	21	21	12	9	82	16	71	79	23	14	3	35	47	38	54	42	17	80	47	61	40	65	72	2	41	73	64
Gene618	D78514	0	36	0	0	0	13	8	0	0	0	17	0	0	4	0	0	0	6	203	201	0	15	1	0	0	3	0	0	0	10	0	0	0	0	0	0	0	0	26	0
Gene619	D78577	406	252	517	950	275	386	276	264	305	419	455	391	646	308	285	536	427	108	66	348	318	325	310	416	390	589	476	537	1681	2061	2877	3171	1807	316	207	111	171	78	335	2111
Gene620	D78586	39	0	30	19	0	3	35	5	63	59	39	53	63	52	19	0	40	0	0	7	86	0	53	34	0	12	4	25	65	9	0	37	60	120	78	0	0	0	0	0
Gene621	D78611	33	8	53	75	0	102	45	7	50	343	497	1882	1972	22	14	184	100	369	36	87	38	374	104	130	56	21	112	38	144	129	117	180	74	131	74	37	39	125	122	0
Gene622	D79205	2734	4353	2430	3049	1622	3495	2871	2188	3574	3345	3044	2706	2529	3818	2987	1263	2028	2740	2594	4631	2656	3285	2941	3125	3360	1882	3728	2285	1005	1073	359	550	770	4039	4398	2548	1447	2915	2822	1347
Gene623	D79206	700	543	2196	2073	1166	117	563	577	331	203	214	274	136	264	373	1393	855	760	658	341	313	385	295	435	2283	1299	2402	1174	786	286	533	281	574	214	381	375	1858	777	1602	764
Gene624	D79983	35	3	19	29	28	26	23	8	48	131	53	36	40	10	7	13	14	0	13	49	18	136	89	66	12	18	6	33	46	17	70	122	0	127	48	15	0	88	0	225
Gene625	D79984	234	94	119	195	173	106	199	205	187	229	223	224	411	175	187	194	142	514	152	178	164	170	204	187	193	91	127	160	137	195	237	237	211	114	203	0	91	191	297	346
Gene626	D79985	0	169	79	188	91	0	192	0	121	0	0	2	0	208	130	19	16	0	0	0	0	0	0	0	0	0	0	0	0	0	281	0	23	32	0	0	84	0	0	157
Gene627	D79986	143	49	175	138	167	335	39	275	298	417	288	326	273	307	122	131	166	217	179	188	168	257	373	406	130	245	188	340	235	261	234	268	139	433	147	130	150	144	190	390
Gene628	D79987	0	162	0	0	0	0	0	0	0	0	0	0	0	0	0	0	1	0	0	0	24	39	0	0	0	0	0	0	0	8	0	0	0	0	0	0	16	0	0	0
Gene629	D79988	0	0	0	0	0	0	0	46	0	18	61	11	1	10	4	0	6	0	0	0	43	30	13	0	0	0	8	0	0	0	0	0	0	3	0	0	0	0	0	0
Gene630	D79989	80	5	4	37	0	6	13	0	80	5	0	0	17	17	36	13	0	0	0	0	56	41	32	16	5	0	3	0	210	282	95	441	308	11	0	0	0	147	65	135
Gene631	D79990	26	35	79	50	24	169	19	32	21	218	126	12	46	15	18	38	11	0	0	21	76	145	334	209	0	0	22	5	72	110	75	210	50	25	10	0	0	0	0	89
Gene632	D79991	149	187	170	184	207	128	150	176	251	178	189	164	180	167	140	82	247	267	211	278	179	204	164	185	146	169	142	130	164	151	99	286	140	124	156	303	158	383	171	198
Gene633	D79992	78	47	113	85	22	112	27	45	66	86	67	52	170	42	49	66	67	28	0	35	131	111	70	65	95	65	55	134	47	101	33	260	0	130	102	183	120	169	151	72
Gene634	D79993	125	78	87	36	97	144	55	76	57	101	93	158	32	111	87	335	59	87	173	159	64	141	100	66	83	111	55	234	61	63	34	0	69	119	88	144	149	28	0	86
Gene635	D79994	342	260	145	120	110	34	114	62	313	141	76	318	462	207	132	62	102	88	154	294	149	44	304	285	135	109	151	277	140	114	100	592	75	229	167	268	397	240	172	222
Gene636	D79995	114	31	3	26	21	8	40	69	37	28	36	32	17	21	30	12	0	267	70	98	0	0	60	50	42	70	25	72	18	78	204	95	50	31	106	79	49	218	149	15
Gene637	D79996	179	252	218	380	104	245	221	138	240	273	187	483	243	298	301	131	134	104	46	206	273	317	295	218	274	254	265	359	172	190	326	182	17	571	374	86	61	275	101	412
Gene638	D79997	0	0	0	44	0	15	11	7	7	18	28	21	36	0	12	0	14	12	0	35	30	0	0	0	0	0	0	0	0	0	42	68	0	35	8	0	15	119	12	17
Gene639	D79998	32	0	0	87	0	0	0	0	84	0	0	0	0	5	20	0	0	0	0	0	121	0	0	0	0	0	10	0	4	0	81	0	0	0	0	0	0	0	0	608
Gene640	D79999	448	133	329	226	381	434	235	257	268	303	300	253	322	227	127	254	277	261	0	0	340	448	266	259	205	515	162	570	266	215	144	105	170	269	461	325	379	511	537	399
Gene641	D80000	16	22	33	38	32	16	24	40	36	85	75	75	33	21	31	29	46	38	5	52	0	19	51	72	20	29	47	31	42	0	131	26	20	80	28	0	4	64	58	0
Gene642	D80001	14	22	19	7	44	44	11	12	4	50	24	43	0	36	0	0	0	0	0	0	0	71	25	14	6	13	20	12	39	31	0	18	0	68	64	0	0	36	0	19
Gene643	D80002	565	261	523	388	281	391	418	347	497	401	422	478	1286	245	340	298	617	875	867	609	663	698	558	434	543	371	396	577	1015	659	786	500	925	414	608	644	376	811	444	1214
Gene644	D80003	29	27	18	52	0	55	42	30	55	76	63	115	137	73	58	14	40	50	88	0	29	106	90	43	27	39	48	37	0	65	10	25	14	67	62	1	0	0	55	170
Gene645	D80004	150	52	118	45	56	116	61	49	104	50	93	448	212	93	85	101	100	143	181	169	105	190	110	14	62	53	65	52	36	177	118	54	73	233	207	141	0	48	140	192
Gene646	D80005	309	115	240	180	165	226	84	167	226	309	287	359	291	208	165	160	196	87	100	169	27	331	197	198	180	169	167	208	88	97	96	24	146	256	157	232	163	93	106	186
Gene647	D80006	168	26	162	90	76	259	37	52	180	121	106	165	64	95	119	127	56	141	0	169	119	152	99	102	106	45	68	94	245	80	0	0	38	179	82	0	20	0	0	166
Gene648	D80007	7	46	21	100	14	57	9	27	113	56	80	16	193	66	59	20	0	25	295	189	64	69	82	43	0	25	29	45	76	17	18	0	0	58	81	0	12	279	93	60
Gene649	D80008	6	14	9	22	75	27	15	21	14	39	52	19	140	41	31	14	30	94	109	43	79	70	8	25	37	27	30	19	16	48	60	64	32	46	15	18	0	143	56	159
Gene650	D80009	0	0	19	121	0	0	11	0	0	26	16	2	122	73	60	34	12	0	0	0	0	2	7	18	1	17	0	59	0	11	0	0	35	72	53	0	0	0	0	0
Gene651	D80010	63	42	36	13	0	32	0	10	1	50	65	12	0	19	43	29	34	105	113	246	67	64	34	40	0	0	1	20	90	0	28	29	64	69	15	42	0	0	0	85
Gene652	D80011	0	0	0	0	0	0	0	0	0	0	0	0	22	0	0	0	0	0	0	0	0	0	0	0	0	0	0	0	0	0	0	0	0	0	0	0	0	0	0	0
Gene653	D80012	146	87	51	74	34	134	33	99	151	210	180	259	232	123	118	100	53	81	243	265	44	236	161	119	172	184	88	160	183	189	42	260	100	180	139	144	121	191	77	56
Gene654	D82060	90	35	50	50	30	24	0	146	149	86	100	43	0	3	10	39	87	0	0	0	0	0	87	6	3	0	0	39	62	0	17	103	25	41	37	35	0	18	108	73
Gene655	D82061	108	274	114	123	0	145	268	135	221	100	123	110	64	145	204	97	121	590	164	517	60	122	96	75	309	186	296	237	108	127	181	165	55	82	68	335	247	0	192	109
Gene656	D82070	54	41	45	28	33	70	54	50	73	0	62	97	103	44	52	25	57	98	129	271	38	79	71	51	75	75	90	82	178	125	93	172	0	97	77	170	114	271	94	73
Gene657	D82326	33	30	20	73	16	62	26	0	28	14	7	55	0	0	21	8	0	268	151	48	25	17	27	22	11	0	0	0	0	0	36	0	6	68	28	43	33	60	0	0
Gene658	D82343	1	0	0	2	0	0	2	0	4	59	90	0	0	32	34	10	0	0	0	0	0	8	30	23	0	17	0	8	489	1578	1307	3508	627	2	0	0	0	0	0	467
Gene659	D82344	50	10	28	40	0	23	33	0	29	25	2	65	45	30	0	27	56	84	0	38	6	22	4	28	37	21	0	28	26	11	64	88	0	63	41	2	0	63	0	184
Gene660	D82345	6	16	9	28	63	46	20	9	300	86	93	81	84	0	17	0	20	4	45	94	7	65	6	27	13	13	42	49	56	53	92	109	0	59	30	70	30	0	153	0
Gene661	D82346	0	18	0	0	1	135	44	46	11	7	0	73	0	68	40	1	0	679	26	14	0	20	30	0	0	25	18	17	60	25	188	125	1	45	82	39	78	126	40	138
Gene662	D82347	0	0	11	0	1	0	0	4	0	0	4	8	10	0	12	0	2	0	0	0	3	0	0	3	0	4	17	0	0	24	6	0	49	9	6	0	43	33	0	378
Gene663	D82348	380	230	119	366	160	352	344	196	379	328	254	389	397	292	326	206	218	123	369	78	382	591	238	236	228	192	186	219	420	474	680	768	351	240	315	288	417	140	568	134
Gene664	D83004	37	59	36	39	14	115	108	61	100	110	112	116	0	150	116	54	44	0	0	51	103	146	93	69	103	100	88	140	41	91	52	297	28	96	81	142	26	45	48	0
Gene665	D83017	31	15	0	0	0	7	12	3	47	18	0	8	82	1	17	0	15	0	2	49	76	0	14	9	73	20	28	85	50	53	173	62	27	18	17	0	71	142	91	0
Gene666	D83018	166	77	112	79	149	388	157	177	164	101	83	126	327	108	89	62	98	456	497	503	235	162	81	101	173	81	112	122	511	1086	1717	2595	581	86	119	210	100	354	289	438
Gene667	D83032	96	0	89	88	60	68	0	31	113	116	78	163	121	53	62	61	0	46	125	35	75	94	97	70	22	60	34	203	133	47	156	30	109	285	32	90	129	28	76	466
Gene668	D83174	451	141	217	218	335	89	295	756	258	1616	2049	734	1407	131	278	809	463	70	156	314	380	242	1102	916	256	258	243	311	332	146	65	97	144	589	389	211	319	212	468	100
Gene669	D83243	106	28	100	70	92	130	53	49	104	91	78	92	247	66	51	39	53	189	139	114	151	166	80	67	99	74	130	109	88	99	142	168	126	117	97	148	36	222	107	75
Gene670	D83260	178	92	217	257	145	0	158	130	140	126	148	205	166	114	114	232	182	0	248	32	145	142	139	155	203	149	119	142	181	196	288	269	211	123	76	0	79	112	116	284
Gene671	D83407	91	40	68	68	118	42	30	50	36	35	12	64	113	55	36	64	129	361	213	359	115	88	57	60	93	115	68	113	251	587	578	333	314	165	84	8	4	100	53	271
Gene672	D83542	248	29	169	264	443	89	159	71	144	181	299	199	755	106	223	99	227	703	346	391	165	240	123	140	109	307	40	137	341	98	359	186	177	248	110	238	66	911	333	986
Gene673	D83597	84	11	17	45	30	42	16	0	64	9	35	20	28	18	14	0	31	47	0	33	94	69	3	72	31	29	21	26	3	33	0	0	0	16	47	0	20	95	0	0
Gene674	D83646	25	12	26	10	42	43	0	40	27	15	22	6	240	12	15	34	89	489	155	145	44	5	21	35	64	32	78	14	78	42	125	35	30	7	74	77	94	155	70	108
Gene675	D83657	0	37	7	5	10	354	0	0	0	0	0	0	0	98	0	60	0	0	0	0	0	61	0	0	0	0	0	0	0	0	0	0	30	0	0	0	0	0	0	0
Gene676	D83699	0	2	0	0	0	9	38	27	33	43	54	24	31	14	16	52	66	57	0	16	85	39	38	0	33	36	0	37	26	0	0	25	102	0	26	32	0	120	0	96
Gene677	D83702	30	4	0	9	67	15	0	3	91	21	21	21	42	30	0	22	11	20	14	16	0	0	26	0	7	12	32	13	4	17	0	39	1	9	0	0	0	58	19	1
Gene678	D83703	21	32	21	37	96	45	111	91	60	42	71	97	229	51	69	16	7	366	75	144	39	66	64	29	103	44	127	67	0	19	26	12	25	77	17	125	51	101	7	252
Gene679	D83735	148	342	609	243	391	803	619	587	301	617	543	101	489	325	294	529	532	0	0	0	425	917	617	650	207	204	238	234	0	0	0	0	0	739	675	0	195	200	5	0
Gene680	D83767	0	0	0	14	8	18	0	6	68	0	20	23	50	7	0	13	0	33	0	0	21	0	0	19	0	15	24	7	0	5	0	74	0	130	77	38	75	15	0	66
Gene681	D83776	28	12	29	0	26	29	12	23	92	107	72	93	47	58	30	0	2	101	18	111	52	80	44	32	19	42	75	48	0	5	98	80	20	160	79	96	77	99	35	130
Gene682	D83777	205	17	19	49	63	6	17	22	179	50	17	0	100	74	49	49	6	0	0	0	20	75	74	77	23	204	77	218	783	1078	235	763	726	160	105	27	0	122	0	1572
Gene683	D83778	185	140	143	127	156	95	144	66	247	146	118	88	221	123	133	80	139	188	96	71	203	158	95	120	134	139	134	181	96	187	59	0	120	92	193	193	115	102	167	72
Gene684	D83779	564	480	368	433	668	570	484	449	567	451	449	282	661	426	463	365	373	567	605	555	439	500	465	510	598	665	207	522	666	773	542	826	694	446	587	451	323	1699	967	906
Gene685	D83780	119	38	67	101	86	109	14	67	96	0	42	180	0	47	60	24	31	0	94	194	0	10	65	70	72	93	21	127	87	33	92	278	48	103	122	0	101	47	259	94
Gene686	D83781	0	0	0	20	0	0	0	0	8	20	3	0	0	8	9	6	6	0	0	0	3	23	0	0	3	0	2	4	0	0	0	0	7	11	0	0	0	0	0	50
Gene687	D83782	149	36	117	137	0	120	148	66	28	114	77	0	0	127	88	0	100	0	0	0	95	44	79	136	7	0	0	25	47	123	48	149	107	71	73	4	131	0	0	207
Gene688	D83783	233	58	76	66	113	176	184	147	302	259	177	255	333	175	139	40	138	0	93	105	193	133	214	211	39	50	104	57	103	90	96	117	54	192	255	130	57	0	217	144
Gene689	D83784	121	88	104	72	45	93	0	0	119	4	32	12	121	53	24	70	44	268	209	67	62	0	41	60	5	58	10	18	40	46	24	7	13	75	44	169	82	237	229	190
Gene690	D83785	172	83	137	116	8	145	65	124	161	220	185	161	105	124	161	80	137	190	68	65	242	223	172	166	149	111	102	112	86	109	97	212	66	135	241	0	30	173	19	103
Gene691	D83920	0	0	57	75	0	3176	0	0	0	0	0	0	0	0	0	337	162	0	0	0	94	186	0	0	0	0	0	0	0	0	0	0	0	0	0	0	0	45	0	0
Gene692	D84110	703	79	169	174	145	71	38	87	149	144	103	117	220	76	51	113	164	230	263	393	189	149	251	240	174	263	176	271	61	82	12	180	0	215	351	0	15	47	192	263
Gene693	D84145	85	2	47	30	42	43	0	32	65	47	42	82	127	50	44	66	60	0	82	28	117	47	67	62	32	64	59	77	120	123	169	375	29	48	83	136	17	3	31	80
Gene694	D84239	0	73	62	64	152	67	122	625	286	45	28	531	400	118	110	15	40	364	303	124	133	0	178	207	63	139	100	274	6	23	34	25	23	30	260	151	88	547	219	154
Gene695	D84276	0	0	4	9	36	14	0	8	105	3	13	0	0	0	7	1	21	0	73	0	46	78	0	0	0	0	0	0	0	0	0	0	0	0	4	0	0	0	0	0
Gene696	D84294	200	23	221	255	71	120	91	215	343	369	330	169	207	165	187	96	132	65	181	125	242	174	304	278	99	120	134	187	333	408	505	354	353	580	181	193	57	82	181	791
Gene697	D84307	21	0	79	120	21	83	40	55	80	76	67	98	279	31	32	16	37	171	411	222	36	58	59	129	213	86	81	142	96	75	189	0	18	45	102	170	95	0	84	151
Gene698	D84361	0	169	88	177	256	93	5	0	0	0	0	0	0	18	23	0	0	0	0	0	0	0	0	0	0	5	0	0	210	287	0	245	6	51	0	0	0	0	0	0
Gene699	D84424	29	0	0	37	0	64	0	0	0	29	0	23	140	0	38	89	0	140	0	0	0	4	0	0	0	0	0	0	85	23	0	87	0	69	44	0	28	47	0	8
Gene700	D84454	13	91	0	52	12	0	32	20	0	29	54	21	134	68	66	40	41	0	9	52	0	7	0	0	39	0	36	38	0	0	104	0	0	0	0	0	6	0	0	0
Gene701	D84557	145	73	88	144	96	107	133	80	150	149	232	138	277	151	152	93	134	0	161	94	291	205	146	197	112	149	151	106	89	137	132	0	109	200	233	9	0	270	246	387
Gene702	D85131	0	1	0	0	3	95	32	23	0	71	35	0	0	13	47	93	0	0	0	0	0	0	38	13	0	25	14	14	80	0	57	101	152	0	18	0	73	0	0	0
Gene703	D85181	38	28	28	9	27	36	1	43	212	3	43	88	73	57	65	58	50	0	160	108	44	38	80	58	23	74	57	42	60	158	105	62	32	95	81	490	98	60	65	118
Gene704	D85245	155	81	78	95	152	181	72	53	143	84	83	174	332	55	86	107	130	380	132	368	194	121	69	54	129	122	88	151	98	54	69	238	164	273	501	168	48	230	20	154
Gene705	D85376	48	15	27	57	79	16	29	21	66	22	24	63	100	11	20	0	69	70	71	113	47	46	22	0	6	42	23	23	97	94	69	293	9	52	32	78	37	79	24	101
Gene706	D85418	0	32	0	33	0	10	46	0	0	0	0	0	0	0	21	0	0	0	0	0	20	0	25	11	0	32	0	0	0	0	0	0	0	52	0	101	4	0	0	0
Gene707	D85423	0	7	0	0	0	0	7	6	0	0	0	0	0	0	0	0	27	0	0	18	0	0	0	0	0	0	0	0	0	0	0	0	0	0	0	0	0	0	0	2
Gene708	D85425	0	35	24	0	0	27	0	0	0	40	8	21	0	8	0	0	29	0	92	131	28	0	19	64	0	0	0	25	0	0	0	0	0	10	64	0	25	0	0	0
Gene709	D85429	165	1046	371	685	355	651	799	490	646	296	268	569	457	694	605	343	218	57	158	279	115	128	357	317	641	224	478	693	485	301	376	510	272	633	485	515	324	74	62	1201
Gene710	D85433	137	210	72	91	113	0	98	69	97	128	103	7	73	100	109	42	126	0	181	68	143	0	168	125	100	37	92	99	123	130	187	142	118	83	121	189	54	0	113	145
Gene711	D85527	155	194	103	126	164	60	131	49	231	71	42	114	387	60	74	75	76	305	117	1	111	97	87	93	268	124	179	190	139	144	134	152	205	102	151	21	194	404	93	248
Gene712	D85758	272	263	157	189	182	177	153	337	436	591	601	302	568	284	177	175	95	347	413	426	278	209	472	455	304	211	223	196	352	321	245	499	250	306	382	287	163	331	443	255
Gene713	D85759	12	0	16	0	0	15	14	0	0	6	4	0	0	6	0	15	0	0	0	97	0	0	1	7	0	0	3	0	17	0	74	0	22	21	0	25	0	0	0	0
Gene714	D85815	307	906	157	248	572	101	361	244	255	314	288	273	714	213	150	205	195	1048	465	373	341	137	151	312	97	287	39	133	133	158	169	0	98	117	191	786	323	401	341	222
Gene715	D85939	0	90	0	41	0	0	0	27	0	0	16	0	0	4	24	40	0	183	198	190	0	0	0	7	102	108	0	38	61	81	140	159	44	0	9	0	0	339	280	0
Gene716	D86043	0	6	197	333	0	16	0	31	27	0	0	0	431	0	20	0	0	432	164	24	46	9	0	32	0	0	0	0	101	143	16	48	133	0	0	0	82	643	6	0
Gene717	D86062	0	5	0	0	0	0	0	0	0	0	0	0	0	0	0	0	0	0	0	0	0	0	0	0	0	0	0	0	0	0	0	0	0	0	0	0	113	0	0	0
Gene718	D86096	0	26	22	17	60	10	8	6	44	4	10	17	109	19	0	0	0	0	14	0	0	0	0	29	29	12	9	98	0	0	0	17	0	23	21	0	12	0	30	48
Gene719	D86096	0	0	19	3	0	0	7	0	0	0	0	0	0	27	15	0	0	0	0	42	55	25	38	17	0	0	3	5	0	0	0	0	3	0	15	0	0	62	0	0
Gene720	D86096	35	7	7	3	17	9	12	5	24	2	15	7	0	3	10	19	1	7	6	32	0	0	13	0	3	2	0	11	0	39	33	0	53	0	13	21	12	35	63	35
Gene721	D86331	0	61	17	5	63	0	19	0	0	0	0	0	170	68	0	0	19	162	0	0	0	151	0	0	56	0	116	0	0	37	0	0	0	61	0	29	71	0	173	0
Gene722	D86425	5	8	14	20	22	10	21	21	1	37	19	36	159	10	4	46	47	37	4	22	0	16	46	78	19	53	0	2	24	84	76	167	45	66	57	40	19	75	45	27
Gene723	D86479	259	239	297	247	305	136	437	670	423	466	300	459	768	316	415	577	600	359	477	372	438	238	825	762	237	309	331	545	493	360	283	610	319	720	635	511	402	437	438	160
Gene724	D86519	81	0	10	37	0	38	0	19	121	35	30	59	138	0	28	14	7	339	310	179	42	48	6	39	64	27	42	36	44	32	4	148	32	41	38	76	86	99	59	91
Gene725	D86549	79	23	0	32	61	37	0	75	105	176	137	43	198	65	75	0	11	23	0	0	35	50	186	86	134	45	110	134	20	61	21	85	21	138	92	0	86	0	0	0
Gene726	D86550	67	14	77	107	30	105	0	61	50	81	74	187	6	90	34	41	97	0	190	153	64	50	154	124	97	74	51	87	25	78	55	65	57	208	111	11	44	0	0	151
Gene727	D86640	65	47	68	39	23	2	0	49	0	7	24	0	66	0	26	40	0	30	17	5	0	15	28	6	8	0	13	9	23	19	66	58	67	0	17	0	16	0	28	0
Gene728	D86956	30	2	7	76	0	15	0	89	45	122	86	44	64	47	0	46	7	67	0	0	0	56	82	40	34	54	9	92	85	175	412	612	0	77	0	0	0	0	0	87
Gene729	D86957	10	38	5	17	12	24	87	63	49	65	86	100	26	136	85	35	31	0	0	0	29	23	50	39	34	74	58	107	0	36	0	20	46	68	32	0	0	0	52	13
Gene730	D86958	5	5	21	12	44	12	11	3	37	16	0	2	102	0	0	2	0	57	0	14	0	1	11	30	3	10	0	25	0	16	13	0	24	29	17	24	16	28	0	5
Gene731	D86959	67	12	60	0	32	55	0	23	1	30	18	44	38	40	11	0	40	24	73	28	0	15	37	21	19	43	4	46	43	5	31	16	21	37	31	86	31	30	69	26
Gene732	D86960	58	6	24	50	25	67	0	14	15	52	22	35	154	25	10	19	60	15	26	30	160	52	35	39	25	32	28	50	47	51	37	79	34	44	18	106	27	63	69	35
Gene733	D86961	78	0	28	92	83	1	0	0	0	100	75	45	0	12	22	107	146	0	0	73	55	45	69	45	13	32	0	11	7	15	72	23	15	64	110	0	0	0	15	64
Gene734	D86962	240	46	144	159	136	52	60	51	190	65	69	141	93	49	53	70	116	282	219	287	159	255	157	106	164	74	112	153	356	375	339	268	295	157	129	209	90	294	228	622
Gene735	D86963	372	129	155	63	193	173	167	159	123	259	225	794	320	195	180	174	182	231	164	208	322	166	398	259	94	153	103	222	216	169	198	213	52	309	282	175	92	345	278	240
Gene736	D86964	0	0	53	15	52	341	12	0	0	0	0	33	9	0	0	69	57	0	0	188	231	288	0	0	37	7	0	27	0	0	0	0	1	0	18	24	65	150	0	59
Gene737	D86965	403	275	217	173	406	399	233	234	293	261	136	429	640	182	205	228	247	147	908	617	515	422	315	346	275	311	228	204	536	462	540	802	341	272	518	526	183	423	572	570
Gene738	D86966	209	243	69	175	341	126	167	75	347	241	191	76	473	98	39	174	114	804	756	433	364	124	115	151	291	191	277	259	360	210	377	0	75	304	250	179	229	341	113	132
Gene739	D86967	180	150	161	166	157	336	42	115	82	110	101	229	48	105	111	247	158	586	236	140	262	306	90	31	156	116	149	132	253	112	247	302	131	133	125	221	227	470	301	250
Gene740	D86968	0	43	19	40	9	0	0	0	0	0	0	0	0	0	0	0	0	0	0	0	0	0	0	0	37	0	0	0	0	0	0	0	0	0	0	0	27	0	0	55
Gene741	D86969	13	11	4	22	9	10	2	16	0	25	28	92	14	20	4	26	18	0	43	18	34	0	41	0	12	7	3	3	48	0	0	12	29	27	19	18	18	6	51	0
Gene742	D86970	42	103	57	2	94	43	74	33	0	32	30	0	0	124	112	45	58	89	321	538	40	66	71	64	18	20	0	65	99	76	161	66	33	57	0	0	87	74	0	253
Gene743	D86971	20	79	89	29	0	83	7	61	46	72	93	154	37	117	112	68	0	0	0	180	28	146	59	0	0	9	32	30	45	35	17	0	0	117	87	26	83	0	0	68
Gene744	D86972	30	106	85	89	0	89	79	68	20	126	74	15	0	105	104	43	94	0	0	28	145	132	109	136	86	34	28	81	4	84	137	93	80	112	135	0	16	0	0	0
Gene745	D86973	220	123	154	209	103	145	195	159	98	148	181	23	101	152	167	71	52	0	0	120	72	150	34	66	50	57	158	77	0	97	76	8	0	147	72	0	46	131	169	125
Gene746	D86974	7889	548	5582	6512	7702	6841	1918	7875	4107	6190	7040	6935	13157	5684	5072	4990	5718	3331	6337	6752	8128	5518	6557	7877	4125	3302	3789	4553	6546	5141	12589	11161	7252	5793	5392	1308	6768	7508	5086	16360
Gene747	D86975	0	13	3	17	0	18	9	14	12	143	133	0	31	9	5	0	3	0	0	4	0	76	58	49	0	0	0	0	0	0	0	0	0	8	48	0	69	0	0	30
Gene748	D86976	205	53	151	179	211	744	34	90	82	80	91	92	42	58	78	57	88	113	52	114	160	425	74	64	53	44	105	59	8	78	125	121	61	0	30	0	98	112	75	152
Gene749	D86977	260	104	128	115	27	165	136	97	174	136	115	108	200	155	127	45	69	102	107	95	142	104	148	135	63	56	116	107	86	93	87	192	45	188	191	0	63	10	285	249
Gene750	D86978	142	67	69	28	82	116	30	34	106	103	91	150	28	89	92	64	56	90	84	59	113	198	106	123	65	106	63	97	59	69	130	125	44	115	113	0	116	154	15	110
Gene751	D86979	196	155	134	188	115	180	136	134	214	130	113	165	117	163	156	119	153	44	22	89	253	290	129	176	153	159	143	159	170	211	190	480	195	156	184	56	116	277	227	389
Gene752	D86980	0	22	1	6	8	2	0	0	9	0	3	0	30	0	1	4	6	1	39	0	0	18	8	11	16	5	11	0	62	45	28	103	0	11	0	0	0	0	0	0
Gene753	D86981	32	2	46	18	0	8	3	9	52	49	49	53	117	29	15	25	38	0	0	0	0	41	18	62	26	31	11	30	32	131	81	246	39	69	11	41	87	0	67	137
Gene754	D86982	168	14	120	144	90	55	125	45	64	127	81	280	565	149	118	97	34	74	12	150	67	67	76	120	72	42	116	72	56	75	114	88	85	106	159	145	126	0	68	211
Gene755	D86983	201	99	208	150	169	46	72	99	103	340	291	204	529	102	71	202	188	765	319	320	215	159	248	269	93	124	97	85	144	84	86	214	101	299	265	290	183	379	413	0
Gene756	D86984	0	0	0	0	0	0	0	0	0	0	0	0	0	0	0	0	0	0	0	0	0	0	0	0	0	0	0	0	0	2	0	7	0	0	0	0	0	0	0	0
Gene757	D86985	136	40	92	149	93	67	25	46	83	99	86	186	220	108	80	64	31	190	140	234	37	106	121	60	93	32	88	82	91	233	298	309	91	94	48	11	10	3	0	235
Gene758	D86988	386	237	279	392	428	410	382	252	376	302	407	180	295	248	278	381	495	713	969	723	421	360	309	405	282	452	327	557	339	310	351	328	337	349	509	235	181	163	680	1039
Gene759	D87002	0	0	0	0	105	0	0	0	0	0	0	0	168	0	0	0	0	0	0	0	0	0	0	0	0	0	0	0	0	0	0	0	0	0	0	374	11	0	0	0
Gene760	D87009	0	0	0	1	0	0	9	0	0	0	0	0	132	0	0	0	0	0	0	0	0	0	0	0	0	0	0	0	0	0	0	0	0	0	0	0	0	0	0	0
Gene761	D87011	0	0	0	0	0	0	0	0	0	0	0	0	31	0	0	0	0	0	0	0	0	0	0	0	0	0	0	0	9	0	17	0	0	0	0	0	0	0	0	0
Gene762	D87012	0	0	0	0	0	0	0	0	0	0	0	0	3	0	0	0	0	0	0	0	0	0	0	0	0	0	0	0	0	0	16	0	0	0	0	0	16	0	0	0
Gene763	D87017	114	287	137	120	333	265	231	270	129	338	363	182	374	197	196	198	275	664	1496	1267	256	207	341	430	205	216	267	213	162	120	245	75	164	213	303	182	216	436	368	123
Gene764	D87023	0	6	210	94	138	0	0	0	46	0	0	89	329	0	0	103	76	0	0	0	76	271	0	0	168	73	57	49	198	11	32	0	116	78	68	228	83	566	0	0
Gene765	D87024	88	44	153	163	11	1	119	6	155	89	132	27	188	111	114	49	57	171	128	63	200	140	111	95	127	111	54	125	32	38	105	19	123	70	62	199	0	277	27	153
Gene766	D87071	458	257	387	320	404	417	78	0	279	0	31	222	718	189	208	139	273	0	285	0	312	278	100	71	202	295	39	165	0	0	0	0	81	90	0	315	150	201	231	0
Gene767	D87073	91	25	61	83	0	24	39	0	52	30	6	13	48	0	51	0	37	2	30	0	142	19	13	11	46	27	8	79	111	93	76	53	61	36	81	50	58	14	149	138
Gene768	D87074	118	30	44	68	86	3	29	0	44	20	3	39	0	70	65	3	45	0	0	134	0	19	47	60	3	0	15	3	564	791	972	1890	574	34	4	0	27	20	5	347
Gene769	D87075	44	0	54	79	2	26	5	24	36	67	36	167	14	41	20	24	25	0	63	0	30	113	17	0	20	106	10	48	293	259	187	645	261	213	217	226	225	32	62	200
Gene770	D87076	82	41	91	113	0	79	0	106	141	22	0	0	176	23	11	63	11	0	136	0	22	194	0	0	65	182	4	84	130	93	305	239	121	134	141	0	0	0	0	315
Gene771	D87077	22	19	28	22	0	51	23	18	38	25	18	10	25	41	44	0	0	13	0	10	0	59	42	52	0	15	25	13	51	11	0	0	25	116	77	0	16	0	0	54
Gene772	D87078	284	60	154	264	154	241	48	64	282	78	126	220	351	184	44	34	219	342	0	0	91	279	187	62	66	43	35	152	208	229	227	198	130	311	258	300	222	290	135	627
Gene773	D87116	20	71	196	92	0	273	199	28	30	13	45	26	0	225	216	144	79	0	0	76	0	69	0	0	159	102	92	144	4	38	35	0	13	30	0	0	94	0	0	32
Gene774	D87119	126	2	138	74	133	238	56	87	226	474	348	199	193	84	52	77	105	58	20	8	189	247	566	462	136	209	221	330	36	132	58	0	59	594	483	5	73	0	93	203
Gene775	D87120	0	0	21	36	69	11	0	54	41	65	22	67	0	42	31	25	12	0	9	55	58	87	65	51	6	26	26	44	35	133	150	161	107	77	22	23	49	0	0	64
Gene776	D87127	144	8	49	53	91	36	14	44	151	76	38	61	80	47	32	61	55	73	85	40	41	99	98	69	88	99	106	91	96	133	6	0	60	89	28	206	26	0	59	29
Gene777	D87258	339	177	147	165	149	37	347	322	333	748	281	2170	296	273	500	234	304	181	105	174	199	176	875	712	625	162	662	257	680	615	288	354	584	1872	1421	169	205	521	216	561
Gene778	D87292	250	895	268	300	841	213	412	314	461	375	349	179	201	299	336	164	256	318	478	134	128	91	208	175	1673	281	886	400	318	271	114	128	295	310	389	4085	3632	351	505	230
Gene779	D87328	0	0	3	10	0	0	0	0	0	0	0	0	92	0	0	0	0	133	0	0	0	0	0	0	0	0	0	0	0	0	0	70	21	0	0	0	0	0	0	0
Gene780	D87432	14	14	0	0	54	85	0	0	0	0	4	52	0	22	3	26	10	61	0	0	0	87	8	0	0	31	0	16	0	0	0	0	0	0	0	4	0	0	23	0
Gene781	D87433	21	2	64	117	4	56	43	154	27	44	69	333	900	66	104	96	168	0	0	0	91	1159	132	45	10	0	77	31	0	0	0	0	0	9	0	0	96	104	0	16
Gene782	D87434	125	207	203	137	102	232	141	172	104	84	78	109	64	206	129	140	155	67	112	27	161	82	110	97	151	96	140	126	36	91	104	140	79	95	76	28	93	186	112	284
Gene783	D87435	120	80	240	42	75	96	126	51	145	145	74	58	137	124	119	93	89	168	72	157	81	166	113	115	103	210	25	139	111	127	216	166	138	136	210	0	25	79	28	0
Gene784	D87436	19	32	63	40	67	97	0	0	35	2	12	17	12	25	0	12	34	0	0	0	60	68	0	26	65	120	53	136	102	79	24	95	65	29	25	111	113	0	78	25
Gene785	D87437	264	211	45	118	136	240	55	148	417	168	141	193	446	113	166	94	63	393	269	155	164	332	224	154	188	166	158	276	260	394	337	653	259	191	186	99	97	325	294	364
Gene786	D87438	306	167	164	196	295	354	110	257	1016	177	245	487	585	139	142	288	203	309	485	272	242	400	164	133	312	329	251	412	347	402	360	785	123	203	443	666	602	564	467	173
Gene787	D87440	27	0	0	10	0	49	0	0	62	2	1	44	0	36	22	5	17	0	0	0	40	22	12	2	0	7	0	10	0	57	72	121	0	46	40	3	0	0	65	0
Gene788	D87442	456	539	417	136	281	532	322	308	507	286	200	507	454	258	261	241	352	371	438	503	781	642	161	36	143	315	326	382	359	439	493	1069	318	177	474	546	573	1117	618	158
Gene789	D87443	91	0	0	0	55	26	2	43	9	14	36	27	0	4	0	8	0	10	84	31	0	125	5	0	0	12	13	3	3	20	0	0	105	24	0	42	0	10	0	61
Gene790	D87444	0	9	46	0	35	46	45	31	6	6	17	59	67	7	40	38	46	0	0	37	0	33	5	4	3	39	39	50	0	115	0	0	0	78	31	0	0	0	72	42
Gene791	D87445	161	19	197	73	141	61	3	81	74	121	36	271	165	49	21	139	91	113	158	159	85	78	107	41	77	76	69	79	455	282	231	302	361	159	68	108	93	113	156	361
Gene792	D87446	84	21	42	45	78	110	48	85	29	95	82	164	62	86	73	9	33	120	106	227	120	58	80	82	37	66	40	105	83	49	27	0	52	174	91	74	0	38	57	26
Gene793	D87447	87	86	92	88	89	74	102	24	108	55	9	124	0	70	128	45	135	203	119	146	88	92	51	11	0	79	41	75	59	13	35	3	70	240	131	0	11	87	65	213
Gene794	D87448	30	0	0	29	0	30	2	28	0	27	34	58	93	20	0	19	0	4	0	30	55	63	38	2	0	0	24	0	0	27	122	0	0	39	21	53	0	0	21	0
Gene795	D87449	10	18	29	10	0	21	0	2	46	22	27	4	74	0	0	10	72	42	0	0	12	0	0	14	15	5	0	0	0	0	30	109	0	47	33	9	0	47	0	95
Gene796	D87450	34	13	40	47	17	61	0	21	43	46	33	57	0	45	44	29	20	11	0	3	41	111	71	55	14	33	19	44	18	51	114	39	5	80	47	0	37	37	0	80
Gene797	D87451	568	781	318	354	436	362	356	258	330	321	254	332	460	281	312	426	375	793	1214	1538	448	542	236	197	497	512	473	690	733	594	584	626	518	255	462	143	222	563	387	661
Gene798	D87452	286	82	104	183	8	219	273	197	179	244	174	165	224	200	212	71	207	500	0	0	285	140	173	170	222	202	267	271	569	530	538	473	417	344	338	0	41	0	78	771
Gene799	D87453	47	118	46	11	85	67	76	23	23	107	61	60	82	108	91	11	59	0	56	97	57	105	77	71	62	89	85	93	36	37	110	0	63	123	124	57	25	1	22	95
Gene800	D87455	82	34	67	106	93	72	54	83	182	138	106	184	218	51	48	46	108	0	90	44	132	136	153	159	135	135	132	166	210	147	198	65	212	118	143	210	80	118	242	222
Gene801	D87457	0	0	0	0	0	57	0	0	0	0	0	33	78	0	0	0	0	0	0	0	39	63	0	0	0	0	0	0	126	228	137	135	127	0	0	0	0	0	0	28
Gene802	D87458	26	0	0	21	0	0	0	0	0	0	0	25	7	0	8	19	0	0	0	2	0	0	0	3	4	0	0	0	60	136	93	53	29	4	0	0	15	96	0	450
Gene803	D87459	8	8	0	0	0	8	15	20	60	17	12	0	0	8	6	0	2	0	0	11	24	0	13	0	10	6	1	12	75	36	100	5	51	27	26	19	0	46	28	99
Gene804	D87460	243	238	158	189	335	85	252	381	403	353	365	133	634	181	276	152	207	748	451	392	246	273	394	472	423	270	296	417	1117	1567	1216	2027	1425	327	419	204	229	384	454	754
Gene805	D87461	104	72	56	0	37	10	20	62	54	13	29	40	160	39	40	49	7	13	33	0	35	56	85	53	67	17	55	68	75	146	0	76	147	27	36	60	41	0	79	0
Gene806	D87462	418	0	214	263	376	184	85	95	167	163	81	387	227	128	138	215	160	634	646	523	137	213	140	74	348	83	429	268	418	441	377	516	378	24	140	37	118	14	439	767
Gene807	D87463	56	14	10	32	0	45	126	0	105	68	29	65	2	0	200	21	87	0	8	0	0	37	145	109	101	22	62	20	1713	2739	2548	3922	1933	0	18	87	77	0	0	1501
Gene808	D87464	95	32	73	78	17	90	29	86	106	63	64	117	193	43	22	53	69	92	55	53	84	263	86	48	77	45	65	62	111	162	193	333	165	35	27	128	66	159	109	232
Gene809	D87465	143	191	617	768	0	943	27	63	20	41	31	51	0	44	56	428	313	147	0	0	112	169	31	26	289	44	403	199	1079	1170	1179	1989	756	40	10	51	0	51	0	2927
Gene810	D87466	244	19	75	112	59	28	23	57	181	162	162	89	166	100	45	59	94	177	100	96	140	98	187	153	183	97	164	133	167	176	295	320	122	233	90	237	106	107	86	253
Gene811	D87467	83	40	196	120	42	34	54	80	125	95	73	261	527	63	41	129	106	30	150	192	191	333	95	115	134	77	119	107	357	391	343	773	171	42	99	143	67	115	91	175
Gene812	D87468	45	20	17	37	0	55	59	62	4	42	0	102	0	85	70	131	150	0	183	0	168	0	0	0	40	0	0	5	70	238	217	254	92	0	93	0	0	12	36	173
Gene813	D87469	181	171	118	115	76	72	313	181	252	121	114	81	224	297	236	74	137	127	354	271	147	37	90	127	133	128	164	199	360	448	654	1090	328	39	87	424	159	103	471	350
Gene814	D87470	33	9	29	33	20	8	0	14	0	40	0	14	72	9	24	64	28	143	0	15	1	4	17	4	19	29	0	31	47	113	114	475	75	67	2	8	0	116	2	78
Gene815	D87673	330	132	177	89	40	139	253	217	114	267	151	156	135	124	154	0	220	0	264	300	407	133	226	273	204	14	98	144	173	149	191	114	336	156	196	293	65	518	456	138
Gene816	D87682	0	0	0	0	12	0	0	0	29	0	0	33	75	0	0	38	0	0	0	0	5	0	22	0	0	0	0	0	27	0	45	126	0	3	0	0	0	57	0	0
Gene817	D87683	22	18	54	45	16	17	29	39	27	15	25	59	175	51	30	13	29	42	67	89	54	46	32	0	29	28	27	14	68	103	49	87	77	94	44	48	3	95	27	183
Gene818	D87684	61	14	70	27	101	72	3	71	61	43	93	235	0	104	29	91	82	41	47	140	127	104	115	70	32	99	79	109	46	119	54	64	53	206	50	78	49	22	57	132
Gene819	D87685	51	4	11	47	11	16	5	11	26	33	27	41	103	32	9	0	29	0	43	42	0	10	60	20	26	34	19	50	0	3	52	0	13	88	13	0	23	0	0	96
Gene820	D87716	12	2	11	57	37	20	1	19	34	22	28	7	38	17	11	0	25	57	6	0	0	0	30	39	0	25	9	26	19	31	59	13	11	25	13	32	0	60	6	39
Gene821	D87735	3155	3288	1105	970	2447	3486	1822	1786	2804	2552	2467	1998	2292	2341	2990	1391	1305	1154	3122	2256	2253	3120	2550	2687	963	1085	1234	1134	1522	1660	1398	1297	1309	3090	5543	2179	937	2377	3381	888
Gene822	D87742	37	5	12	37	80	26	2	18	73	55	29	40	116	0	5	27	16	119	80	97	57	49	38	72	26	15	10	45	26	66	79	64	94	84	60	109	46	81	48	34
Gene823	D87743	22	30	35	19	45	68	16	49	11	79	17	74	191	34	30	43	51	153	67	117	24	40	53	24	37	34	32	17	289	315	371	233	209	87	28	60	68	62	6	89
Gene824	D87845	60	27	52	54	99	28	48	32	139	61	39	91	41	38	35	30	7	8	0	78	16	35	34	74	49	56	52	44	16	61	58	34	38	38	28	116	128	145	12	135
Gene825	D87937	351	19	159	221	158	166	77	0	333	20	13	51	129	97	92	15	236	229	370	296	118	17	21	35	0	0	0	0	0	0	222	94	0	149	91	821	34	0	449	526
Gene826	D87953	545	1111	834	878	681	438	1083	798	3148	300	219	534	741	775	695	493	838	351	485	372	525	544	392	345	2210	954	1603	1461	983	898	517	533	645	707	1048	335	216	602	316	564
Gene827	D87957	0	0	0	0	0	0	0	0	0	0	0	0	0	0	0	0	0	0	0	0	11	0	1	5	25	0	0	0	0	0	0	0	0	0	0	0	0	0	0	0
Gene828	D87969	58	3	93	55	92	95	12	47	119	85	52	60	177	37	23	46	80	21	93	0	25	77	91	42	35	40	41	96	83	87	33	3	42	136	75	6	47	81	11	156
Gene829	D87989	179	252	199	105	439	164	265	290	195	259	295	215	201	159	265	203	215	419	676	306	258	234	161	141	230	266	296	214	352	312	177	277	278	98	165	280	368	116	335	201
Gene830	D88146	0	0	0	0	15	12	0	0	0	0	0	0	10	0	0	4	0	0	26	62	70	84	0	0	0	0	0	0	84	23	0	0	15	0	0	0	33	0	0	0
Gene831	D88152	0	0	0	0	7	0	0	0	0	0	6	0	14	0	0	0	0	0	0	0	0	5	6	0	1	0	0	0	0	0	0	0	6	0	0	0	0	0	21	0
Gene832	D88155	99	25	42	44	152	50	13	21	94	12	5	53	32	82	26	35	56	100	78	68	24	91	0	57	0	0	7	18	60	27	112	98	55	0	59	0	29	85	69	121
Gene833	D88213	62	61	63	44	0	43	55	47	92	55	65	0	0	29	27	32	25	149	224	0	25	0	57	73	87	71	25	95	74	50	41	0	0	41	46	99	42	188	122	149
Gene834	D88270	0	20	0	0	20	45	11	1	0	3	0	4	0	0	14	21	0	32	58	0	0	14	26	0	12	0	0	0	10	22	0	113	49	0	15	0	5	27	0	0
Gene835	D88378	20	25	27	28	33	38	28	35	20	21	43	27	23	55	9	26	47	121	34	69	0	10	64	51	50	35	46	51	3	73	23	6	59	47	12	48	36	19	0	48
Gene836	D88422	104	6777	151	154	95	614	840	1831	207	21	44	83	2	5145	4550	155	75	61	99	62	49	33	18	8	17	24	45	8	11	19	35	102	33	148	58	77	145	80	225	117
Gene837	D88460	0	1	3	0	0	0	4	0	0	0	0	0	0	0	0	0	0	0	0	0	0	0	0	0	0	0	0	0	0	0	0	24	0	0	0	0	0	0	0	0
Gene838	D88532	0	0	0	0	17	11	0	24	0	0	0	19	0	0	0	10	0	23	107	54	0	20	0	0	0	0	0	2	0	0	0	0	0	37	0	0	40	11	0	32
Gene839	D88613	149	52	123	42	154	111	128	54	126	61	72	149	163	44	48	34	93	372	359	334	220	102	81	68	86	110	90	120	136	135	126	30	26	62	127	55	133	193	282	133
Gene840	D88795	0	0	5	20	83	21	25	31	0	51	16	0	30	36	27	21	0	74	73	91	0	12	49	52	17	12	0	16	0	12	82	9	115	23	30	65	0	0	0	97
Gene841	D88797	54	18	20	29	102	21	35	7	0	23	1	38	0	4	24	13	9	256	158	87	42	25	2	22	17	25	22	10	15	18	86	48	48	29	26	50	7	77	74	57
Gene842	D88799	60	9	39	16	89	69	13	0	12	9	12	60	109	31	5	0	18	208	145	186	121	30	15	50	58	5	29	36	47	68	87	24	78	0	12	161	45	6	114	87
Gene843	D89016	210	130	189	221	468	157	250	202	276	156	121	358	619	211	185	157	287	0	530	231	342	266	161	242	321	384	180	361	186	190	272	331	65	160	224	0	315	636	476	192
Gene844	D89050	0	0	39	0	33	0	0	0	0	0	0	31	0	0	0	75	10	67	0	0	0	0	0	5	0	0	22	0	0	0	88	0	0	0	0	0	21	16	0	0
Gene845	D89052	200	376	523	553	383	494	319	104	318	273	272	457	98	283	345	446	423	0	345	411	298	434	172	12	903	424	888	715	764	886	1114	609	577	100	61	352	167	0	224	482
Gene846	D89077	68	65	240	171	127	298	28	33	5	39	59	139	344	0	0	264	306	0	76	69	336	511	58	15	59	34	115	65	142	70	141	182	112	57	65	98	69	262	29	172
Gene847	D89289	35	5	30	0	150	32	0	11	60	26	12	95	0	0	37	31	40	17	0	47	31	41	6	0	4	41	28	14	123	13	47	0	54	49	61	15	32	55	53	86
Gene848	D89377	75	39	2	64	80	40	0	0	0	19	93	36	12	18	0	0	88	0	0	80	52	0	39	11	1	13	8	0	6	67	23	0	0	42	0	41	24	212	65	95
Gene849	D89377	40	11	23	10	16	22	48	43	0	130	191	187	0	29	18	11	14	35	61	52	0	30	15	38	24	34	20	10	4	26	19	0	31	24	20	57	21	86	21	71
Gene850	D89501	26	1	36	6	25	1	29	2	48	13	19	0	0	14	6	0	19	346	212	62	47	0	38	31	50	8	42	5	10	9	51	119	67	10	30	19	24	203	154	23
Gene851	D89667	675	1060	582	949	411	1190	492	849	1234	1259	1072	694	641	784	872	411	833	707	509	782	1147	765	1160	1518	801	424	890	452	664	630	561	473	591	1482	1124	542	250	344	559	1113
Gene852	D89858	0	55	52	62	20	50	0	30	74	11	36	20	45	58	35	12	4	110	191	47	63	3	45	52	25	55	65	9	32	34	0	0	78	33	60	0	87	52	0	0
Gene853	D89859	19	0	15	4	73	15	4	0	11	4	29	4	99	10	17	6	0	9	42	24	66	28	18	19	32	20	35	25	0	0	0	50	25	31	55	21	8	45	48	17
Gene854	D90042	0	5	0	13	18	8	17	0	0	3	48	23	87	6	0	0	6	61	69	47	19	0	26	9	24	37	56	20	53	54	0	117	0	15	0	225	181	131	42	110
Gene855	D90064	0	0	0	0	40	10	3	0	0	0	0	0	112	0	0	0	11	0	88	34	94	0	0	0	0	10	0	4	0	30	28	2	0	4	11	24	39	0	0	0
Gene856	D90070	0	1	0	14	9	17	0	38	0	5	12	0	0	15	0	0	19	0	0	0	34	21	0	20	0	0	7	0	0	0	0	0	10	6	11	31	0	0	0	7
Gene857	D90084	228	139	121	83	302	108	109	149	97	141	150	162	322	145	109	74	116	530	993	464	192	134	135	83	242	339	249	379	153	222	80	150	61	154	341	343	175	336	38	195
Gene858	D90086	287	171	135	86	100	184	80	195	206	305	290	258	397	248	173	80	86	566	1112	649	182	311	302	273	269	312	352	413	318	327	214	362	365	116	183	519	132	582	229	225
Gene859	D90097	0	13	64	89	20	6	0	121	0	0	5	0	0	14	0	23	6	6	32	0	0	2	13	30	38	22	12	21	0	39	0	0	56	354	1276	0	39	0	0	23
Gene860	D90209	1683	606	599	568	778	442	251	348	805	412	439	850	485	820	546	516	457	691	1122	953	281	513	597	602	360	239	371	257	199	338	194	262	189	619	526	183	236	268	130	361
Gene861	D90224	0	0	14	3	0	7	0	0	0	0	0	0	0	1	0	4	0	0	10	0	94	0	0	0	0	0	0	0	83	27	38	0	8	0	17	9	8	0	0	38
Gene862	D90276	91	24	97	62	32	67	76	4	111	81	39	70	151	45	34	32	49	273	264	15	155	34	18	55	55	110	154	165	0	108	72	59	121	71	140	0	142	326	97	69
Gene863	D90279	12	0	0	0	0	0	0	86	67	210	260	10	0	20	10	126	3	0	0	0	0	0	240	119	0	0	0	0	52	60	4	0	0	51	35	17	0	78	0	92
Gene864	D90282	14	11	0	20	0	14	5	0	49	19	13	30	55	0	16	0	0	0	0	63	0	58	5	0	0	22	8	34	0	0	0	0	0	30	47	875	642	74	0	3
Gene865	D90359	24	47	10	14	0	34	8	0	13	14	8	0	0	1	0	0	0	86	0	40	10	0	27	0	6	23	0	0	0	0	0	0	0	35	64	21	5	0	0	0
Gene866	H46990	35	0	0	4	0	3	0	9	0	15	0	0	0	0	0	4	13	24	146	63	50	0	22	24	10	10	37	6	0	1	55	0	13	0	0	95	0	37	24	76
Gene867	HG1019-HT1019	0	43	0	35	171	0	0	36	0	41	0	0	0	0	0	11	0	0	14	0	0	0	0	0	96	46	0	19	110	106	34	145	34	0	0	5	27	37	112	97
Gene868	HG1034-HT1034	0	7	0	0	19	0	0	0	9	0	0	0	95	0	0	0	52	0	0	0	0	0	0	0	10	0	13	0	0	9	0	39	0	0	28	0	0	0	0	0
Gene869	HG1067-HT1067	0	0	0	0	295	0	0	0	0	0	197	0	0	0	0	0	13	705	0	0	0	0	0	0	0	0	0	0	0	0	0	0	0	0	58	17	0	0	0	0
Gene870	HG1071-HT1071	47	2	37	15	20	2	22	3	26	42	34	32	106	19	36	42	36	1	111	0	108	12	42	51	56	48	42	29	78	40	80	126	29	38	95	62	3	177	108	127
Gene871	HG1078-HT1078	839	16	286	304	272	291	367	190	381	397	234	472	617	274	336	105	166	513	144	252	204	518	248	257	309	160	359	203	350	442	504	949	328	532	87	421	351	779	305	1611
Gene872	HG1098-HT1098	0	0	0	25	21	0	0	0	0	0	0	0	36	0	0	0	0	48	0	0	0	0	0	0	0	0	0	0	0	0	50	0	24	0	0	0	0	0	0	0
Gene873	HG1102-HT1102	403	547	433	571	86	85	406	254	615	238	215	371	252	685	511	252	217	15	51	140	273	149	298	252	203	260	179	266	224	363	263	828	210	270	224	101	150	176	194	419
Gene874	HG1103-HT1103	0	81	8	13	22	38	0	33	0	41	11	5	69	10	11	24	0	0	0	28	2	0	22	50	17	4	0	6	34	0	24	42	36	3	11	4	0	92	0	0
Gene875	HG110-HT110	315	310	193	166	444	254	703	462	169	518	622	395	127	473	595	462	335	456	257	274	208	444	292	408	334	382	337	228	317	270	224	136	159	178	124	82	187	44	234	0
Gene876	HG1111-HT1111	39	46	3	0	20	46	20	53	0	3	22	53	0	20	39	0	0	0	47	53	31	37	52	8	8	14	44	30	63	0	50	23	14	53	43	22	61	82	0	0
Gene877	HG1112-HT1112	476	636	285	167	212	572	473	279	273	505	561	402	409	478	468	253	366	136	424	340	620	548	366	305	169	312	235	324	394	323	327	659	293	356	322	201	139	218	260	371
Gene878	HG1116-HT1116	40	146	178	81	58	196	163	166	199	252	221	188	207	225	152	123	114	161	225	140	180	202	218	228	153	106	75	206	131	185	87	482	69	97	185	70	58	177	201	348
Gene879	HG1139-HT4910	0	0	24	0	0	12	0	0	11	0	0	0	25	0	0	0	6	13	0	0	4	49	0	0	33	27	0	0	0	0	0	21	0	0	0	0	0	23	0	38
Gene880	HG1140-HT4817	157	94	97	175	74	131	111	183	160	150	68	128	246	82	81	202	166	380	129	179	98	70	273	337	36	79	13	64	66	119	42	58	132	333	236	22	86	93	102	0
Gene881	HG1148-HT1148	0	0	0	0	0	0	0	0	0	0	0	0	0	0	0	0	0	0	0	62	0	34	0	0	0	0	0	0	0	0	0	0	4	0	0	1109	673	0	0	0
Gene882	HG1153-HT1153	408	1697	512	690	677	601	1042	825	907	1215	933	454	642	1014	1051	524	784	809	748	503	1246	660	941	822	872	615	984	840	651	574	619	618	484	919	782	447	343	517	916	669
Gene883	HG1155-HT4822	340	161	252	434	258	232	239	177	407	181	198	275	525	152	134	188	280	591	523	231	332	262	183	206	231	395	445	418	355	293	396	370	289	205	222	213	158	1136	415	816
Gene884	HG1205-HT1205	189	69	75	104	110	34	41	64	25	71	84	78	126	36	31	98	101	100	253	288	188	155	93	48	64	60	143	38	163	9	33	93	50	77	44	207	51	0	87	180
Gene885	HG1227-HT1227	0	0	0	0	0	0	0	0	0	0	0	0	0	0	0	0	0	290	0	0	0	0	0	0	0	0	0	0	0	0	0	0	0	0	0	0	0	0	0	0
Gene886	HG1322-HT5143	215	306	200	226	204	335	297	348	329	548	755	427	209	332	342	316	292	198	112	92	338	431	488	492	411	709	397	570	392	299	193	170	325	692	540	84	280	251	366	330
Gene887	HG1327-HT1327	5	5	6	0	0	8	3	22	0	20	8	5	0	0	10	6	12	126	28	0	0	36	4	20	20	0	0	0	14	23	20	39	13	0	0	16	0	42	0	35
Gene888	HG1400-HT1400	65	36	26	58	23	55	32	56	54	85	90	46	15	67	60	35	42	170	57	209	70	46	98	80	64	106	99	103	164	181	298	0	151	179	44	0	0	0	51	178
Gene889	HG1428-HT1428	1041	922	4772	8123	550	2803	707	152	6805	308	541	5963	4046	442	163	4918	2409	923	1122	594	431	2103	477	466	2953	321	386	2571	805	764	351	506	701	829	914	3951	718	484	0	0
Gene890	HG142-HT142	0	0	0	0	0	0	0	0	0	0	0	0	0	0	0	0	0	82	0	0	0	12	21	0	0	1	0	0	0	0	0	0	0	0	0	0	0	0	0	0
Gene891	HG1437-HT1437	0	0	0	0	0	0	0	0	0	0	0	0	0	0	0	0	0	0	0	0	6	0	0	0	0	0	0	0	0	0	0	0	0	0	0	0	0	0	0	0
Gene892	HG1471-HT3923	177	62	137	179	246	70	100	56	116	78	68	163	55	52	77	126	217	0	172	120	192	81	81	102	34	25	88	40	157	165	105	364	94	156	124	0	131	569	253	359
Gene893	HG1496-HT1496	0	21	0	0	0	0	0	4	0	11	0	3191	3857	0	0	0	0	0	0	0	1626	0	0	0	0	0	0	6	49	0	32	0	20	833	583	0	0	87	0	0
Gene894	HG1515-HT1515	491	733	280	334	611	624	761	892	409	844	692	445	50	965	1196	392	488	377	571	894	580	360	954	1001	518	402	531	459	411	328	236	168	205	1684	1178	251	275	737	910	223
Gene895	HG1595-HT4788	32	234	190	113	196	293	363	320	246	351	438	361	271	234	281	341	238	10	0	0	286	318	301	201	291	352	313	437	61	50	47	0	0	302	282	9	62	0	161	36
Gene896	HG1602-HT1602	57	94	45	16	81	183	59	67	140	111	53	125	341	31	35	87	94	349	429	279	173	221	29	50	95	159	60	133	191	133	72	123	192	127	146	182	67	403	406	232
Gene897	HG1604-HT1604	1	0	0	7	17	0	0	24	0	0	0	0	41	0	0	0	18	0	0	0	0	0	0	0	0	0	0	0	0	0	0	30	0	0	8	0	0	0	0	0
Gene898	HG1612-HT1612	152	210	174	165	324	250	255	388	444	1579	1845	255	542	155	169	235	337	189	22	78	507	744	785	703	135	370	219	262	1615	1201	508	909	971	1420	2133	178	153	591	1067	598
Gene899	HG1614-HT1614	282	906	444	870	151	591	839	205	564	192	317	229	606	721	697	261	386	0	0	62	370	716	24	0	836	306	830	392	141	157	89	0	258	0	145	0	140	0	210	190
Gene900	HG162-HT3165	126	31	96	121	87	0	98	107	64	78	98	112	200	36	129	167	69	64	140	0	92	127	172	180	5	59	0	46	95	23	52	197	68	96	100	89	53	246	73	126
Gene901	HG1649-HT1652	499	135	325	976	679	423	447	295	422	522	411	210	384	633	276	210	633	890	838	474	611	130	398	543	343	199	422	236	846	521	321	571	501	206	426	609	513	939	757	565
Gene902	HG167-HT167	0	0	0	0	0	0	0	0	0	0	0	0	0	0	0	0	0	0	0	0	0	0	0	4	0	0	0	0	0	0	0	0	0	0	0	0	0	0	0	0
Gene903	HG1686-HT4572	0	0	16	0	39	0	0	2	2	2	0	10	71	0	0	0	34	36	0	0	0	0	0	0	0	0	0	0	20	0	0	34	23	0	6	11	0	0	0	29
Gene904	HG1699-HT1704	2	4	0	0	0	0	15	8	0	9	27	0	0	19	10	0	0	51	0	0	0	27	18	0	0	0	12	0	0	0	26	8	28	0	0	0	0	0	0	0
Gene905	HG1723-HT1729	197	77	97	57	168	104	98	59	88	90	75	151	92	47	46	79	133	414	292	175	95	147	93	107	132	119	98	121	236	156	91	196	130	117	148	416	164	346	276	131
Gene906	HG1728-HT1734	0	0	23	0	0	0	0	0	0	0	0	0	121	0	0	0	14	0	115	0	0	49	0	0	0	0	0	12	0	0	79	0	0	0	0	0	0	0	0	103
Gene907	HG1728-HT1734	234	318	449	202	451	599	520	385	188	429	459	567	392	405	332	320	295	922	698	409	327	512	443	520	416	567	420	523	648	563	574	431	605	399	498	94	403	1104	856	1046
Gene908	HG172-HT3924	53	0	37	5	0	0	18	0	63	0	0	1	159	0	0	17	30	0	64	0	58	77	0	0	30	46	18	37	0	37	38	0	28	0	57	59	41	228	69	9
Gene909	HG1733-HT1748	35	0	14	38	64	73	19	47	14	76	29	7	14	11	31	0	81	101	44	25	8	63	22	20	50	0	103	48	0	0	0	0	42	66	63	125	46	78	42	85
Gene910	HG1747-HT1764	7	29	60	4	35	33	67	77	6	51	54	51	44	36	46	56	0	85	160	84	0	58	12	7	43	150	41	89	50	36	56	0	54	36	40	20	44	128	121	134
Gene911	HG174-HT174	0	1651	8	12	0	0	1586	406	133	27	7	106	59	1599	1369	31	63	3	16	0	51	0	0	0	3	99	39	91	37	0	14	43	34	0	18	83	86	125	168	0
Gene912	HG1751-HT1768	361	140	185	112	315	100	197	226	224	148	162	188	174	223	198	188	270	195	226	209	227	560	161	186	119	115	193	127	322	249	163	322	366	61	122	125	117	124	722	0
Gene913	HG1751-HT1768	0	0	0	0	0	0	0	0	0	0	0	8550	5050	0	0	0	0	0	0	0	0	0	0	0	0	0	0	0	0	0	33	0	0	0	0	0	85	0	0	0
Gene914	HG1761-HT1778	17	0	18	0	0	0	6	0	0	12	0	0	0	11	12	0	28	81	62	0	0	0	29	0	4	2	3	18	2	36	8	0	29	7	0	0	28	0	0	0
Gene915	HG1763-HT1780	16	32	14	39	73	75	138	44	369	51	37	96	0	44	110	58	83	311	103	126	38	0	43	73	83	84	74	75	124	47	177	24	132	35	32	167	98	21	2165	165
Gene916	HG1783-HT1803	14	7	20	17	2	0	23	16	9	14	19	34	187	21	20	31	12	0	33	3	29	30	14	32	14	13	2	22	26	10	46	4	15	5	9	10	10	154	85	27
Gene917	HG1800-HT1823	5704	5641	3717	4054	3722	4516	2950	3325	6980	4885	4018	2607	2439	4896	5243	2311	3157	3980	4542	7354	6117	4117	4327	6075	3100	2112	3401	2173	1727	1743	1496	2720	1325	4645	5924	5542	2591	3181	3986	2572
Gene918	HG1804-HT1829	0	100	3	0	0	240	110	143	0	59	154	42	62	51	87	66	58	349	346	136	228	62	141	259	89	171	5	171	117	115	191	468	219	147	185	227	21	340	0	0
Gene919	HG180-HT180	0	10	0	7	0	0	0	0	0	0	0	0	0	0	0	0	4	0	0	0	0	121	0	0	0	0	0	11	0	23	31	70	25	0	4	43	9	44	0	0
Gene920	HG1827-HT1856	24	1	8	0	73	0	2	0	32	0	0	0	86	0	4	13	0	0	25	0	0	118	15	3	0	7	0	0	0	21	0	18	15	0	0	4325	5696	175	0	30
Gene921	HG1828-HT1857	49	52	38	0	69	25	52	72	0	40	44	195	119	6	10	26	55	0	1	0	149	77	59	42	60	58	78	55	184	112	186	246	70	217	216	96	21	69	11	95
Gene922	HG1862-HT1897	1157	719	815	925	414	1554	321	662	743	621	552	1048	937	540	565	370	580	346	436	1002	454	688	542	691	744	859	582	635	972	1526	972	2187	958	468	410	551	317	132	344	1264
Gene923	HG1869-HT1904	409	321	240	273	296	233	335	306	611	348	346	312	467	297	373	163	189	106	0	239	355	193	324	324	288	246	281	316	392	387	447	788	259	289	201	209	137	41	534	572
Gene924	HG1872-HT1907	467	479	857	282	828	760	282	825	586	417	417	124	384	315	368	2835	778	504	0	291	1849	1220	795	527	296	644	763	478	542	360	132	457	360	208	340	0	326	749	303	319
Gene925	HG1877-HT1917	77	31	54	48	36	29	3	53	22	23	38	45	34	43	12	20	39	30	79	126	62	0	44	44	10	33	10	36	7007	4377	1345	2604	4461	27	31	9	0	162	87	474
Gene926	HG1879-HT1919	229	20	49	11	41	139	47	46	82	118	82	107	36	48	57	80	61	85	403	204	100	139	124	90	38	88	57	77	97	100	5	231	62	90	75	83	12	157	105	121
Gene927	HG1980-HT2023	803	2456	763	3732	1281	152	4093	1925	804	1495	1979	1169	749	2367	2754	1539	950	999	404	586	663	713	805	1102	2606	1111	1706	1183	1905	1392	3027	1615	1951	430	449	428	1303	1077	1354	1578
Gene928	HG1996-HT2044	0	5	0	3	0	0	0	0	0	0	0	0	0	0	0	14	0	0	0	0	0	0	0	0	0	0	0	0	54	24	0	30	20	0	59	8	0	0	0	0
Gene929	HG2007-HT2056	16	0	0	0	27	0	0	8	8	0	9	0	76	0	0	2	0	0	0	0	0	0	8	11	0	5	0	14	4	0	0	0	32	0	1	42	0	22	26	0
Gene930	HG2028-HT2082	65	68	91	42	109	88	82	69	126	57	128	105	163	40	35	18	125	150	224	115	122	88	113	120	119	101	105	81	148	107	184	348	103	68	81	167	80	181	330	213
Gene931	HG2036-HT2090	38	45	10	11	0	84	6	28	104	38	31	33	0	34	16	23	37	14	43	0	59	65	19	41	12	42	0	31	104	154	179	478	103	58	25	67	21	27	41	100
Gene932	HG2059-HT2114	215	121	252	82	149	1023	120	83	69	104	56	72	115	43	57	286	184	270	243	232	110	268	93	137	107	95	102	117	202	134	140	224	75	128	140	23	0	245	150	304
Gene933	HG2075-HT2137	75	1	0	13	0	0	4	0	84	0	0	0	25	0	6	10	2	0	25	0	130	15	0	0	0	21	0	0	25	32	50	81	9	0	0	0	15	0	0	12
Gene934	HG2090-HT2152	28	19	117	82	99	121	6	27	6	42	33	235	88	7	18	310	181	187	55	48	189	139	75	48	72	49	75	36	58	0	134	28	0	56	15	20	0	135	78	0
Gene935	HG210-HT210	51	7	25	32	70	5	30	28	0	31	14	8	34	12	21	40	71	0	48	0	23	0	22	21	49	42	32	27	5	0	19	143	60	27	37	15	62	35	0	0
Gene936	HG2139-HT2208	0	0	0	0	0	15	0	0	5	0	7	2324	21	0	0	0	0	0	15	3	0	0	0	0	0	0	0	0	0	0	0	0	12	14	9	1	0	0	113	47
Gene937	HG2147-HT2217	553	755	405	653	738	242	628	548	493	615	738	387	405	693	686	276	466	0	376	354	741	264	570	774	469	444	654	343	370	260	187	309	282	576	553	538	255	115	746	395
Gene938	HG2147-HT2217	0	20	11	22	156	41	0	0	104	0	28	8	105	4	0	17	100	359	0	112	122	0	0	0	0	0	0	26	71	18	246	212	20	0	36	61	137	0	0	270
Gene939	HG2148-HT2218	101	22	60	74	296	320	58	52	115	59	60	302	363	49	47	92	87	0	284	530	103	60	70	39	115	48	33	19	83	122	142	152	118	244	77	189	162	381	128	148
Gene940	HG2149-HT2219	53	29	25	17	86	2	96	54	104	59	102	0	43	65	57	0	7	1279	42	0	0	3	46	86	88	84	145	82	68	46	56	0	23	0	44	59	14	177	96	147
Gene941	HG2157-HT2227	0	0	50	0	0	0	0	128	0	0	14	0	222	20	29	17	0	1024	0	0	0	12	0	0	0	28	12	0	60	39	0	0	106	0	47	47	0	250	186	30
Gene942	HG2160-HT2230	6	0	0	0	5	0	1	1	0	0	19	0	0	3	4	0	9	0	8	0	0	0	0	7	0	0	0	3	0	15	0	0	0	0	0	25	30	28	44	12
Gene943	HG2167-HT2237	299	115	681	542	366	365	218	98	334	198	154	400	321	215	239	394	525	158	127	166	148	181	343	332	82	92	109	91	155	156	166	182	141	236	100	171	147	92	31	0
Gene944	HG2171-HT2241	0	0	0	0	0	0	0	0	0	0	0	0	0	0	0	0	0	761	0	0	0	0	0	0	0	0	0	0	0	0	0	0	0	0	0	0	0	0	0	0
Gene945	HG2175-HT2245	0	10	7	0	79	0	32	21	27	21	67	64	0	0	20	21	75	12	34	36	6	28	27	34	23	100	26	21	1	11	0	0	0	24	35	0	0	94	17	71
Gene946	HG2190-HT2260	0	0	0	41	0	0	0	0	43	0	0	0	0	0	0	0	0	0	0	0	0	0	0	0	0	0	0	0	0	0	0	0	0	0	0	0	0	0	0	116
Gene947	HG2191-HT2261	0	53	0	16	0	0	0	0	0	0	0	0	49	0	0	0	0	0	0	0	0	0	0	0	0	0	0	0	0	0	0	0	0	0	0	0	0	0	0	0
Gene948	HG2197-HT2267	85	56	108	53	65	42	193	246	224	172	344	75	0	280	249	0	156	234	186	169	146	44	129	141	62	92	82	88	13	23	0	0	0	62	70	5	0	0	297	314
Gene949	HG2228-HT2305	0	86	0	0	0	0	0	0	0	0	0	0	0	0	0	0	0	0	0	0	46	0	0	0	0	0	0	0	0	0	0	23	0	0	0	0	23	0	0	0
Gene950	HG2238-HT2321	643	339	367	488	364	260	496	410	612	366	539	321	582	266	352	381	238	242	626	276	261	387	582	661	481	512	457	580	384	321	403	382	516	630	536	189	369	752	602	715
Gene951	HG2239-HT2324	59	112	68	124	0	4	0	0	138	0	0	0	84	0	0	0	207	0	204	0	239	0	0	0	45	43	120	0	91	12	6	127	111	0	0	4	41	221	0	0
Gene952	HG2239-HT2324	194	154	97	97	0	124	215	177	106	93	133	74	255	81	118	153	242	1019	487	275	48	0	90	141	185	140	156	123	556	301	13	121	327	53	70	291	115	450	526	22
Gene953	HG2247-HT2332	88	62	77	31	0	69	74	24	146	8	58	67	0	62	53	50	31	0	258	247	63	59	65	79	49	28	92	38	90	55	31	117	94	8	36	218	93	58	121	42
Gene954	HG2255-HT2344	0	0	24	30	9	26	0	0	31	0	17	24	4	0	0	17	0	0	39	29	0	28	0	0	1	4	10	8	32	39	21	0	36	41	13	0	12	0	8	2
Gene955	HG2259-HT2348	0	270	22	158	11	399	1843	133	0	0	0	0	0	735	849	34	51	434	1118	1224	0	150	0	0	146	178	104	87	417	548	765	598	424	0	0	0	21	0	0	427
Gene956	HG2260-HT2349	0	0	0	12	0	5	1	0	0	0	0	0	58	0	0	0	0	0	0	0	0	0	0	0	0	9	0	0	12	4	0	9	0	0	3	28	0	0	0	0
Gene957	HG2261-HT2351	9	11	7	12	3	0	18	9	6596	6	32	0	0	9	35	16	19	0	79	0	48	21	15	45	26	27	28	1	5	43	16	0	15	0	0	39	5	59	80	47
Gene958	HG2261-HT2352	0	0	4	50	0	0	0	0	225	0	0	0	0	0	0	0	0	30	0	0	0	0	0	0	0	0	0	0	0	0	34	0	0	0	0	0	0	0	0	0
Gene959	HG2264-HT2360	91	83	88	105	97	55	21	19	209	9	32	92	180	0	0	29	68	239	0	96	96	82	68	19	102	75	42	46	126	292	129	324	215	90	58	55	36	241	79	114
Gene960	HG2271-HT2367	0	0	0	0	0	0	0	0	69	0	0	0	60	27	0	22	0	0	0	0	0	0	0	0	0	0	0	0	0	383	0	0	0	0	0	0	90	0	13	0
Gene961	HG2271-HT2367	0	0	0	0	0	0	1224	0	0	0	0	0	21	1020	1890	0	0	599	0	0	0	0	0	0	0	0	0	0	0	0	0	0	0	0	0	0	0	0	0	0
Gene962	HG2274-HT2370	290	346	105	259	133	76	551	167	242	300	211	130	93	353	421	32	121	655	871	643	269	32	171	231	329	148	306	243	464	405	544	417	315	307	238	298	163	0	225	444
Gene963	HG2279-HT2375	1007	3100	1063	1148	815	1050	2863	1504	1427	1651	2012	1082	857	1797	1668	846	1172	3439	5225	4732	1187	1288	1146	1168	2356	1335	1763	1582	2398	2780	3087	3228	1889	855	766	1543	844	213	986	1884
Gene964	HG2280-HT2376	309	152	191	94	287	252	221	205	271	223	248	127	405	168	138	147	228	855	536	473	234	252	212	275	258	229	207	248	325	264	104	414	186	186	316	301	162	472	450	385
Gene965	HG2290-HT2386	96	85	86	2	53	78	106	31	44	49	135	116	0	64	71	66	30	288	248	187	153	34	0	2	144	227	77	364	0	93	0	112	34	62	100	171	41	353	133	38
Gene966	HG2309-HT2405	0	0	0	6	0	0	0	5	0	68	68	30	13	0	0	0	0	0	0	0	6	0	6	23	0	0	0	0	12	0	37	83	0	0	0	41	50	0	0	0
Gene967	HG2314-HT2410	0	0	0	0	6	0	0	0	0	0	8	0	0	0	4	31	0	182	0	31	0	0	0	0	11	50	0	14	0	0	22	0	0	0	0	0	86	0	0	0
Gene968	HG2320-HT2416	4	156	121	75	8	95	113	57	84	101	94	108	0	81	64	50	43	113	145	188	0	148	104	144	136	121	69	188	119	146	132	188	150	92	159	73	139	184	114	394
Gene969	HG2325-HT2421	190	86	139	70	89	142	105	89	182	104	109	103	159	62	57	65	69	86	123	72	88	106	153	186	219	186	154	194	152	140	21	337	193	109	188	55	55	314	156	162
Gene970	HG2339-HT2435	0	8	51	120	93	0	0	0	3	0	0	0	0	0	0	0	0	144	0	0	0	0	0	0	133	167	305	199	0	0	0	0	0	0	0	0	5	0	0	0
Gene971	HG2348-HT2444	0	21	3	0	0	0	0	0	30	7	0	42	118	0	0	3	0	105	0	0	99	36	0	0	0	101	55	54	68	50	173	154	4	0	57	50	171	84	0	141
Gene972	HG2358-HT4858	0	0	0	0	0	0	0	0	6	0	0	0	0	0	0	0	0	0	0	0	0	0	0	0	0	0	0	0	0	0	0	0	0	0	0	0	43	0	0	0
Gene973	HG2365-HT2461	0	0	0	0	0	0	0	0	0	0	0	49	0	0	0	0	0	214	0	3	0	0	0	23	0	0	0	8	0	0	0	85	14	0	0	43	0	20	0	5
Gene974	HG2367-HT2463	51	15	16	10	0	66	15	4	50	20	22	17	0	5	21	18	43	22	27	103	41	36	14	0	0	0	27	5	2	33	0	0	0	0	4	0	11	80	83	150
Gene975	HG2379-HT3996	0	109	0	0	8	0	14	1	0	0	0	0	0	14	19	0	0	0	0	0	0	0	0	0	17	52	53	36	0	10	0	0	0	0	0	34	181	0	0	0
Gene976	HG2379-HT3997	3	10	0	3	0	0	0	0	0	3	0	3	0	0	0	13	2	0	0	0	66	0	0	0	61	46	11	37	0	0	0	41	0	9	0	22	0	0	0	0
Gene977	HG2380-HT2476	0	0	0	0	0	0	26	0	0	0	0	0	146	0	0	0	0	0	0	0	0	0	0	0	0	13	0	0	13	0	0	135	52	0	0	0	0	0	0	0
Gene978	HG2383-HT4824	23	0	25	28	47	0	8	53	12	25	8	2	62	2	0	37	0	0	61	0	0	0	0	0	33	52	0	13	127	64	0	39	77	201	104	208	490	16	9	250
Gene979	HG2414-HT2510	0	0	0	0	0	0	0	0	0	0	0	0	0	0	0	0	0	0	0	0	0	0	0	0	0	217	141	131	0	0	0	0	0	0	0	0	0	0	0	0
Gene980	HG2415-HT2511	82	61	25	65	0	285	150	134	257	175	168	66	8	146	114	0	29	173	273	450	75	7	112	151	110	102	142	104	96	65	146	202	55	86	67	187	166	128	133	425
Gene981	HG2416-HT2512	0	0	0	14	0	6	0	0	82	0	0	0	0	12	0	0	0	3	0	0	0	0	0	0	0	0	0	0	52	0	0	11	0	0	0	0	31	0	0	0
Gene982	HG2417-HT2513	0	0	31	0	0	76	0	0	0	15	0	0	0	0	0	5	0	0	0	0	0	0	0	0	0	9	0	11	0	0	0	52	42	19	0	34	0	5	0	0
Gene983	HG243-HT243	75	47	142	76	269	95	112	100	105	143	149	164	349	82	76	104	129	252	121	144	191	57	165	199	137	291	75	189	165	155	183	260	166	96	258	152	107	313	380	266
Gene984	HG2441-HT2537	0	11	0	16	0	51	14	15	0	38	3	34	0	15	7	0	21	351	138	0	1	0	15	34	33	45	0	35	60	0	0	34	21	1	30	6	0	128	99	19
Gene985	HG2442-HT2538	398	35	53	47	65	16	27	28	319	94	109	104	127	60	88	51	61	5901	6762	11250	142	31	190	143	49	81	48	114	45	72	25	209	57	74	82	37	108	86	167	217
Gene986	HG2460-HT2556	28	0	17	0	51	0	0	7	27	6	0	3	0	0	0	0	0	0	36	33	37	17	3	40	1	3	0	0	0	0	5	73	0	0	0	2	26	0	20	51
Gene987	HG2463-HT2559	89	61	65	70	87	162	43	28	124	47	65	0	240	51	41	48	69	501	344	292	116	118	74	56	35	79	7	36	126	125	252	442	151	109	139	86	116	127	235	183
Gene988	HG2465-HT4871	47	37	31	25	7	29	228	46	17	10	38	381	308	379	355	42	43	83	71	2	25	11	16	31	80	84	62	63	34	2	39	24	15	25	28	39	74	162	115	73
Gene989	HG2479-HT2575	0	0	0	0	0	0	0	0	0	0	0	5	0	0	0	1	0	68	0	0	0	0	0	0	0	0	0	0	0	13	0	33	0	0	0	0	0	0	0	0
Gene990	HG2479-HT2575	9	3	18	12	18	0	102	59	20	48	40	9	0	74	106	46	23	281	0	0	0	0	84	33	9	30	41	38	69	53	120	0	0	46	65	0	0	32	87	0
Gene991	HG2480-HT2576	138	48	104	66	121	73	63	80	158	94	81	167	273	57	38	141	117	154	300	124	92	136	53	59	96	92	78	109	219	115	211	38	94	119	120	153	138	317	184	317
Gene992	HG2492-HT2588	0	0	0	0	0	0	0	0	0	0	0	0	0	0	0	0	0	0	0	0	0	0	0	0	0	0	0	0	90	108	0	0	27	0	0	0	0	0	0	0
Gene993	HG2507-HT2603	27	0	0	0	0	0	0	12	0	0	0	0	0	23	0	1	0	0	0	0	0	0	0	0	5	0	0	0	20	14	53	72	0	0	2	182	28	26	20	25
Gene994	HG2510-HT2606	0	0	0	0	2	0	0	0	0	18	16	0	0	2	0	3	0	23	0	0	0	0	0	29	0	10	0	5	0	35	112	0	26	0	17	0	0	14	0	0
Gene995	HG2525-HT2621	186	70	129	78	60	58	84	85	128	132	156	124	148	69	62	60	151	236	440	161	166	125	131	35	137	112	216	78	239	133	130	150	185	12	219	340	123	304	389	121
Gene996	HG2530-HT2626	106	6	0	0	0	0	15	7	0	44	48	18	72	0	17	0	0	20	420	433	66	17	81	98	0	0	8	0	121	202	100	187	112	8	0	0	0	0	6	0
Gene997	HG2538-HT2634	10	7	9	0	16	18	12	1	27	1	5	27	35	7	0	8	0	17	96	0	46	3	0	2	18	21	12	17	0	11	0	0	11	0	11	0	0	70	84	68
Gene998	HG2562-HT2658	0	8	20	0	29	6	9	36	17	0	0	6	0	11	13	16	25	0	0	0	40	0	0	30	2	0	7	2	0	47	73	0	0	0	3	0	42	39	0	44
Gene999	HG2564-HT2660	0	1	0	0	4	0	0	0	0	0	0	0	0	0	0	0	13	0	26	26	0	0	2	0	0	0	0	1	0	22	74	0	14	3	17	4	58	66	9	0
Gene1000	HG2566-HT4792	0	0	0	0	0	0	0	0	0	0	0	0	0	0	0	0	0	252	74	0	0	0	0	0	0	0	0	0	0	0	0	0	0	0	0	0	192	0	0	0
Gene1001	HG2566-HT4867	252	357	368	367	446	441	411	327	418	497	486	400	850	231	339	306	455	1150	1164	567	595	463	375	446	438	575	567	457	748	566	643	622	676	289	640	649	332	1070	729	542
Gene1002	HG2573-HT2669	0	0	7	0	22	108	2	0	0	0	27	77	30	1	0	21	0	0	0	78	1	61	10	0	0	36	0	28	0	0	0	113	0	50	0	0	0	10	40	0
Gene1003	HG25930-HT26386	0	22	0	0	0	16	71	0	0	7	2	98	0	42	49	0	0	0	0	0	0	0	2	75	19	0	0	0	0	0	90	36	56	7	0	0	6	0	42	12
Gene1004	HG2602-HT2698	0	7	76	4	14	56	13	4	65	7	3	10	143	5	16	50	72	30	17	23	0	48	0	0	13	26	43	0	63	45	108	18	8	14	0	0	34	0	0	0
Gene1005	HG2604-HT2700	0	0	0	46	0	0	70	0	0	0	0	0	0	0	0	0	2	104	108	0	0	0	0	0	0	0	0	0	0	0	0	0	0	4	0	0	0	0	0	0
Gene1006	HG2614-HT2710	57	65	8	64	0	88	95	75	314	0	25	197	0	87	46	225	307	0	293	48	53	0	31	71	79	94	85	74	29	77	13	0	46	183	200	0	46	309	52	141
Gene1007	HG2639-HT2735	237	138	256	138	189	251	199	215	166	220	284	595	315	161	235	463	247	252	213	223	254	140	306	324	116	278	194	217	80	89	223	104	136	288	257	41	110	326	183	100
Gene1008	HG2649-HT2745	38	8	40	0	52	25	0	0	55	0	5	8	0	32	1	26	27	69	0	0	51	0	31	0	37	0	0	0	2	0	0	29	0	21	0	65	0	0	40	0
Gene1009	HG2663-HT2759	0	0	0	0	0	0	0	0	0	67	1	0	28	0	0	0	0	0	33	0	0	0	79	100	11	37	0	16	15	0	0	37	35	23	7	24	46	18	0	0
Gene1010	HG2668-HT2764	179	100	114	151	182	141	111	161	115	105	137	169	295	76	89	106	108	361	469	193	110	109	115	163	141	264	161	149	203	197	269	198	218	173	172	241	137	541	340	325
Gene1011	HG2686-HT2782	0	0	0	0	0	26	8	0	0	0	0	40	0	0	0	0	0	0	0	54	0	0	0	0	0	0	0	0	5	25	0	0	0	26	1	0	0	0	0	0
Gene1012	HG2689-HT2785	13	75	0	0	0	0	0	103	0	13	0	0	0	0	0	0	0	0	0	0	14	59	0	0	0	0	0	0	19	29	0	0	0	0	4	0	0	0	0	0
Gene1013	HG2702-HT2798	0	0	0	0	0	0	0	0	0	0	0	0	0	0	0	1099	488	0	0	0	559	0	0	0	0	0	0	0	0	0	0	0	0	0	0	0	0	0	0	0
Gene1014	HG2705-HT2801	252	209	159	119	185	205	178	39	210	194	230	125	265	181	142	155	198	196	122	233	428	186	175	183	29	267	10	181	184	56	55	0	253	73	157	131	253	410	460	179
Gene1015	HG2706-HT2802	23	0	0	9	41	0	0	0	0	0	0	0	0	0	0	0	0	0	2	0	0	0	0	0	0	0	0	0	0	0	0	0	0	0	0	0	0	0	0	0
Gene1016	HG2709-HT2805	52	0	6	31	26	13	0	2	57	16	8	43	4	6	10	13	15	0	146	96	50	61	22	53	8	23	12	23	50	88	154	163	77	36	29	92	0	96	89	23
Gene1017	HG270-HT270	0	0	0	0	0	0	0	0	80	0	0	0	0	0	0	0	0	0	0	0	17	0	0	0	0	0	0	0	0	0	0	0	0	0	0	16	0	0	0	0
Gene1018	HG2714-HT2810	20	9	0	0	0	0	8	0	0	3	0	0	46	5	0	0	0	0	0	0	5	0	2	23	18	17	0	19	0	0	35	0	8	0	20	0	10	28	0	0
Gene1019	HG2715-HT2811	193	85	79	62	117	272	112	141	117	112	95	165	38	54	32	142	115	56	26	123	331	138	90	87	47	119	87	138	14	168	79	269	82	74	140	0	10	296	305	21
Gene1020	HG2723-HT2819	25	0	0	0	0	25	0	0	0	0	0	21	15	0	0	0	0	0	0	0	0	54	0	0	0	0	0	0	0	0	0	0	0	0	0	0	28	95	0	0
Gene1021	HG2724-HT2820	0	0	0	0	0	0	0	0	0	0	0	0	0	0	0	0	0	0	0	0	0	0	0	0	69	47	0	289	0	0	0	143	0	119	39	89	0	0	0	0
Gene1022	HG2730-HT2827	37	9	32	46	84	0	62	9	0	25	8	10	113	27	39	77	21	28	0	0	9	96	22	40	32	33	42	15	124	94	196	101	112	3	57	791	951	0	137	62
Gene1023	HG2730-HT2828	12	0	0	0	0	0	44	0	0	0	0	25	25	2	7	8	0	0	28	12	38	0	7	0	0	0	7	0	12	0	94	0	16	3	12	972	1502	0	8	61
Gene1024	HG273-HT273	30	0	0	0	0	0	0	0	0	0	0	0	50	0	0	31	0	124	0	0	0	0	0	0	0	0	0	0	0	12	0	11	0	0	0	0	0	115	0	0
Gene1025	HG273-HT273	24	24	49	37	25	22	62	71	0	63	83	49	134	62	43	62	97	203	94	79	0	74	54	63	43	86	38	48	11	27	0	0	36	52	33	39	0	138	94	23
Gene1026	HG2743-HT2845	928	7	98	24	256	8	37	214	195	247	301	147	244	181	22	123	209	104	77	62	105	104	750	644	41	176	46	134	42	0	75	57	21	327	252	75	305	176	82	20
Gene1027	HG2743-HT2846	683	25	113	20	149	0	1	65	30	204	193	250	211	84	37	83	187	0	40	117	148	85	576	450	6	92	65	40	27	0	30	0	8	335	208	93	96	55	54	0
Gene1028	HG2743-HT3926	356	20	33	0	69	4	0	25	17	59	53	84	33	21	0	30	98	0	0	71	56	0	219	135	0	39	15	10	16	0	0	51	0	154	109	3	19	0	0	15
Gene1029	HG274-HT274	183	0	364	234	243	79	96	143	283	116	112	0	102	108	72	366	182	272	151	11	48	60	62	171	628	0	587	113	139	123	170	42	182	0	65	128	400	164	235	115
Gene1030	HG2755-HT2862	33	87	194	178	25	0	19	65	56	102	59	95	221	170	81	67	112	0	0	83	65	104	232	125	79	157	0	177	21	32	37	117	0	200	99	310	129	0	9	0
Gene1031	HG2788-HT2896	3122	3051	3880	5397	866	2306	1767	2166	1899	956	573	1055	1393	1171	1484	1872	2905	444	312	1095	2274	1025	1621	1828	1657	3193	1996	2983	336	423	476	634	338	1104	933	360	114	813	1693	837
Gene1032	HG2796-HT2904	93	48	68	23	26	35	64	47	48	33	48	19	222	46	60	37	0	0	56	174	0	90	72	45	8	2	25	2	150	153	83	145	133	49	117	135	8	297	33	220
Gene1033	HG2797-HT2905	0	0	0	0	0	0	0	0	0	0	0	0	0	0	0	0	0	124	0	62	0	0	0	0	0	0	0	0	232	419	606	220	389	0	0	0	0	0	0	77
Gene1034	HG2797-HT2905	0	0	0	0	0	0	0	0	0	0	0	0	2	0	0	0	0	0	0	0	15	0	0	0	0	0	0	0	61	89	42	200	184	0	0	0	30	0	0	38
Gene1035	HG2797-HT2906	0	913	142	226	408	59	1425	327	54	130	176	203	111	1084	888	220	175	404	473	234	0	134	175	349	177	208	128	125	534	638	755	313	717	209	194	0	15	0	0	439
Gene1036	HG2809-HT2920	117	111	1191	2830	134	81	184	89	80	123	164	94	231	125	104	1598	645	171	88	87	175	88	123	134	108	137	99	113	74	49	172	122	187	145	149	56	123	173	162	189
Gene1037	HG2810-HT2921	80	16	16	14	53	49	41	51	98	195	136	66	199	28	49	21	38	264	267	318	69	57	301	161	48	59	26	50	44	22	0	41	17	58	77	105	21	55	41	139
Gene1038	HG2815-HT2931	5975	1518	2284	3741	3005	1893	1032	1641	1531	1797	1899	1329	1643	1057	1410	1680	2403	0	199	32	1600	1055	1872	2806	1733	1864	2830	2052	422	221	471	241	218	769	359	438	777	414	3179	746
Gene1039	HG2815-HT2931	1513	720	403	533	289	320	535	598	318	1204	919	309	107	342	628	316	425	0	3	41	252	161	1838	1910	224	513	378	409	63	56	57	53	23	364	171	7	111	64	292	44
Gene1040	HG2815-HT4023	8988	4367	3676	6421	4951	1907	4158	2981	2873	3849	3587	2706	3810	3009	3225	3023	3424	1262	638	1280	2213	3429	5131	6455	3778	3503	4731	3600	1498	1204	1459	758	1415	2406	1761	1215	1743	1275	3986	1812
Gene1041	HG2825-HT2949	51	48	61	41	141	64	127	127	173	159	131	148	157	89	61	101	68	219	107	210	140	164	181	95	64	86	98	95	191	86	140	0	145	53	141	33	49	217	302	216
Gene1042	HG2841-HT2968	33	0	33	6	25	14	39	8	21	18	27	32	60	0	23	50	12	59	0	37	9	212	3	16	45	50	39	17	20	3	0	0	35	15	12	1758	1789	161	82	24
Gene1043	HG2841-HT2969	0	0	0	0	26	0	0	0	0	0	0	0	0	0	0	0	0	0	65	0	0	1234	0	0	285	0	18	25	10	0	58	0	0	0	13	8080	6680	0	0	3
Gene1044	HG2841-HT2970	9	5	11	0	18	42	0	21	0	0	15	35	70	1	0	0	0	158	40	66	0	357	6	33	153	0	2	12	0	2	162	0	3	34	19	9285	5669	83	54	29
Gene1045	HG2846-HT2983	0	23	29	19	9	40	46	48	49	38	56	31	179	28	62	50	27	84	76	52	31	43	15	42	34	31	17	32	139	35	26	138	0	18	35	47	48	61	72	73
Gene1046	HG2850-HT4814	0	124	0	42	33	0	0	0	40	0	43	0	0	57	26	28	16	0	0	0	64	24	9	26	42	42	65	8	0	2	0	0	0	14	0	0	58	147	0	10
Gene1047	HG2855-HT2995	222	232	225	447	349	475	270	390	251	578	668	356	177	376	339	264	266	501	876	700	321	223	380	260	654	238	397	443	326	662	822	352	369	433	261	213	88	0	153	388
Gene1048	HG2868-HT3012	88	14	76	49	141	252	77	55	44	55	74	92	162	50	47	93	97	92	144	13	133	186	68	178	156	148	100	153	84	119	76	118	106	140	105	81	154	320	177	116
Gene1049	HG2873-HT3017	6364	6823	4135	5050	4896	5681	4117	3972	6910	5606	4865	3661	5420	5159	5731	3200	4414	4037	6767	8966	8927	5611	5540	7021	3050	2289	4254	2367	3354	2870	2110	2438	2388	5181	8936	7105	2351	6152	6777	3790
Gene1050	HG2874-HT3018	50	60	56	17	34	96	127	113	127	116	137	45	112	75	89	27	49	0	163	77	96	47	45	130	53	26	87	107	80	107	3	88	5	24	21	0	2	82	140	201
Gene1051	HG2887-HT3031	0	0	0	0	0	0	10	0	0	0	0	0	27	0	0	0	0	0	0	0	0	0	0	0	0	0	0	0	0	243	0	0	12	0	0	0	0	0	0	0
Gene1052	HG2915-HT3059	494	1245	886	1131	1081	2314	1202	865	353	546	444	626	268	1149	1005	1557	1519	0	235	331	1534	1635	752	965	666	1080	1063	878	300	159	286	54	289	657	292	143	398	422	676	175
Gene1053	HG2917-HT3061	517	1363	1216	1261	1225	2257	1348	773	538	612	553	733	392	1120	912	1797	1442	0	260	388	1505	1753	705	789	701	1321	1012	880	179	144	38	51	106	567	343	152	521	768	468	257
Gene1054	HG2936-HT3080	0	10	14	0	27	0	11	11	77	13	4	29	95	8	28	7	0	66	33	0	27	0	35	18	5	12	24	0	0	18	0	0	0	9	0	55	3	17	28	52
Gene1055	HG2981-HT3125	32	42	46	45	13	164	90	69	39	35	13	11	53	104	128	49	30	0	32	0	43	1	68	144	0	2	12	6	17	0	0	0	0	3	17	2	4	46	0	16
Gene1056	HG2981-HT3127	0	370	68	51	30	70	474	167	69	27	36	0	58	475	288	169	58	0	38	17	30	0	20	4	0	59	0	0	0	0	0	60	0	0	15	53	51	101	206	7
Gene1057	HG2981-HT3938	0	47	0	0	97	0	143	39	0	0	0	0	0	167	72	6	0	0	0	0	0	0	0	0	0	0	0	0	0	0	0	0	0	0	0	0	26	0	0	0
Gene1058	HG2987-HT3136	223	6	14	26	0	1	0	30	10	18	22	0	26	10	20	5	25	294	0	60	0	23	29	12	55	55	26	66	69	88	165	77	86	26	11	0	0	37	0	57
Gene1059	HG2992-HT5186	9	43	62	33	42	0	107	0	52	0	0	0	21	38	0	32	0	0	0	0	0	0	0	0	0	0	0	0	0	0	0	0	0	49	0	48	0	0	20	125
Gene1060	HG2994-HT4850	160	380	386	512	219	109	151	157	89	123	162	273	497	170	197	1026	689	135	15	158	96	160	257	253	127	172	157	201	215	222	536	300	187	134	252	322	179	476	500	331
Gene1061	HG2999-HT4756	0	5	0	0	0	8	0	0	4	0	0	0	57	0	0	21	5	101	99	6	0	52	0	0	1	0	0	0	59	14	20	0	6	3	2	0	44	101	67	0
Gene1062	HG3033-HT3194	0	0	0	0	0	0	0	0	0	0	0	0	56	0	0	0	0	0	85	0	0	105	0	0	0	0	0	0	0	0	0	0	0	0	0	0	35	0	0	0
Gene1063	HG3033-HT3194	240	703	447	44	459	550	297	290	239	291	363	536	516	307	272	302	204	0	1153	0	39	321	241	518	395	342	43	291	1023	707	1786	527	1180	64	1162	0	588	437	193	0
Gene1064	HG3039-HT3200	100	453	469	550	38	444	744	467	501	666	594	476	459	533	650	319	489	434	1130	0	342	546	797	756	1048	674	796	739	914	684	606	478	822	473	662	33	193	1008	407	383
Gene1065	HG3044-HT3742	769	351	821	531	187	0	166	59	171	247	225	1658	559	154	264	1679	1787	0	57	96	228	71	397	419	9	81	85	104	0	44	99	29	14	366	210	683	2275	83	0	0
Gene1066	HG3075-HT3236	58	0	30	14	42	34	29	44	0	46	55	89	54	29	33	19	66	305	61	149	0	39	59	76	41	103	68	93	116	111	130	195	139	50	82	37	85	150	39	33
Gene1067	HG3076-HT3238	240	149	201	239	256	233	196	339	233	440	491	377	191	374	229	266	217	67	85	284	214	296	387	426	292	539	323	446	210	274	230	140	216	467	329	85	110	0	505	314
Gene1068	HG3085-HT3254	19	0	0	0	0	16	1	5	10	1	8	19	95	4	0	42	23	0	31	40	0	9	0	11	23	18	6	13	41	24	70	0	10	15	0	11	24	0	0	25
Gene1069	HG3088-HT3263	0	5	0	0	0	34	0	31	31	61	32	33	0	10	20	14	0	0	34	0	20	0	29	0	11	12	11	10	0	0	0	0	0	38	19	65	4	0	0	48
Gene1070	HG3104-HT3280	0	63	0	0	0	0	0	0	0	0	0	0	0	0	0	0	0	0	0	0	0	0	0	0	0	0	0	0	0	0	0	0	0	0	0	0	83	0	0	0
Gene1071	HG3105-HT3281	0	7	1	12	17	22	0	9	0	0	13	25	0	3	4	17	2	0	0	0	0	31	0	0	0	14	0	19	6	8	98	0	25	19	10	0	0	59	0	0
Gene1072	HG3107-HT3283	0	42	17	0	0	27	31	10	0	52	47	56	0	12	35	0	42	142	0	0	0	23	53	25	103	115	60	54	63	138	110	65	157	45	46	32	0	168	0	0
Gene1073	HG3111-HT3287	144	0	7	0	9	0	0	0	0	8	2	0	50	0	0	0	0	15	96	189	41	0	32	57	0	0	0	1	9	0	43	3	30	0	0	8	18	0	0	0
Gene1074	HG3115-HT3291	0	0	0	0	0	0	12	6	0	6	17	0	0	0	0	19	0	0	0	0	0	0	10	0	0	10	0	1	0	18	0	0	0	0	0	0	43	0	0	5
Gene1075	HG3117-HT3293	0	0	0	0	0	53	0	0	12	6	0	0	43	0	0	0	0	0	0	1	0	0	0	0	0	0	24	0	0	0	35	0	0	0	0	0	0	0	0	46
Gene1076	HG311-HT311	2150	2406	1125	1116	1322	2105	1306	1579	2190	2439	2127	1111	867	2169	1936	672	1202	796	1099	1871	1661	1303	2247	2577	1339	788	1722	970	767	895	398	760	740	3679	3351	1468	673	686	1335	1502
Gene1077	HG3123-HT3299	44	26	28	0	0	7	27	46	0	26	51	40	0	0	24	0	10	76	90	29	14	18	14	36	0	0	0	51	0	90	53	73	23	3	9	111	86	210	81	0
Gene1078	HG3125-HT3301	0	16	40	8	57	64	56	56	43	116	129	45	133	38	51	24	30	400	90	66	0	60	85	67	66	73	108	47	66	52	0	0	26	64	50	18	31	199	63	17
Gene1079	HG3132-HT3308	4	0	0	0	0	7	0	7	3	3	8	0	172	0	0	0	1	0	59	30	41	0	13	1	16	0	0	0	0	0	0	0	0	7	2	0	0	0	48	0
Gene1080	HG3137-HT3313	7	0	4	15	0	4	0	0	0	9	0	13	16	6	0	0	16	44	106	84	0	0	0	0	0	0	0	0	29	4	20	0	0	11	0	0	0	0	0	0
Gene1081	HG3141-HT3317	0	87	0	0	24	3	6	0	0	0	0	0	0	9	29	0	0	0	259	18	11	0	0	0	0	30	0	54	0	24	0	0	0	0	0	0	0	0	0	0
Gene1082	HG3148-HT3324	0	86	0	45	0	0	0	0	0	56	0	0	0	28	35	0	0	0	82	0	0	11	24	41	35	27	0	89	0	30	0	0	0	51	25	0	75	81	0	0
Gene1083	HG315-HT315	149	87	94	0	200	190	187	154	73	140	103	624	85	90	40	78	104	269	204	275	127	59	61	97	63	33	49	59	38	87	85	78	89	77	39	123	94	233	208	82
Gene1084	HG3162-HT3339	341	150	154	105	452	131	204	145	207	145	170	281	452	126	109	148	147	765	171	434	250	157	171	228	276	206	202	206	401	308	410	393	324	153	165	499	338	508	589	440
Gene1085	HG3175-HT3352	12	31	89	129	14	108	50	56	177	124	74	41	417	38	72	9	129	501	321	249	222	16	0	161	76	77	0	72	103	77	226	555	88	147	147	270	113	499	318	196
Gene1086	HG3187-HT3366	29	0	35	43	0	2	0	11	47	0	14	0	84	47	38	21	38	107	75	0	0	9	26	0	21	20	56	59	12	63	6	0	56	57	18	0	0	0	0	0
Gene1087	HG3214-HT3391	9462	7436	6440	6778	4889	4619	4141	4554	12850	5812	4646	3991	8142	6479	6073	3860	4871	2502	4181	6579	15191	12349	5178	6799	3900	3237	3964	3765	3053	3356	2470	6163	2529	3930	7940	7287	2584	8140	10337	2250
Gene1088	HG3227-HT3404	271	145	275	263	84	70	139	179	407	137	117	199	75	39	97	105	258	0	278	402	326	125	60	246	84	122	33	117	212	100	28	426	113	269	245	0	43	280	393	377
Gene1089	HG3231-HT3408	0	54	0	0	83	63	0	29	34	22	0	34	88	0	1	43	0	213	52	92	123	44	28	0	18	52	23	111	0	34	144	14	25	30	83	20	0	173	0	0
Gene1090	HG3236-HT3413	404	470	266	205	450	164	209	188	133	157	243	275	555	105	99	204	259	242	856	1583	385	193	212	251	120	194	134	121	518	554	353	372	556	136	316	425	258	8979	3714	507
Gene1091	HG3238-HT4861	0	3	0	0	0	4	0	0	14	9	0	0	4	0	0	0	0	0	0	0	0	0	1	0	0	2	0	0	29	0	0	36	0	8	10	14	0	65	0	0
Gene1092	HG3242-HT3419	10	26	32	46	105	0	27	0	43	19	0	82	102	51	2	20	0	81	0	71	0	44	8	0	5	0	1	4	29	50	14	0	49	35	26	52	24	190	31	53
Gene1093	HG3242-HT4231	0	13	54	93	0	0	34	106	149	0	12	63	132	45	73	0	0	0	0	0	0	13	0	32	13	0	0	0	0	0	144	0	0	34	0	0	0	2	154	172
Gene1094	HG3248-HT3425	0	27	10	0	70	1	0	12	0	15	18	0	0	0	6	21	40	0	100	0	49	0	13	32	22	25	0	17	18	0	68	0	0	17	22	59	0	74	29	0
Gene1095	HG3254-HT3431	0	24	14	0	93	80	0	0	77	24	20	45	40	26	6	46	51	0	114	101	82	7	4	11	54	60	42	43	153	119	239	324	198	55	58	172	38	126	92	74
Gene1096	HG3255-HT3432	87	32	102	76	102	96	108	94	181	98	126	104	170	44	50	69	120	416	263	93	164	90	66	152	149	111	120	68	209	148	253	158	177	39	177	197	130	360	308	199
Gene1097	HG3264-HT3441	0	0	0	0	0	12	0	0	0	0	0	232	37	0	0	0	0	0	0	72	54	0	0	0	0	0	0	0	155	0	0	335	0	0	0	0	15	299	185	0
Gene1098	HG3286-HT3463	319	112	67	67	50	0	190	101	166	0	0	48	200	2	0	165	0	0	0	0	0	140	64	0	126	0	249	36	0	174	179	0	64	0	71	521	102	247	348	0
Gene1099	HG3288-HT3465	0	11	34	41	37	0	0	21	42	35	19	40	11	3	13	52	11	70	34	36	120	37	37	35	20	19	12	38	57	52	105	0	104	31	0	120	0	77	55	106
Gene1100	HG3299-HT3476	0	0	0	0	0	0	0	0	0	0	0	0	0	0	0	0	0	0	0	0	0	0	0	0	0	38	0	0	0	0	0	0	0	0	0	0	7	0	0	0
Gene1101	HG3313-HT3490	12	0	0	0	0	0	1	0	0	0	0	0	0	0	0	0	0	0	0	0	42	9	0	0	0	0	0	0	0	0	0	0	0	0	0	0	0	0	0	0
Gene1102	HG3319-HT3496	146	65	97	99	174	118	100	88	122	100	121	65	0	67	62	82	117	97	144	127	45	90	88	139	92	106	45	86	89	124	123	213	162	53	61	100	53	201	275	296
Gene1103	HG331-HT331	0	0	11	0	0	0	0	5	0	0	6	0	18	0	4	0	0	0	0	0	17	16	0	0	0	6	23	0	0	0	0	0	0	0	0	0	0	0	0	17
Gene1104	HG3342-HT3519	493	452	1092	776	591	105	453	1365	1265	910	1021	704	882	465	505	601	715	655	157	583	396	224	402	238	811	744	763	1086	195	375	131	345	288	417	817	283	709	382	294	280
Gene1105	HG3344-HT3521	0	15	0	0	0	59	37	69	7	66	0	0	0	32	28	0	0	0	445	190	50	7	81	70	15	42	0	7	79	114	0	0	76	0	10	0	19	48	0	91
Gene1106	HG3345-HT3522	0	0	0	0	0	0	22	0	0	1	5	0	0	48	0	0	0	0	0	0	0	0	5	0	0	0	0	0	0	0	0	0	0	0	0	0	0	0	52	0
Gene1107	HG3355-HT3532	313	212	432	283	220	180	411	198	298	369	349	281	603	193	252	285	387	813	399	247	485	514	259	326	515	516	327	487	498	597	439	754	532	189	561	360	641	2069	694	732
Gene1108	HG3362-HT3539	29	23	0	8	10	0	0	0	0	0	0	0	0	9	0	64	85	0	0	0	0	0	0	0	0	17	0	0	22	5	24	40	63	0	76	25	32	9	88	0
Gene1109	HG3364-HT3541	4331	5813	3676	3869	3468	4482	3855	4992	7838	6652	5907	3145	3788	6146	6665	2334	3236	2571	4056	5126	5939	5941	5571	7622	3542	2288	4601	2437	2458	2731	1375	2342	1842	4389	6219	6741	2722	4280	4003	2424
Gene1110	HG3369-HT3546	0	0	0	0	0	0	0	0	17	0	35	22	12	0	7	8	0	54	100	54	38	0	0	0	30	18	0	0	25	0	0	5	37	0	7	7	32	78	80	0
Gene1111	HG3395-HT3573	309	50	90	344	45	36	186	145	522	73	37	188	311	152	170	21	172	129	89	246	132	83	46	25	187	130	121	323	296	231	349	341	990	118	73	243	0	86	0	539
Gene1112	HG33-HT33	2220	3973	2144	1968	2017	2054	3858	2675	3211	4354	3688	1527	1145	4250	3582	777	1936	850	1617	1484	2252	2135	4023	4333	2117	1287	2396	1547	658	746	463	494	671	3626	4895	1203	467	2637	2456	1022
Gene1113	HG3405-HT3586	0	6	29	11	32	13	18	0	53	19	18	13	0	6	17	0	31	0	0	29	7	26	30	1	27	18	17	6	50	68	37	99	0	27	72	92	16	13	72	76
Gene1114	HG3412-HT3593	0	38	0	0	37	15	72	0	53	4	34	0	0	4	0	44	22	0	0	0	10	22	0	10	45	51	29	22	58	6	158	88	7	4	26	0	27	46	0	0
Gene1115	HG3415-HT3598	15	65	43	80	27	0	84	60	87	86	123	53	43	76	58	2	8	395	0	142	78	0	88	115	71	66	89	87	21	0	4	225	17	49	118	23	121	11	130	124
Gene1116	HG3417-HT3600	0	0	11	0	16	40	12	0	131	0	21	0	0	0	0	22	3	0	35	0	4	16	8	0	4	15	0	16	0	43	58	0	0	0	30	18	62	0	21	23
Gene1117	HG3426-HT3610	1	10	15	4	0	20	29	11	0	31	14	19	0	3	5	21	0	0	0	23	0	12	35	41	12	18	18	12	0	25	10	114	0	27	16	0	0	24	23	0
Gene1118	HG3431-HT3616	380	395	807	1111	389	13	240	759	531	574	521	758	716	697	1212	929	1579	1699	707	1309	1609	11	1564	1406	668	599	694	632	90	173	215	28	72	2031	1679	211	447	1443	534	18
Gene1119	HG3432-HT3618	133	95	0	33	95	8	1	37	70	56	77	43	103	60	28	42	49	80	232	74	77	0	94	64	31	0	13	0	4	0	4	0	5	0	36	20	0	0	0	95
Gene1120	HG3432-HT3620	126	36	81	64	0	2	50	69	65	77	91	7	94	89	68	44	19	91	101	5	0	33	116	105	50	110	68	59	91	18	118	0	63	42	76	31	56	97	64	70
Gene1121	HG3432-HT3621	12	0	0	0	52	43	32	12	0	5	48	13	0	0	15	1	0	23	31	1	1	17	0	48	0	18	0	27	20	0	50	0	16	0	17	110	27	210	0	48
Gene1122	HG3437-HT3628	39	55	51	44	0	61	80	57	75	7	91	2	73	43	42	47	66	863	62	0	84	17	88	58	17	46	30	33	4970	3094	566	1807	2984	106	134	76	150	176	0	13
Gene1123	HG3454-HT3647	121	60	57	40	105	97	106	44	133	80	73	113	311	35	30	45	70	214	322	207	140	164	97	67	91	94	240	108	79	62	203	208	91	70	115	152	102	453	252	271
Gene1124	HG3477-HT3670	0	0	0	0	0	34	0	0	0	0	0	0	0	0	0	0	0	0	0	0	0	0	0	0	0	0	0	0	0	0	0	0	0	0	0	0	0	0	0	0
Gene1125	HG3484-HT3678	53	5	76	102	77	152	3	50	134	41	27	184	69	49	19	76	61	0	15	73	87	87	61	50	21	30	34	39	48	69	117	63	23	305	99	49	114	48	69	174
Gene1126	HG3491-HT3685	0	0	16	0	13	0	0	8	0	15	12	0	0	31	0	24	0	102	90	0	26	4	0	7	0	0	24	0	0	24	37	28	35	0	0	0	0	0	0	0
Gene1127	HG3492-HT3686	782	303	1104	1018	676	378	630	386	529	378	370	659	1174	366	306	393	543	934	693	551	727	890	386	506	565	427	464	555	653	613	789	948	618	643	609	796	323	2018	1521	1934
Gene1128	HG3494-HT3688	183	146	1212	1396	225	552	796	317	224	142	151	1742	644	503	741	967	938	371	605	1346	237	626	219	184	204	260	109	137	174	76	115	129	78	953	948	656	317	400	477	189
Gene1129	HG3495-HT3689	0	0	0	31	0	0	1612	0	0	0	0	0	0	0	0	0	0	99	0	14	0	0	0	0	0	0	0	0	0	0	31	0	0	0	0	228	93	0	0	0
Gene1130	HG3502-HT3696	59	8	35	0	76	27	20	9	29	45	59	0	31	47	0	26	36	129	165	1	82	41	75	112	62	134	133	109	25	52	50	170	1	100	117	100	0	67	94	0
Gene1131	HG3510-HT3704	0	21	84	114	0	0	25	98	72	272	185	215	253	15	0	58	39	19	18	59	50	72	267	196	128	84	129	121	110	148	128	88	44	336	218	26	45	191	136	421
Gene1132	HG3513-HT3707	0	0	0	7	0	0	4	0	0	13	1	0	0	12	6	0	0	2571	184	1235	0	0	4	0	1	22	20	0	0	0	0	12	42	3	0	11	0	28	0	0
Gene1133	HG3514-HT3708	344	663	739	528	524	1287	603	411	410	547	584	622	626	493	548	700	725	297	264	340	711	1203	375	435	363	640	572	475	574	572	401	394	497	306	286	464	224	322	457	310
Gene1134	HG3517-HT3711	7	86	39	50	184	77	48	118	30	42	84	0	0	29	23	144	110	164	568	87	90	18	26	53	79	75	103	66	51	48	3	62	51	0	16	166	285	162	459	191
Gene1135	HG3521-HT3715	110	40	54	7	31	496	35	100	119	132	75	145	0	68	60	150	113	0	55	75	72	212	160	83	32	127	67	61	94	42	0	9	4	104	96	11	80	88	76	56
Gene1136	HG3523-HT4899	155	334	99	100	149	162	245	305	137	163	368	155	135	199	195	550	192	0	385	59	218	240	234	257	71	158	135	58	539	310	234	241	300	232	669	0	146	234	310	288
Gene1137	HG3527-HT3721	203	185	241	117	333	182	287	163	72	277	378	933	464	312	151	288	210	754	437	8	169	459	470	430	262	189	181	429	366	202	226	125	378	362	216	0	178	393	376	438
Gene1138	HG3543-HT3739	288	103	35	167	310	55	315	554	326	2208	1997	3417	15920	195	116	317	264	1401	1599	1532	1556	221	507	782	207	2494	200	2055	199	282	46	235	359	901	971	1343	2885	1367	5254	0
Gene1139	HG3546-HT3744	3	5	0	13	34	20	4	50	17	70	78	14	0	20	15	11	44	0	12	6	23	59	42	23	0	67	23	48	31	15	37	5	28	55	14	0	35	35	110	65
Gene1140	HG3548-HT3749	266	23	54	97	0	63	60	136	71	107	25	0	0	51	18	12	2	85	0	61	0	51	127	0	107	61	71	104	11	75	0	0	10	94	13	45	16	0	0	179
Gene1141	HG3549-HT3751	6315	7716	4094	5076	5454	5261	5925	4751	9007	5859	5479	3104	3054	5636	5486	3115	4762	2766	5318	5562	6909	5285	5730	7214	2530	1896	3601	2119	1962	2086	1213	1653	1592	5258	8039	5339	1723	5357	6223	2509
Gene1142	HG3565-HT3768	2	805	43	36	4	49	0	47	0	30	0	120	89	0	0	50	86	51	0	0	116	35	0	0	10	37	0	22	0	76	183	115	82	20	69	112	127	210	57	0
Gene1143	HG3566-HT3769	265	115	411	254	428	268	466	326	406	463	477	504	831	345	299	198	348	989	665	441	265	412	332	345	524	540	507	603	339	397	246	547	352	281	399	402	249	1727	438	541
Gene1144	HG3570-HT3773	0	101	0	0	104	0	353	70	0	77	0	111	0	257	212	0	19	716	0	0	4	0	47	76	0	0	0	0	0	43	135	0	0	102	119	0	0	0	0	0
Gene1145	HG3576-HT3779	537	677	1526	2453	1295	2049	944	1068	351	371	457	74	0	299	514	3863	2511	0	41	94	2219	1813	999	1073	488	397	883	643	9	86	0	12	152	90	30	42	796	260	222	4
Gene1146	HG3578-HT3781	234	107	75	72	38	74	70	188	123	77	191	50	139	135	69	0	24	329	133	120	6	183	225	102	146	167	190	179	88	228	69	148	103	142	79	103	171	296	395	614
Gene1147	HG358-HT358	307	100	99	123	167	160	159	160	315	150	207	253	297	90	109	159	145	562	457	338	199	208	176	182	159	127	244	162	214	161	217	415	131	78	174	354	154	509	370	347
Gene1148	HG3597-HT3800	559	682	761	1384	1513	1497	870	835	303	468	563	460	388	808	630	1492	1188	461	305	354	1318	1138	553	510	995	1025	1257	1001	253	165	149	146	207	462	393	236	614	755	893	338
Gene1149	HG3627-HT3836	148	183	136	17	161	118	147	131	149	143	150	100	170	125	57	42	162	848	1098	835	177	159	175	97	119	12	176	117	122	117	259	220	152	50	180	229	165	130	366	326
Gene1150	HG3635-HT3845	37	14	9	33	2	25	18	0	15	1	25	0	12	22	18	0	0	0	0	0	52	15	26	7	4	18	0	12	15	38	47	46	29	83	12	0	62	141	5	40
Gene1151	HG3636-HT3846	146	84	83	62	127	155	192	80	84	144	163	81	220	151	75	96	114	357	479	254	184	105	143	82	183	207	105	156	165	160	79	0	157	131	105	78	218	286	284	87
Gene1152	HG3638-HT3849	111	53	81	72	104	23	88	253	42	368	341	130	33	175	51	180	78	0	29	27	64	50	367	239	118	1151	252	499	146	267	127	73	173	141	151	79	21	222	108	103
Gene1153	HG3638-HT3993	0	0	0	0	73	0	59	16	0	0	16	50	0	4	38	19	0	0	0	43	0	0	0	11	30	80	11	73	0	46	36	46	0	0	0	0	32	71	38	0
Gene1154	HG363-HT363	228	135	50	51	65	85	176	283	126	185	70	197	210	118	118	143	59	100	103	268	92	160	222	134	193	215	154	237	173	229	200	316	218	120	151	324	277	129	341	120
Gene1155	HG36-HT4101	25	3	22	52	0	26	0	23	59	43	12	39	164	39	0	24	28	3	75	14	0	45	16	22	0	22	62	41	106	0	6	97	66	35	27	72	0	70	0	14
Gene1156	HG3703-HT3915	0	4	0	0	0	0	12	20	10	24	39	21	103	8	21	11	0	137	0	16	0	0	21	18	32	13	63	0	0	0	46	43	0	0	0	0	3	74	10	0
Gene1157	HG371-HT1063	0	0	7	0	41	33	0	0	0	0	0	0	0	8	0	0	8	0	0	0	107	0	0	0	0	0	0	0	0	1	0	0	11	0	0	0	76	0	0	0
Gene1158	HG371-HT26388	138	1995	2647	3136	5433	58	104	1609	117	196	369	36	149	62	87	3242	2235	220	116	1	162	56	50	37	1191	2270	1114	1343	20	135	241	140	135	17	24	0	78	36	975	0
Gene1159	HG3725-HT3981	0	31	70	30	84	81	18	114	24	65	68	7	0	44	40	39	91	413	27	0	6553	40	22	126	32	178	56	40	29	1	0	156	49	11	45	31	81	112	322	0
Gene1160	HG3729-HT3999	0	6	0	9	0	13	9	4	0	12	39	41	83	0	49	15	0	0	6	30	0	6	15	33	0	0	0	0	0	63	96	67	10	0	1	63	0	0	97	50
Gene1161	HG3730-HT4000	57	54	62	29	25	78	50	79	0	2	8	67	0	78	34	76	55	111	45	95	149	78	3	0	51	50	64	116	0	20	38	0	0	0	28	0	59	94	210	0
Gene1162	HG3731-HT4001	0	0	0	0	0	0	0	0	0	0	0	0	0	0	0	88	0	78	0	0	218	0	0	0	0	0	9	9	0	0	0	0	0	0	0	0	0	0	0	0
Gene1163	HG3731-HT4001	0	15	40	0	0	0	0	0	0	0	8	0	0	40	0	0	21	129	0	0	68	0	0	0	0	4	9	0	0	37	31	4	0	0	27	0	56	0	2	0
Gene1164	HG3733-HT4003	0	0	0	0	0	52	0	0	0	0	0	0	0	0	0	0	19	0	8	104	0	0	0	0	0	0	0	0	0	0	0	0	0	0	0	0	0	0	39	0
Gene1165	HG3740-HT4010	127	108	135	106	118	135	0	54	194	84	10	91	22	12	8	80	60	0	0	0	118	84	84	20	34	103	22	104	177	95	151	360	167	0	111	141	73	338	27	84
Gene1166	HG3748-HT4018	11	0	0	0	0	9	0	0	16	59	51	0	0	0	0	0	1	0	0	0	22	0	64	9	0	27	0	39	24	6	0	28	0	85	41	16	36	0	0	27
Gene1167	HG3790-HT4060	0	1	0	13	33	0	0	0	51	0	0	0	0	0	0	0	3	0	0	0	0	0	0	0	0	0	0	0	0	0	36	0	2	0	0	0	0	0	0	31
Gene1168	HG37-HT37	18	0	12	18	58	46	13	4	46	20	24	44	0	23	19	0	78	31	7	15	59	38	24	7	5	14	27	5	19	5	0	51	28	32	56	0	2	0	81	0
Gene1169	HG384-HT384	3230	2039	1425	1053	648	2592	249	1679	4251	3199	2592	1818	2205	2801	2645	801	1317	1318	775	1661	3949	1804	2606	2153	1511	828	1289	1339	1305	1529	1601	3859	930	2434	2697	1262	1039	2059	2952	2117
Gene1170	HG3859-HT4129	13	0	7	0	16	8	16	0	0	11	13	0	17	14	10	0	0	22	0	0	0	0	7	6	6	7	0	11	0	0	0	0	51	3	4	0	9	66	0	0
Gene1171	HG3872-HT4142	0	18	4	3	0	0	0	0	22	0	0	0	0	0	2	0	16	0	0	3	0	0	32	25	0	0	25	0	0	0	43	0	0	3	0	0	0	0	0	35
Gene1172	HG3884-HT4154	0	481	0	0	0	0	12	0	0	109	54	0	67	0	0	33	0	0	0	0	0	0	0	12	48	0	0	0	0	0	51	0	0	0	26	0	82	0	21	0
Gene1173	HG3893-HT4163	94	44	40	14	35	0	63	15	74	62	40	0	121	26	7	0	39	100	64	0	38	19	12	1	23	29	13	48	0	4	49	0	7	18	19	37	0	0	0	0
Gene1174	HG3897-HT4167	0	5	0	0	0	0	0	0	0	0	0	0	0	0	0	0	0	0	0	0	0	0	0	0	0	5	0	0	0	0	0	0	0	4	0	27	0	0	0	0
Gene1175	HG3914-HT4184	0	54	100	0	176	58	42	63	40	98	120	51	194	6	57	89	65	0	166	0	111	57	79	62	131	0	132	0	107	67	65	188	182	0	113	36	114	15	86	0
Gene1176	HG3920-HT4521	112	105	78	37	213	143	79	5	37	41	70	134	274	51	33	41	45	633	384	416	175	131	54	82	27	101	75	92	148	93	140	100	189	91	92	358	108	373	286	182
Gene1177	HG3921-HT4191	100	70	0	49	121	8	75	0	40	0	0	9	0	62	34	22	24	0	0	12	30	0	105	100	0	62	21	113	31	0	0	5	0	50	78	2	0	0	119	0
Gene1178	HG3925-HT4195	0	12	31	0	0	10	48	100	0	63	73	0	0	47	44	10	0	488	29	41	76	0	61	40	31	42	94	38	31	30	0	0	21	17	20	36	56	0	152	39
Gene1179	HG3925-HT4195	0	0	858	71	0	0	0	19	0	28	0	0	26	22	61	3418	32	0	292	122	0	0	18	9	0	0	0	0	0	0	0	0	0	69	0	0	0	0	56	0
Gene1180	HG3928-HT4198	19	403	166	0	248	16	0	0	0	0	0	198	125	0	0	555	0	298	218	122	125	134	0	20	32	0	98	39	188	162	782	276	315	0	42	0	101	0	165	173
Gene1181	HG3930-HT4200	0	0	10	17	0	10	4	0	6	0	5	0	57	18	2	1	32	0	0	0	79	0	20	0	0	0	33	24	98	0	0	0	34	2	4	0	23	0	0	30
Gene1182	HG3934-HT4204	167	132	75	87	103	48	43	15	90	118	89	56	171	63	88	0	52	624	39	0	145	76	132	145	0	51	88	37	0	58	0	2	17	50	117	0	0	196	93	173
Gene1183	HG3936-HT4206	1	21	0	10	0	51	0	0	106	0	0	57	0	0	0	25	47	0	0	0	15	20	0	0	4	0	45	0	21	0	95	0	110	27	0	158	10	157	0	13
Gene1184	HG3942-HT4212	0	0	0	21	0	0	0	0	0	0	0	0	0	0	0	0	0	0	0	0	0	0	0	0	0	0	0	0	0	0	0	0	0	0	0	0	0	0	0	0
Gene1185	HG3945-HT4215	0	154	0	25	185	0	178	314	60	433	248	1480	1737	48	171	389	904	88	0	25	863	79	432	361	0	0	89	0	234	83	0	0	326	396	651	0	76	0	13	0
Gene1186	HG3954-HT4224	58	0	57	83	9	0	0	0	160	0	0	0	67	62	26	91	0	0	0	0	0	0	0	0	0	0	0	24	0	0	84	53	0	0	35	124	74	0	0	198
Gene1187	HG3962-HT4232	0	0	0	0	0	0	0	0	0	0	0	0	0	0	0	0	0	0	0	0	0	0	0	1	0	0	0	0	0	0	0	15	0	0	0	100	0	0	0	0
Gene1188	HG3971-HT4241	98	63	48	15	55	45	42	74	92	68	31	59	159	48	66	37	99	63	64	125	63	82	59	64	54	80	15	74	131	42	139	95	89	77	27	127	56	219	135	53
Gene1189	HG3976-HT4246	24	6	14	4	11	15	25	0	28	39	11	28	0	14	16	0	7	46	23	17	0	0	29	32	30	31	23	17	64	34	20	12	40	13	7	0	0	52	43	25
Gene1190	HG3985-HT4255	43	0	0	0	0	0	0	0	0	0	0	0	0	0	0	0	0	0	149	0	0	0	0	0	0	6	0	0	22	10	0	0	0	0	0	46	18	0	0	70
Gene1191	HG3987-HT4257	184	99	125	118	392	56	31	0	71	154	193	88	238	28	22	0	0	395	525	252	0	57	78	180	0	0	30	101	176	89	42	249	184	51	112	0	81	422	219	97
Gene1192	HG3989-HT4259	6	39	7	21	85	24	23	6	0	36	0	39	74	0	25	0	14	9	66	96	0	0	0	26	25	6	0	29	0	36	142	32	47	0	9	55	56	103	62	0
Gene1193	HG3991-HT4261	61	1	79	68	189	26	0	0	32	0	70	0	0	0	23	0	170	0	0	0	141	0	0	0	0	0	64	0	16	27	0	0	113	0	3	0	0	71	352	115
Gene1194	HG3991-HT4261	613	567	462	466	966	721	582	855	649	930	820	647	1091	498	581	663	540	1397	1469	1568	906	539	1221	1179	719	183	827	1108	1052	809	1412	1680	1099	553	766	879	698	4987	2577	1286
Gene1195	HG3992-HT4262	0	0	0	0	0	0	0	25	7	0	0	0	0	0	0	0	0	0	0	0	0	0	0	0	14	19	45	20	0	0	0	0	0	0	0	0	0	0	0	37
Gene1196	HG3993-HT4263	0	0	0	0	0	14	0	0	0	0	0	0	0	0	0	0	0	0	0	0	0	0	0	0	0	0	0	0	0	0	0	0	0	0	0	0	0	0	0	0
Gene1197	HG3994-HT4264	141	154	105	83	87	72	90	164	138	122	75	86	229	56	57	90	73	391	296	253	154	6	87	161	150	143	150	108	157	132	264	128	145	13	82	101	20	219	337	22
Gene1198	HG3995-HT4265	371	203	292	246	548	336	342	302	491	259	335	199	737	253	255	542	366	332	655	428	523	295	328	285	323	315	174	301	0	186	547	684	177	165	413	240	120	344	156	0
Gene1199	HG3998-HT4268	77	39	51	95	16	23	55	0	108	11	26	29	39	25	53	27	30	140	324	269	0	0	6	0	99	9	42	54	46	119	125	118	11	39	15	83	0	38	0	167
Gene1200	HG3999-HT4269	0	0	0	0	0	0	0	0	0	0	0	0	0	0	0	0	0	210	0	0	0	0	0	0	0	0	0	0	0	0	0	0	0	0	0	0	0	0	0	0
Gene1201	HG4011-HT4804	500	258	312	393	418	229	194	187	151	184	115	159	510	203	219	229	240	2462	2820	1815	314	234	418	411	255	191	285	206	279	218	314	312	253	135	163	1	233	694	594	220
Gene1202	HG4018-HT4288	146	109	128	68	85	67	117	43	140	34	44	89	0	24	58	101	43	127	333	113	35	64	54	70	61	134	42	50	106	0	0	274	0	81	61	73	124	151	278	85
Gene1203	HG4020-HT4290	227	458	422	268	381	367	456	318	2055	177	243	393	496	315	260	322	407	1777	746	521	499	241	237	322	594	359	474	469	594	527	698	622	617	349	474	296	631	762	847	684
Gene1204	HG4027-HT4297	0	0	19	0	42	6	1	18	4	0	5	3128	85	0	0	16	0	62	30	36	59	12	9	7	12	0	3	0	95	51	0	86	42	5	0	0	19	145	17	49
Gene1205	HG4036-HT4306	512	47	274	71	289	256	313	127	400	299	247	607	265	297	199	75	150	262	127	71	107	502	247	195	205	234	146	153	167	435	195	1194	223	293	104	168	219	938	409	681
Gene1206	HG4051-HT4321	133	13	83	53	41	0	16	12	57	0	0	0	0	14	7	31	21	9	23	4	0	46	0	0	21	0	20	0	0	0	0	67	12	36	43	59	18	0	0	0
Gene1207	HG4052-HT4322	0	0	0	37	0	0	0	0	0	0	0	3	0	27	0	0	0	0	0	0	0	0	0	0	0	0	0	0	0	0	0	0	48	0	0	65	12	0	0	0
Gene1208	HG4058-HT4328	83	52	474	745	609	2	17	150	178	173	173	159	461	69	31	153	185	0	58	51	37	31	40	32	188	329	282	376	34	1	56	0	0	0	0	25	0	58	0	35
Gene1209	HG4063-HT4333	19	4	0	18	12	27	12	2	12	6	1	0	32	0	12	6	35	87	72	32	0	0	0	0	0	14	24	27	116	129	71	44	81	25	0	46	64	27	0	60
Gene1210	HG4068-HT4338	214	5	0	133	0	52	26	39	78	50	26	15	173	0	0	0	0	0	257	89	158	37	0	31	0	0	4	0	116	69	67	102	15	37	128	138	80	0	36	175
Gene1211	HG4069-HT4339	196	73	269	142	253	47	226	213	91	147	212	135	93	291	353	2532	471	97	225	21	317	250	210	310	338	1128	537	645	118	102	24	190	52	68	80	56	236	256	80	236
Gene1212	HG406-HT406	72	83	87	107	162	164	7	28	227	32	40	143	223	28	20	35	152	383	452	0	223	112	62	77	151	74	117	169	58	31	120	233	39	53	92	359	111	423	257	384
Gene1213	HG4073-HT4343	81	111	186	181	90	134	101	125	182	140	148	113	165	155	304	74	66	329	258	118	173	120	105	138	129	112	123	101	141	141	111	173	167	109	111	492	196	170	210	204
Gene1214	HG4074-HT4344	4	41	42	35	0	0	10	0	61	72	113	82	146	22	42	19	0	0	0	0	51	0	33	0	19	42	29	47	0	15	23	0	1	23	0	36	14	0	12	145
Gene1215	HG4094-HT4364	3	14	24	0	27	19	43	24	3	29	48	52	117	30	1	12	20	245	63	8	0	56	0	4	6	37	5	25	94	21	0	39	59	28	34	19	9	110	97	118
Gene1216	HG4099-HT4369	0	0	0	0	33	221	0	0	0	0	0	34	0	0	0	0	0	472	0	0	0	0	0	0	0	0	0	0	0	0	0	0	0	0	0	32	0	0	0	0
Gene1217	HG4102-HT4372	32	38	37	15	62	35	36	61	21	64	54	0	135	32	50	14	37	78	104	0	15	42	59	101	29	76	35	32	238	373	180	441	172	11	37	70	59	148	39	64
Gene1218	HG4108-HT4378	105	0	60	12	107	28	20	87	94	100	70	32	61	55	47	60	56	70	63	0	76	34	54	78	86	60	106	77	60	59	0	261	80	0	45	66	151	278	240	161
Gene1219	HG4109-HT4379	31	0	38	0	0	13	18	32	91	45	13	12	61	23	0	21	76	188	103	0	44	24	19	49	7	9	33	23	13	38	50	0	0	9	23	118	30	64	131	51
Gene1220	HG4113-HT4383	101	54	78	96	87	63	99	57	115	110	110	53	332	2	55	72	62	174	189	0	155	79	73	78	74	74	55	137	231	123	179	188	211	64	114	36	0	201	243	188
Gene1221	HG4114-HT4384	252	163	159	167	279	153	162	93	148	182	180	146	466	95	88	120	161	437	236	239	311	162	190	313	244	150	165	224	305	138	253	291	325	118	181	324	184	522	497	406
Gene1222	HG4115-HT4385	94	0	10	67	155	136	0	128	12	0	0	76	0	6	0	54	99	0	0	30	77	23	0	0	0	0	21	0	0	84	0	0	125	58	0	69	49	156	56	107
Gene1223	HG4116-HT4386	0	0	0	0	7	0	0	0	0	0	0	0	48	0	0	0	0	0	0	0	0	33	0	0	0	0	0	0	0	0	12	28	14	0	0	45	0	0	0	0
Gene1224	HG4120-HT4392	87	4	31	2	40	38	26	28	27	43	68	0	0	48	38	47	19	0	0	0	0	0	25	57	2	22	0	18	119	30	0	86	55	11	49	0	0	0	0	0
Gene1225	HG4126-HT4396	60	17	3	31	119	29	0	38	13	53	40	78	0	19	19	0	49	63	10	33	78	68	39	12	21	6	17	0	42	70	51	189	109	120	47	19	0	53	112	106
Gene1226	HG4128-HT4398	82	0	2	33	0	0	0	0	7	0	0	0	5	7	25	0	16	0	0	0	0	0	0	0	13	0	25	0	3	0	0	7	0	0	0	0	9	0	0	53
Gene1227	HG4144-HT4414	0	0	0	14	8	0	0	0	0	8	8	0	0	0	0	0	0	0	0	0	0	0	0	0	0	20	0	0	0	0	0	0	48	0	0	0	0	0	0	0
Gene1228	HG4155-HT4425	0	0	0	0	0	0	0	0	0	5	0	0	0	0	0	4	0	0	5	0	0	0	0	0	0	0	27	0	0	0	38	0	0	0	0	0	0	0	0	0
Gene1229	HG4157-HT4427	20	9	25	1	19	23	0	13	21	13	11	23	0	0	2	28	30	31	46	25	19	38	15	3	33	36	26	20	58	7	0	0	1	21	22	38	0	93	48	19
Gene1230	HG415-HT415	0	0	126	1558	0	240	0	0	0	0	0	216	1102	0	0	22	19	975	0	568	0	4	0	0	0	0	0	0	0	0	0	0	0	83	0	4	0	0	0	0
Gene1231	HG4165-HT4435	6	0	0	2	19	0	0	0	0	15	11	2	106	0	0	0	3	0	0	0	0	0	0	0	16	7	10	10	0	15	0	0	12	6	0	18	0	0	26	0
Gene1232	HG4167-HT4437	139	60	99	104	142	37	74	55	105	78	35	51	51	28	13	45	82	94	261	128	172	114	44	37	87	86	77	92	110	112	20	242	89	81	80	150	72	331	186	5
Gene1233	HG4169-HT4439	0	0	0	30	0	9	0	0	0	0	0	0	0	0	0	0	0	44	0	46	0	42	0	0	0	0	0	0	31	0	0	0	0	0	13	24	38	27	0	0
Gene1234	HG4178-HT4448	131	54	102	47	140	37	66	70	37	20	91	0	330	45	41	41	30	206	184	265	102	0	78	38	43	58	36	22	131	88	231	476	35	0	42	244	14	156	271	54
Gene1235	HG417-HT417	605	1400	1115	1226	479	528	1155	1876	688	931	937	868	483	775	808	2117	1608	70	233	540	1108	678	737	814	1728	808	1469	623	399	564	580	263	532	548	286	704	1517	60	703	185
Gene1236	HG4185-HT4455	0	0	20	14	0	23	7	23	30	30	18	35	5	1	12	19	26	32	49	55	35	14	8	15	26	25	46	40	0	46	69	59	5	19	24	1	0	72	38	69
Gene1237	HG4188-HT4458	0	22	0	0	0	0	0	0	0	0	0	0	0	0	0	0	0	0	0	0	0	0	0	0	0	0	0	0	0	4	0	0	0	0	0	0	0	0	0	0
Gene1238	HG4194-HT4464	24	0	0	24	0	0	0	0	142	0	0	46	34	17	0	0	0	0	24	0	0	0	0	0	0	0	33	0	0	10	0	0	0	0	32	0	0	0	73	6
Gene1239	HG4234-HT4504	0	24	19	0	23	68	32	35	0	38	61	47	0	25	21	37	28	0	180	0	0	145	41	89	0	63	20	37	0	0	22	0	22	31	19	0	51	302	167	0
Gene1240	HG4236-HT4506	1	7	0	0	10	0	0	14	9	10	42	0	0	0	0	0	0	34	13	3	0	0	0	30	23	24	6	8	59	43	0	16	0	0	0	1	0	85	5	22
Gene1241	HG4243-HT4513	75	86	32	85	5	139	11	78	155	57	41	97	271	74	62	41	62	1071	280	283	151	168	40	54	36	55	32	0	135	180	82	0	0	90	122	59	0	254	437	190
Gene1242	HG4245-HT4515	0	0	0	1	2	0	0	10	0	0	0	4	0	0	0	11	0	0	0	0	53	0	0	0	0	0	8	1	0	0	4	30	4	0	0	0	0	15	0	0
Gene1243	HG4258-HT4528	0	0	0	0	20	0	0	0	0	0	0	0	0	0	0	0	0	0	0	0	0	0	0	0	0	2	0	0	0	0	0	0	73	0	34	0	133	0	0	58
Gene1244	HG4263-HT4533	0	0	0	0	0	302	0	0	0	0	0	0	0	0	0	0	0	0	0	0	0	81	0	0	0	0	0	0	0	0	0	0	0	0	0	0	0	0	0	0
Gene1245	HG4264-HT4534	130	319	207	109	245	64	103	257	76	158	256	82	110	170	95	439	162	66	0	21	0	91	221	150	203	277	208	192	188	78	83	65	138	39	120	34	228	4	66	30
Gene1246	HG4272-HT4542	260	112	237	101	209	230	147	101	191	108	140	189	390	109	92	109	112	750	475	519	200	277	160	157	243	204	199	219	211	238	131	289	266	217	259	253	188	582	396	341
Gene1247	HG4297-HT4567	131	33	92	39	103	235	15	167	138	225	228	147	0	222	130	90	87	12	59	76	194	201	198	134	47	110	95	101	85	153	111	134	72	136	84	77	110	0	374	74
Gene1248	HG429-HT429	0	0	0	0	0	37	21	23	40	4	12	42	8	25	23	0	15	13	0	18	0	7	1	9	11	5	22	11	0	39	99	83	0	17	0	0	1	2	0	28
Gene1249	HG4312-HT4582	223	124	133	224	184	257	110	232	94	172	235	81	0	201	198	118	190	856	640	684	328	304	165	252	263	262	279	168	165	253	334	16	253	108	57	176	193	205	279	267
Gene1250	HG4318-HT4588	43	93	33	72	96	92	0	149	0	70	55	51	263	69	42	120	95	367	194	343	93	33	69	77	120	191	10	261	117	130	103	263	93	110	33	40	35	217	67	455
Gene1251	HG4319-HT4589	7682	3100	2542	3315	3392	3356	1520	4424	5405	6336	5090	3301	2885	4716	4814	2004	2957	1502	3464	2979	5126	3136	5947	7206	2153	1734	3330	1932	1810	1827	1509	1516	1416	5667	8159	2612	808	3720	4364	3741
Gene1252	HG4321-HT4591	0	7	0	0	0	92	0	25	37	16	17	1	15	0	4	0	0	112	0	57	0	13	47	4	3	45	16	7	0	0	21	0	0	8	0	0	0	0	84	20
Gene1253	HG4322-HT4592	275	219	37	67	73	1	996	250	0	49	116	85	35	659	629	151	36	40	23	72	22	35	149	226	273	88	200	100	1313	1138	1169	959	1199	43	24	79	142	8	130	1227
Gene1254	HG4332-HT4602	164	87	121	78	183	411	156	112	217	145	205	381	466	96	91	108	85	1803	667	590	134	201	207	170	237	246	359	222	287	207	424	318	361	268	221	441	164	570	372	369
Gene1255	HG4333-HT4603	37	0	0	0	56	91	40	0	0	0	0	45	0	0	0	36	0	0	156	68	0	20	12	0	0	57	39	89	27	41	0	105	14	0	0	31	5	0	218	71
Gene1256	HG4334-HT4604	329	74	54	62	79	78	53	60	66	83	65	32	1	48	73	81	60	423	539	1205	32	87	209	169	63	99	55	78	36	96	0	47	58	171	76	0	16	20	0	0
Gene1257	HG4336-HT4606	142	33	145	43	146	50	84	65	186	64	48	124	271	38	31	33	99	300	179	161	91	91	62	75	110	65	99	116	191	93	201	223	204	68	96	189	85	148	138	202
Gene1258	HG4340-HT4610	0	0	0	7	0	0	0	81	0	0	0	0	0	0	0	0	0	0	0	0	0	0	0	0	0	0	0	0	0	0	0	49	0	0	0	4	0	0	0	0
Gene1259	HG4390-HT4660	64	2	0	0	61	19	7	24	82	19	16	0	69	0	0	0	22	10	54	0	37	9	33	36	0	0	19	16	9	10	103	0	47	8	0	61	0	14	0	0
Gene1260	HG4411-HT4681	0	0	0	0	0	0	0	0	0	0	0	0	0	0	0	0	9	0	0	0	0	0	0	0	0	0	0	0	0	0	0	0	0	0	0	0	0	0	0	0
Gene1261	HG4417-HT4687	0	0	0	0	0	29	0	0	0	10	0	0	32	0	0	0	14	0	26	88	0	0	0	0	0	0	0	0	69	31	0	0	6	0	0	23	45	88	0	0
Gene1262	HG4433-HT4703	0	0	0	0	0	0	0	0	0	0	0	0	0	0	0	0	0	0	0	0	0	4	0	0	0	0	0	0	0	0	0	0	0	0	0	0	0	0	0	0
Gene1263	HG4458-HT4727	0	0	0	0	0	8	51	9	0	4	0	49	50	15	44	0	0	52	0	63	14	0	8	41	27	0	28	16	0	0	0	0	0	42	0	72	40	0	0	0
Gene1264	HG4460-HT4729	37	0	33	47	125	315	0	121	0	0	0	64	0	0	0	161	88	1348	0	83	390	153	0	0	6	0	0	2	34	0	0	0	0	78	0	23	48	95	16	29
Gene1265	HG4462-HT4731	0	0	2	43	1	0	4	0	0	21	9	0	21	10	0	0	5	0	0	0	93	0	20	0	39	11	44	2	8	8	57	32	0	0	12	0	0	0	0	160
Gene1266	HG4480-HT4833	0	0	0	13	0	0	0	0	0	7	95	0	38	0	1	55	0	0	0	0	0	0	133	80	0	15	6	39	0	0	0	0	0	5	172	133	18	0	0	0
Gene1267	HG4490-HT4876	0	0	43	113	412	86	96	0	38	94	122	142	164	112	2	170	33	0	243	40	48	24	78	58	70	156	104	190	147	83	196	74	151	32	9	407	270	362	150	219
Gene1268	HG4517-HT4920	25	9	0	95	52	37	29	21	19	30	33	26	0	18	24	18	15	0	0	31	0	0	38	45	1	5	10	24	0	63	101	0	5	15	18	30	0	53	9	31
Gene1269	HG4518-HT4921	0	0	0	0	0	0	0	0	0	0	0	0	0	0	4	0	0	0	0	0	0	0	0	9	0	0	0	0	10	0	65	0	0	0	13	0	0	0	0	0
Gene1270	HG4518-HT4921	63	27	72	12	96	12	39	38	122	8	55	64	0	18	0	19	85	116	566	17	0	111	9	0	79	31	0	49	11	0	0	0	0	50	52	87	0	40	35	0
Gene1271	HG4533-HT4938	80	31	60	41	82	68	127	93	96	103	139	97	164	67	57	51	63	288	0	101	87	158	143	133	122	105	176	109	50	30	107	120	67	74	77	357	543	362	279	186
Gene1272	HG4535-HT4940	259	256	237	298	451	369	332	150	276	353	239	186	240	162	211	250	220	735	490	456	275	211	254	419	581	522	303	455	391	636	358	417	627	173	266	374	196	712	534	492
Gene1273	HG4541-HT4946	443	355	318	397	334	322	654	402	328	366	453	320	119	414	399	377	323	172	209	336	253	338	304	336	606	634	465	553	260	295	301	166	433	316	202	191	308	427	576	427
Gene1274	HG4542-HT4947	1919	2972	948	1058	1237	2666	1568	1780	2522	2424	2138	943	735	1693	2396	837	978	754	968	1333	2217	1873	2056	2424	939	1130	1395	911	624	754	497	1220	544	3153	3466	1214	595	1712	1474	671
Gene1275	HG4557-HT4962	24	0	1	18	42	6	6	32	3	76	71	42	0	45	12	34	25	8	0	0	0	0	102	55	32	31	10	26	40	3	28	26	55	46	15	43	25	0	0	0
Gene1276	HG4557-HT4962	0	0	0	2	53	20	58	14	0	63	66	0	0	44	18	0	0	148	0	28	44	37	73	58	0	35	1056	44	27	32	61	11	39	34	0	0	0	0	5	47
Gene1277	HG4582-HT4987	82	20	107	48	9	40	12	16	98	44	12	87	89	55	66	60	46	70	150	153	79	94	95	57	38	36	50	32	0	83	50	221	62	72	47	56	53	22	53	158
Gene1278	HG458-HT458	0	0	0	4	0	0	0	0	0	0	0	1831	0	0	0	0	0	0	0	0	0	0	0	0	0	0	0	0	13	10	0	0	0	0	0	8	0	0	0	0
Gene1279	HG4593-HT4998	91	46	24	29	82	42	99	34	37	40	57	23	78	40	13	68	37	406	157	75	0	60	46	57	124	99	55	40	44	99	147	178	111	7	30	93	73	226	186	84
Gene1280	HG4606-HT5011	87	47	51	52	101	148	170	86	149	166	147	86	246	138	133	77	59	82	182	206	8	43	114	106	90	102	50	87	359	458	293	591	131	60	86	145	241	92	115	190
Gene1281	HG4638-HT5050	0	18	0	0	103	132	0	0	0	0	133	0	0	0	22	98	0	0	0	0	67	0	0	0	0	0	0	0	110	16	102	0	117	0	251	0	0	0	213	0
Gene1282	HG4660-HT5073	310	144	147	109	86	232	115	172	265	146	149	150	258	75	130	121	86	462	236	334	220	81	181	156	146	97	104	139	513	922	484	1676	661	103	154	111	159	62	567	97
Gene1283	HG4662-HT5075	286	147	0	0	61	0	0	0	47	0	0	56	0	54	64	0	0	0	0	0	186	79	0	0	115	118	98	104	136	271	0	697	0	0	18	68	60	0	0	0
Gene1284	HG4668-HT5083	0	50	45	23	48	72	14	5	101	24	76	0	13	45	41	66	4	295	156	159	50	0	59	31	31	103	46	26	0	174	0	107	145	30	124	92	41	0	0	132
Gene1285	HG4677-HT5102	28	14	0	0	64	3	52	62	3	93	89	40	198	58	22	49	41	315	70	146	77	106	102	42	11	37	112	62	50	16	133	217	53	0	63	56	1	215	98	126
Gene1286	HG4679-HT5104	35	0	2	0	6	0	0	4	28	6	0	0	31	12	0	5	0	32	0	0	0	0	2	0	13	0	6	7	31	21	0	44	0	0	19	0	40	0	26	8
Gene1287	HG4683-HT5108	23	26	10	13	0	12	0	0	30	0	0	123	11	0	0	85	18	259	54	98	0	124	28	22	0	82	41	51	40	89	67	50	14	0	0	7	95	48	0	34
Gene1288	HG4704-HT5146	24	14	0	7	0	32	11	18	55	18	0	22	19	6	26	0	0	118	0	38	0	2	0	8	23	72	39	49	11	0	19	38	91	30	0	0	70	29	31	64
Gene1289	HG4716-HT5158	46	90	112	0	193	217	54	59	84	124	126	107	129	75	81	23	78	0	71	0	66	98	68	63	35	11	62	0	35	0	159	0	58	74	72	0	0	49	78	7
Gene1290	HG4724-HT5166	0	0	0	70	0	0	0	0	74	0	0	0	0	0	0	71	34	0	245	0	0	0	0	0	0	0	0	0	290	159	32	185	95	0	0	74	0	0	0	159
Gene1291	HG4740-HT5187	0	0	17	0	0	0	0	2	0	0	0	0	0	8	0	0	0	0	0	0	26	0	0	0	0	0	0	0	0	0	12	0	0	0	0	0	0	0	0	0
Gene1292	HG4747-HT5195	0	66	0	0	4	70	0	8	0	68	25	0	0	35	30	0	0	0	431	72	23	16	97	49	8	42	10	56	7	129	0	91	84	0	2	0	0	0	0	0
Gene1293	HG4749-HT5197	0	1	0	0	49	0	43	28	31	0	24	57	22	144	0	0	0	2523	6010	3486	120	46	37	0	0	38	0	0	0	0	0	0	0	0	0	0	0	508	212	190
Gene1294	HG4755-HT5203	0	13	0	17	54	18	2	0	91	6	14	23	0	0	0	8	0	0	0	0	0	0	0	0	17	18	0	23	0	10	61	57	19	65	0	0	0	50	0	38
Gene1295	HG4757-HT5207	161	42	115	211	113	78	23	16	0	40	31	43	297	138	84	95	0	0	392	90	0	0	8	65	66	72	259	60	172	0	78	284	174	2	69	66	137	0	118	66
Gene1296	HG491-HT491	0	0	0	11	0	0	0	0	202	0	0	277	392	0	0	20	50	0	0	0	0	0	0	0	0	0	0	0	0	9	0	53	0	0	0	12	0	0	0	0
Gene1297	HG511-HT511	53	70	54	13	111	68	34	67	27	77	41	35	156	72	59	67	25	0	450	135	79	91	107	74	17	40	34	41	10	111	18	122	89	21	39	0	0	78	91	35
Gene1298	HG537-HT537	35	6	46	58	4	0	0	7	22	4	0	151	0	0	0	0	0	10	9	73	27	0	4	0	0	6	8	0	120	37	191	0	0	0	0	0	2	282	0	199
Gene1299	HG613-HT613	1929	3858	1390	2297	1298	2848	2999	2029	2024	2926	3105	1449	1161	4002	4548	1046	1536	1030	1377	1231	2770	1773	3625	3097	1886	1186	2245	1565	826	756	544	631	445	3144	3653	1665	443	1277	1927	711
Gene1300	HG620-HT620	3	7	22	12	0	273	17	25	24	0	0	33	84	50	60	76	73	0	0	0	79	86	18	2	30	32	9	0	17	33	169	118	0	0	0	54	49	82	0	72
Gene1301	HG627-HT5097	69	108	153	61	1445	183	305	212	107	196	269	199	125	248	244	112	139	880	554	178	45	211	239	379	266	377	173	326	481	383	483	353	233	94	298	277	304	588	368	104
Gene1302	HG627-HT5098	203	53	73	116	121	27	65	4	92	63	52	45	81	33	53	65	188	234	65	19	0	125	68	70	61	60	0	33	117	80	148	170	232	65	102	83	183	109	366	0
Gene1303	HG644-HT644	0	18	22	0	0	36	5	0	0	37	0	2	0	4	0	0	0	488	0	4	0	13	27	17	0	0	38	21	0	10	15	124	12	23	0	79	8	24	0	0
Gene1304	HG64-HT64	57	54	13	31	0	30	53	33	59	45	30	8	59	30	38	32	36	3	5	9	21	11	44	27	20	16	30	8	0	3	34	54	25	4	49	0	0	74	32	0
Gene1305	HG651-HT4201	692	268	378	424	125	298	394	286	336	302	326	249	265	297	355	298	351	489	340	137	198	324	558	503	312	375	322	441	480	511	475	369	498	481	446	61	52	139	261	621
Gene1306	HG651-HT5209	120	0	0	33	0	73	0	0	116	28	27	55	18	0	0	25	10	0	0	0	0	0	0	32	0	24	0	0	188	51	107	0	61	141	168	0	0	0	0	0
Gene1307	HG658-HT658	1723	2434	3791	6412	4040	3414	2091	1975	1824	1418	2011	1279	1569	1609	1739	4682	4314	627	506	905	4143	4832	1522	2631	2445	2163	1912	1919	302	315	233	290	316	1109	884	1357	2120	2698	3003	451
Gene1308	HG662-HT662	967	1019	855	771	567	1170	406	913	1200	1297	1182	551	736	1518	1426	579	682	684	765	786	1086	961	1284	1182	901	1046	788	881	511	492	179	287	403	2113	1875	827	283	741	851	722
Gene1309	HG668-HT4793	0	0	0	0	0	0	0	0	0	0	1	0	7	0	1	3	0	50	1	0	0	11	6	0	0	0	0	0	0	0	58	16	0	9	9	0	30	18	0	91
Gene1310	HG67-HT67	0	0	0	6	0	1	0	0	0	0	0	0	0	0	0	0	0	0	0	0	0	21	0	0	0	0	0	0	0	0	0	0	0	0	0	0	0	0	0	5
Gene1311	HG688-HT688	318	367	844	449	512	1128	595	480	451	218	146	329	286	285	335	2106	685	695	421	161	955	1085	314	218	395	372	781	548	353	354	366	205	360	263	298	311	243	881	611	252
Gene1312	HG721-HT4827	97	22	62	10	91	87	43	47	68	286	88	152	145	15	40	65	76	205	79	113	62	74	36	2	56	87	51	73	12	30	36	46	76	50	70	26	0	236	98	43
Gene1313	HG721-HT4828	0	0	0	33	5	23	50	60	32	326	74	67	215	46	49	3	14	133	100	154	18	26	20	21	49	70	23	81	76	0	70	20	35	51	24	67	64	179	87	85
Gene1314	HG732-HT732	15	15	21	8	14	7	0	0	0	0	0	0	17	0	0	0	0	0	59	0	33	0	0	0	27	8	0	12	163	8	80	0	28	0	26	161	58	73	158	10
Gene1315	HG742-HT742	0	23	0	0	0	0	7	52	0	0	0	0	0	0	7	0	60	0	41	0	3	0	0	0	0	0	88	0	51	0	67	33	0	0	0	349	102	397	142	0
Gene1316	HG759-HT759	21	0	24	0	0	0	11	5	0	29	53	21	25	18	0	0	41	16	0	0	0	0	9	15	0	0	15	21	0	0	0	0	0	26	0	0	7	16	0	0
Gene1317	HG821-HT821	3908	5022	2144	2380	1828	3717	3411	3086	3521	3668	3443	2654	1617	3912	3382	1594	2065	2992	3624	4356	3041	3213	3587	4526	2421	1779	2399	1808	1291	1332	693	1019	989	3315	4956	2233	1066	2512	2989	1954
Gene1318	HG830-HT830	211	78	122	130	142	100	124	113	200	144	158	170	309	99	108	52	138	651	328	280	97	159	190	191	187	136	128	153	111	129	179	273	135	131	127	166	113	365	388	438
Gene1319	HG831-HT831	2	8	0	0	53	0	0	6	0	15	37	10	32	0	15	36	0	0	73	0	0	12	3	3	61	41	11	42	16	33	13	95	56	18	38	51	28	90	129	25
Gene1320	HG846-HT846	138	24	61	89	77	143	64	33	36	55	72	12	68	27	23	23	45	122	127	118	26	67	70	74	67	79	66	31	91	55	29	69	61	84	66	24	61	341	81	137
Gene1321	HG855-HT855	0	10	11	0	27	3	0	13	0	17	6	0	0	7	14	0	26	0	35	21	11	0	3	10	6	21	0	15	50	9	90	0	72	15	5	25	0	0	29	0
Gene1322	HG862-HT862	0	9	0	0	0	0	0	0	0	0	0	0	0	0	0	0	0	0	0	0	0	0	18	0	0	0	0	0	0	0	0	0	0	0	0	0	27	0	0	0
Gene1323	HG870-HT870	38	25	15	5	38	107	43	15	0	31	74	15	29	53	40	0	24	285	193	28	33	16	52	23	0	17	0	0	41	88	103	129	35	59	72	58	117	17	0	0
Gene1324	HG880-HT880	201	0	0	0	0	0	0	134	0	76	77	0	69	35	33	0	0	1576	278	0	0	0	110	119	111	211	166	159	234	0	0	50	0	0	0	493	0	31	66	240
Gene1325	HG880-HT880	0	0	0	0	805	0	0	0	0	0	0	0	0	0	0	0	0	0	0	0	0	0	0	0	0	0	0	0	0	0	0	0	0	0	0	0	0	0	0	0
Gene1326	HG881-HT881	79	88	12	0	101	83	44	0	0	21	37	36	88	0	12	40	0	85	44	0	35	67	21	53	57	76	59	50	91	63	25	0	79	46	46	151	99	245	114	0
Gene1327	HG884-HT884	172	30	85	97	74	63	54	113	101	119	115	81	164	68	66	71	76	237	232	180	101	53	94	100	47	55	36	77	59	75	115	0	0	57	55	38	0	31	110	189
Gene1328	HG896-HT896	0	0	0	0	0	0	0	0	0	0	0	0	0	2	0	0	0	169	0	0	28	0	0	0	0	0	0	0	0	0	0	29	0	0	0	0	0	0	0	0
Gene1329	HG907-HT907	60	0	0	0	0	0	0	0	0	0	0	0	0	0	0	0	0	0	0	0	0	0	0	0	0	0	0	0	0	0	0	0	0	0	0	0	0	0	0	0
Gene1330	HG908-HT908	142	165	83	32	0	86	77	116	199	233	241	102	123	120	122	78	13	187	281	87	145	126	77	64	87	105	56	118	108	315	176	330	189	90	133	52	56	287	206	242
Gene1331	HG909-HT909	203	156	134	122	0	264	38	0	227	146	47	217	0	29	32	0	153	553	0	262	166	30	184	158	91	61	44	34	0	0	0	214	0	124	148	63	0	0	0	6
Gene1332	HG919-HT919	201	90	94	0	156	176	107	64	165	134	81	103	176	51	40	79	47	72	227	113	129	185	41	72	72	0	59	68	0	0	152	122	16	0	58	165	152	364	301	0
Gene1333	HG921-HT3995	0	0	0	0	4	0	9	17	10	0	34	0	95	0	0	0	0	0	0	0	0	0	0	26	11	39	0	29	0	38	0	52	0	0	0	64	0	0	131	0
Gene1334	HG945-HT945	39	3	17	37	42	9	13	16	0	35	20	23	142	12	12	20	15	109	0	40	77	26	31	36	18	37	54	24	50	62	74	0	27	8	33	117	9	156	0	70
Gene1335	HG960-HT960	209	61	169	87	494	194	79	106	159	95	119	117	324	75	57	131	189	418	406	143	229	202	96	165	126	111	131	106	326	214	219	204	136	57	160	274	83	339	431	356
Gene1336	HG961-HT961	14	51	6	0	79	9	0	0	66	0	0	2	0	0	0	12	8	145	131	142	0	0	0	0	0	0	0	0	0	0	138	0	65	35	0	205	0	119	0	0
Gene1337	HG982-HT982	39	12	102	25	57	43	69	28	0	19	0	58	19	9	29	19	42	95	40	67	75	26	21	25	62	84	63	72	11	64	98	0	147	31	28	4	48	207	201	117
Gene1338	HG987-HT987	3372	925	2092	1413	965	126	803	2280	3100	2511	2428	758	1714	1190	1826	2547	4497	1343	1282	2266	4933	2030	2957	2482	2396	2469	3363	2563	757	688	628	842	636	1264	1374	2483	994	1286	852	258
Gene1339	HG998-HT998	106	0	266	308	68	176	13	0	78	130	258	211	260	56	74	146	117	0	0	0	44	99	94	124	128	138	166	172	72	121	81	208	142	99	71	125	187	15	39	243
Gene1340	J00073	176	53	153	119	277	213	114	219	158	210	133	341	518	53	82	255	235	649	320	6355	363	390	242	207	287	127	138	191	97	93	148	254	185	147	245	413	193	789	516	317
Gene1341	J00105	2657	2775	5315	3595	5532	4402	1278	3556	2804	2378	2567	3470	2056	2919	2305	4611	5979	1083	1624	2091	8478	4436	3185	3309	1864	2492	2847	1748	1109	877	588	547	987	2958	2015	1903	3334	2974	1870	619
Gene1342	J00116	0	0	0	0	73	0	0	0	0	0	0	0	0	0	0	5	0	47	0	34	0	0	0	0	0	0	0	0	0	0	53	0	0	0	0	42	46	0	0	0
Gene1343	J00117	0	0	0	0	0	0	0	0	0	0	0	739	0	0	0	0	0	0	0	0	0	0	0	0	0	0	0	0	0	0	8	0	0	0	0	0	0	0	0	0
Gene1344	J00123	85	27	36	24	14	20	34	72	224	154	228	44	32	11	27	34	28	22	87	147	261	0	76	44	22	36	3	37	964	359	96	20	463	141	415	12	16	158	51	325
Gene1345	J00124	99	595	51	40	98	24	6974	856	121	27	67	29	130	8527	9596	47	12	180	376	4	11	75	40	104	32	0	34	13	0	60	17	68	55	35	164	154	0	852	1617	147
Gene1346	J00129	68	5	37	7	68	39	37	31	0	29	31	29	0	19	19	42	17	101	43	37	0	432	25	37	47	29	4	41	109	48	80	86	72	35	33	31747	7662	179	119	44
Gene1347	J00139	0	0	4	1	16	23	57	22	0	50	73	0	50	35	66	17	6	107	35	67	0	54	60	38	37	53	0	22	17	3	0	139	62	0	31	0	30	8	5	0
Gene1348	J00146	13	4	2	7	0	0	39	10	0	24	52	18	29	14	5	0	41	0	5	44	0	11	4	23	23	9	5	28	0	0	56	0	30	20	15	59	66	69	7	101
Gene1349	J00148	54	0	0	0	0	0	0	0	0	0	0	3345	638	0	0	5	0	0	0	0	0	4	0	0	0	0	0	0	0	33	0	0	0	0	0	0	0	0	0	0
Gene1350	J00207	21	4	0	13	5	25	6	13	0	15	0	0	31	17	0	0	37	30	34	2	0	5	6	10	7	19	0	9	0	7	0	0	69	19	0	32	0	120	6	96
Gene1351	J00209	6	0	0	0	10	1	1	14	0	13	1	4	0	0	0	0	0	0	32	0	27	53	0	9	3	0	6	0	0	37	68	56	5	0	7	0	0	77	49	0
Gene1352	J00210	0	0	0	7	8	0	0	11	0	0	0	0	0	0	0	0	23	0	0	0	9	0	0	0	0	7	0	4	8	28	0	0	3	10	0	54	0	0	8	0
Gene1353	J00212	40	22	51	54	115	18	75	63	48	75	90	59	203	47	41	21	84	104	18	127	12	93	90	84	63	70	75	61	76	0	75	67	66	54	29	9	88	210	184	118
Gene1354	J00219	0	0	4	0	0	0	5	0	0	0	0	0	81	0	3	5	5	0	0	16	0	0	0	19	0	0	8	0	20	0	0	0	0	0	23	0	61	0	0	0
Gene1355	J00220	116	47	47	20	53	47	0	0	84	0	0	17	0	49	44	0	48	751	152	0	0	0	0	0	65	0	42	5	173	74	21	105	0	10	0	76	0	0	0	0
Gene1356	J00220	0	24	3	14	21	10	48	0	0	34	14	0	23	49	49	0	0	0	0	0	0	0	0	27	65	15	80	23	0	6	0	77	59	37	59	0	0	0	0	0
Gene1357	J00268	221	92	219	286	233	91	334	111	115	125	93	45	286	138	129	97	215	502	0	91	333	76	103	131	108	270	163	312	163	0	189	0	53	576	1399	0	5	30	204	213
Gene1358	J00277	0	193	13	99	2	0	302	74	46	4	20	77	0	462	233	0	44	0	0	12	0	0	0	0	101	0	121	2	347	201	184	125	198	0	0	29	42	0	50	37
Gene1359	J00287	15663	0	0	0	13745	0	0	0	0	0	0	0	0	0	0	0	0	0	0	0	0	0	0	0	0	0	0	0	0	0	0	0	0	0	0	0	0	37	0	0
Gene1360	J00301	16	0	0	0	0	0	0	0	26	6	0	0	0	5	0	0	0	0	0	44	0	0	0	0	0	0	0	0	27	15	10	0	21	0	0	20	7	3	0	0
Gene1361	J00306	184	77	109	81	571	76	107	117	79	90	116	35	108	77	86	62	100	48	254	235	166	83	107	132	132	120	151	98	1380	659	560	766	555	122	183	316	118	83	234	135
Gene1362	J00314	50	51	1	0	70	0	34	1	0	85	193	0	0	18	12	21	13	0	0	0	61	6	53	63	0	44	12	23	0	0	25	19	43	110	94	0	52	104	0	0
Gene1363	J02611	375	644	190	145	526	192	1657	2479	2373	395	420	823	1210	1271	1018	383	766	620	2932	2516	698	131	1066	670	258	323	465	593	4023	2518	1586	2262	2298	408	738	344	87	3493	3046	1051
Gene1364	J02621	209	202	223	210	236	184	95	388	324	470	553	290	41	246	293	226	220	37	7	104	134	213	329	257	219	355	274	320	67	92	0	0	96	305	157	73	162	111	434	0
Gene1365	J02645	249	70	106	128	0	104	67	152	71	217	210	108	136	192	131	83	71	86	116	287	143	18	167	203	78	61	59	61	164	217	30	0	161	58	79	103	70	0	72	291
Gene1366	J02683	550	1310	392	373	1611	519	1522	540	263	511	664	375	122	1043	1139	741	335	45	6	33	236	487	376	327	1392	680	1037	1192	413	528	405	224	531	246	266	323	477	94	518	96
Gene1367	J02758	0	20	0	0	10	12	0	13	0	0	16	0	26	0	0	0	0	0	0	0	0	14	0	0	2	40	0	0	56	38	80	59	0	0	10	43	21	91	42	31
Gene1368	J02783	422	1206	541	971	1615	109	1392	1084	1345	818	1040	569	296	1112	1170	492	605	97	149	0	234	499	329	349	454	180	691	279	33	31	81	42	0	155	97	881	1339	0	577	89
Gene1369	J02843	16	15	14	21	58	11	11	12	85	13	0	0	0	15	10	0	4	0	35	0	48	151	10	30	1	0	0	0	52	4	125	31	0	37	0	10840	3933	0	0	22
Gene1370	J02854	13220	1053	457	512	925	67	748	242	588	1775	918	131	277	906	911	287	819	124	38	732	203	11	4215	6164	197	89	420	249	0	29	0	0	8	388	423	338	12	0	232	29
Gene1371	J02871	14	11	260	796	0	89	23	10	26	0	6	3	74	23	20	109	117	0	0	0	0	0	0	0	7	0	11	0	0	0	0	257	0	0	0	14	0	0	0	206
Gene1372	J02874	137	7	268	206	0	14	66	59	30	0	29	521	600	224	24	225	165	256	253	219	14	32	13	37	0	8	0	5	26	26	30	53	0	33	19	22	71	322	37	0
Gene1373	J02876	0	0	0	0	0	0	0	0	0	0	0	397	485	0	0	60	271	0	0	0	361	0	0	0	0	0	0	0	0	0	0	0	0	0	0	0	0	0	37	0
Gene1374	J02883	52	77	58	82	30	69	18	0	53	31	22	22	181	15	22	3	30	214	0	24	40	52	33	54	43	53	47	27	0	7	0	0	76	460	1895	76	58	49	5	0
Gene1375	J02888	114	116	100	130	215	115	166	134	105	161	146	85	148	167	189	69	120	442	191	275	182	108	143	155	614	105	276	134	130	115	128	109	118	140	155	147	230	92	140	93
Gene1376	J02902	709	753	346	346	441	785	872	560	854	800	859	189	187	573	527	302	389	762	1085	620	502	444	613	750	487	948	619	849	1121	1147	1515	2024	823	816	725	215	115	295	435	1202
Gene1377	J02906	304	112	214	266	134	297	288	259	299	155	191	269	612	154	135	89	92	386	220	295	245	311	216	242	138	257	214	265	307	253	214	815	174	193	166	158	78	731	609	145
Gene1378	J02923	101	71	165	1	32	1327	23	79	287	40	57	101	0	41	24	242	164	0	0	0	284	601	36	22	0	15	46	4	0	0	42	45	27	26	0	0	125	73	27	0
Gene1379	J02943	96	31	97	87	51	25	40	0	89	37	62	53	129	34	28	32	81	281	81	30	161	101	14	66	188	82	140	180	20	33	100	0	81	54	0	1749	1354	109	722	124
Gene1380	J02947	73	198	218	135	149	8	255	162	164	139	91	164	592	171	181	424	338	489	198	0	134	155	105	211	276	309	602	473	203	162	181	134	199	38	124	381	191	693	106	106
Gene1381	J02960	85	22	0	0	87	33	6	4	0	0	0	0	177	30	33	31	75	0	64	7	35	38	22	4	0	0	14	0	0	0	0	54	0	0	29	281	28	0	0	0
Gene1382	J02963	12	0	14	25	1	0	21	19	0	10	25	0	89	22	34	0	0	0	80	24	41	10	2	6	49	26	19	0	19	33	70	45	0	3	21	27	137	150	94	118
Gene1383	J02973	0	51	170	162	52	0	60	72	0	0	0	80	3	131	59	202	129	0	0	0	2	76	0	0	0	19	0	0	0	0	39	0	0	0	0	0	2	0	0	0
Gene1384	J02982	31	37	67	4	56	64	63	34	47	59	59	57	0	30	27	44	82	180	0	57	88	5	36	62	72	80	56	61	69	23	86	94	43	33	56	0	0	240	148	81
Gene1385	J02986	53	36	38	2	55	60	54	30	43	49	50	70	22	48	45	45	10	178	45	94	0	0	31	53	21	51	46	55	79	53	32	177	5	26	0	36	41	40	68	26
Gene1386	J03027	24	28	2	0	0	0	10	0	2	0	13	32	0	46	0	16	21	66	0	44	0	0	0	0	6	22	17	12	7	0	62	13	80	0	10	58	0	59	6	1
Gene1387	J03040	920	350	866	410	183	590	688	663	891	3187	2142	2770	5992	431	872	1796	1708	135	140	289	1552	757	2776	1974	284	187	437	262	298	301	92	369	291	862	1127	337	182	504	426	358
Gene1388	J03060	0	0	30	34	0	60	79	57	0	48	78	27	0	72	102	0	70	0	0	0	35	0	37	40	54	0	63	42	0	19	33	54	34	0	0	0	0	0	6	0
Gene1389	J03068	57	50	31	44	233	57	73	42	57	46	24	7	209	79	58	7	42	429	245	61	23	79	29	65	25	56	21	65	60	84	47	212	99	0	14	117	33	199	177	80
Gene1390	J03069	545	220	819	559	638	238	353	516	780	244	581	252	1120	345	299	295	399	1187	726	912	564	379	450	567	562	362	597	474	361	249	587	265	362	323	653	616	351	448	566	1532
Gene1391	J03071	30	15	14	43	49	0	46	52	298	46	40	3864	6761	42	13	6	38	0	0	0	0	14	27	20	0	45	39	27	3	43	140	0	54	15	19	18	71	0	0	134
Gene1392	J03077	712	1081	3040	4419	2428	3191	1832	1395	1659	1257	1202	2473	1775	1062	1500	4616	3583	676	1351	769	4802	3348	1814	2003	3275	1912	3633	2761	3522	3309	5265	3168	3401	1844	2413	797	2562	644	2001	3524
Gene1393	J03133	128	95	54	38	84	0	58	49	56	71	76	0	83	34	26	65	65	0	143	0	88	62	82	94	96	77	60	55	86	22	41	34	30	18	106	200	73	244	41	173
Gene1394	J03161	918	199	316	244	174	155	369	233	115	393	363	207	170	261	291	210	188	446	293	211	219	222	663	756	259	248	136	452	346	201	295	332	336	314	255	90	95	450	373	430
Gene1395	J03171	0	0	46	42	156	0	0	25	45	42	0	25	39	18	25	0	59	0	0	0	114	34	0	0	41	0	54	45	1	49	0	0	73	0	0	182	38	2	5	171
Gene1396	J03191	2644	1753	1251	1102	1297	3166	1649	1223	1087	1584	1554	1176	1673	1292	1479	1688	1472	174	918	1061	1749	2567	1933	1865	951	1242	1179	948	709	486	720	534	553	541	582	1145	767	396	2087	430
Gene1397	J03241	172	41	121	123	153	74	44	129	128	164	214	195	77	59	76	191	191	0	233	197	184	69	229	201	92	96	73	105	170	97	159	198	151	102	117	9	109	272	257	112
Gene1398	J03242	143	50	51	31	207	112	143	174	161	808	805	4743	3428	70	66	102	43	521	301	311	461	101	196	227	118	539	114	358	108	148	280	293	221	256	271	338	1079	578	1280	209
Gene1399	J03258	0	13	0	0	0	15	16	22	0	0	0	0	0	86	42	0	23	0	0	0	0	31	0	0	43	0	17	0	0	0	0	0	8	0	0	0	33	0	22	0
Gene1400	J03260	82	53	43	38	77	156	8	21	63	22	1	16	0	16	12	67	0	0	0	0	0	60	75	18	74	101	47	89	180	168	136	70	222	95	50	0	0	105	51	494
Gene1401	J03263	113	112	88	20	50	218	348	252	41	169	200	198	169	199	240	447	123	86	183	72	128	52	219	156	99	437	178	250	240	157	132	163	172	114	180	23	233	57	52	0
Gene1402	J03278	313	230	428	329	366	82	382	473	235	505	463	430	896	232	329	342	593	291	489	412	399	337	420	509	173	219	373	200	143	144	243	223	195	876	852	235	68	598	436	156
Gene1403	J03459	485	576	1050	925	414	686	229	288	355	288	298	166	227	424	390	784	589	219	585	324	491	341	342	380	266	335	271	304	269	247	184	279	251	815	936	347	198	445	388	579
Gene1404	J03473	304	122	84	111	139	214	136	144	139	264	254	268	238	116	109	75	135	337	293	273	230	331	169	170	125	139	137	132	340	246	264	171	197	168	186	188	120	34	284	250
Gene1405	J03474	0	0	0	0	0	0	38	264	0	0	0	0	0	0	0	0	0	0	0	0	0	0	0	0	0	0	0	0	0	0	0	0	0	0	0	3000	251	133	31	0
Gene1406	J03507	156	47	129	215	121	13	0	0	56	25	0	323	313	0	5	216	784	43	0	47	545	112	114	136	292	72	684	294	0	0	24	0	30	1082	570	211	121	0	0	0
Gene1407	J03589	94	72	45	98	5	54	128	45	10	70	60	60	4	102	102	0	27	190	113	111	98	23	37	60	80	37	59	101	58	146	143	3	128	53	79	0	0	0	0	142
Gene1408	J03592	2582	3191	1628	2096	2824	2879	3380	2188	1816	2906	2857	1727	1518	2654	2847	1561	1668	617	589	581	2488	1854	2102	2475	2853	1122	2675	2329	1373	1755	1584	1583	1378	2908	2952	559	489	1973	2165	1325
Gene1409	J03600	115	21	530	376	188	270	43	4	110	67	0	65	282	80	9	412	179	295	74	0	252	223	33	75	2	178	37	92	96	54	39	39	85	3	0	0	0	4	160	401
Gene1410	J03626	11	16	25	30	69	4	15	10	0	38	40	52	0	22	46	42	25	92	0	0	14	29	30	8	38	22	23	17	56	3	59	0	61	38	21	27	78	12	51	0
Gene1411	J03634	0	0	22	0	0	12	0	0	0	0	0	48	0	9	0	18	0	54	0	0	0	0	8	0	8	2	11	0	0	0	23	0	27	0	0	22	0	0	43	0
Gene1412	J03756	254	134	151	127	213	148	177	215	157	256	169	2691	637	162	100	75	143	833	412	308	169	201	159	250	263	231	280	222	228	261	146	211	256	116	224	211	134	698	351	306
Gene1413	J03764	85	40	220	118	266	44	82	232	87	117	184	622	176	48	69	834	311	117	184	114	82	119	143	109	210	182	165	255	81	87	0	35	81	586	653	152	664	186	72	141
Gene1414	J03778	0	0	0	0	0	1	4	0	9	0	0	0	0	0	0	0	0	0	8	0	0	0	4	0	1	10	0	0	129	170	115	35	130	0	0	45	0	0	56	21
Gene1415	J03779	198	162	374	176	375	351	164	266	865	297	317	389	477	127	102	276	349	1000	751	560	334	373	246	273	901	337	1026	322	257	326	170	172	480	300	373	200	148	963	544	266
Gene1416	J03798	48	2	4	0	3	12	9	24	55	27	17	12	61	24	6	19	28	9	39	0	48	44	27	16	29	37	19	28	57	21	72	37	88	20	22	18	14	56	6	0
Gene1417	J03801	219	234	831	503	672	1576	56	352	64	169	242	13	83	89	113	888	529	0	0	192	267	311	223	79	18	0	218	2	135	179	0	96	182	13	66	191	137	3039	995	0
Gene1418	J03805	483	272	384	305	301	142	116	273	409	308	332	442	328	247	203	305	311	361	148	689	165	264	559	464	497	482	385	668	574	531	616	623	640	732	546	235	335	241	340	683
Gene1419	J03810	28	19	15	20	1	10	17	9	44	12	6	12	154	0	17	0	0	0	3	0	43	23	25	16	66	20	38	24	56	0	0	85	30	0	9	1850	658	0	23	104
Gene1420	J03824	123	90	23	48	0	76	28	80	178	48	53	0	0	20	20	16	66	0	0	0	6	0	43	0	52	28	87	65	269	321	149	150	183	67	45	0	65	0	0	0
Gene1421	J03827	2091	1244	1064	713	797	1396	1534	1434	1006	1822	1839	537	544	1471	1701	890	841	1560	2438	3760	1375	985	2031	2423	543	522	698	766	291	256	75	396	173	893	895	970	503	393	619	203
Gene1422	J03890	0	0	7686	10929	0	0	34	11	136	75	0	0	14	30	51	5699	6658	103	127	5	439	0	69	92	63	54	0	17	41	18	30	154	0	0	27	0	31	322	0	0
Gene1423	J03909	107	265	1470	1719	137	2207	133	243	55	86	93	627	241	122	80	1592	1058	130	0	0	683	811	9	0	281	63	325	177	0	7	33	0	69	0	0	296	268	0	150	0
Gene1424	J03910	92	423	1	0	8335	0	0	0	730	0	0	0	0	18	0	29	26	167	0	0	0	0	0	0	5388	0	3371	1172	168	124	0	57	264	0	51	4447	4292	0	0	0
Gene1425	J03915	136	69	163	87	526	36	68	185	172	64	250	234	434	171	36	119	162	0	18	0	174	237	113	142	144	74	183	63	227	538	1116	1211	542	0	245	173	181	710	421	382
Gene1426	J03925	0	9	64	47	0	156	0	7	10	18	2	15	55	3	7	41	75	30	0	0	58	49	29	0	0	6	0	6	0	0	13	0	0	0	12	0	58	78	0	0
Gene1427	J03930	132	70	130	75	193	127	120	88	230	165	136	109	380	86	90	57	67	488	264	80	158	70	144	117	132	179	133	152	178	175	201	354	132	63	112	205	112	435	281	299
Gene1428	J03934	18	82	57	16	308	0	39	27	0	19	28	9	16	14	14	8	0	67	37	37	23	8	45	27	66	28	139	39	0	0	11	0	54	19	31	70	0	18	131	61
Gene1429	J04027	56	11	14	0	0	123	3	25	74	65	34	60	4	33	38	1	0	0	0	3	51	36	38	45	2	25	19	5	65	239	94	428	97	36	0	0	23	0	0	135
Gene1430	J04029	57	115	56	107	84	73	5155	2120	62	132	149	123	0	5666	6151	83	74	33	0	160	67	5	135	109	123	150	76	161	20	56	20	0	87	118	66	88	0	0	51	12
Gene1431	J04031	39	77	98	10	47	49	16	32	156	124	85	111	183	51	58	26	41	134	93	116	172	119	74	33	99	116	55	93	50	78	60	301	0	123	125	654	501	126	130	91
Gene1432	J04040	0	13	5	10	4	2	18	0	18	7	6	54	5	11	6	31	49	299	8	0	60	0	0	46	10	15	5	41	0	10	19	75	0	19	74	61	0	107	86	116
Gene1433	J04046	291	169	119	170	464	520	223	321	136	278	347	168	0	161	288	400	151	0	947	431	381	30	383	446	267	303	314	340	1665	2092	3413	1643	2024	264	422	307	135	256	777	857
Gene1434	J04056	59	200	53	56	0	0	119	170	77	53	51	53	95	138	146	0	41	30	31	0	140	0	69	28	142	65	26	144	59	101	0	141	137	40	89	93	212	42	0	24
Gene1435	J04058	48	69	33	40	55	55	31	43	32	87	42	112	71	51	84	16	0	109	176	180	120	64	62	21	94	45	64	63	36	52	7	0	63	74	8	227	87	56	99	86
Gene1436	J04076	0	0	0	6	0	9	15	8	0	26	33	0	0	14	0	29	0	0	26	0	0	0	42	36	0	7	8	222	0	0	0	0	43	82	36	0	0	98	52	0
Gene1437	J04080	1209	479	802	939	641	4	363	792	634	694	524	175	406	787	861	1287	2392	286	310	583	4218	1363	1101	911	122	250	734	255	80	44	96	202	27	3140	2376	10740	5607	1021	276	68
Gene1438	J04088	63	42	27	32	106	34	34	22	86	121	150	54	272	57	53	40	29	144	40	11	126	93	41	51	58	50	31	44	114	29	111	102	0	29	96	80	41	136	82	23
Gene1439	J04093	8	108	4	0	31	0	17	3	0	0	0	6	21	47	51	0	7	4	14	7	20	46	2	5	298	23	277	58	6	0	9	32	0	0	7	160	568	14	0	0
Gene1440	J04101	0	0	0	0	0	103	0	0	0	0	0	0	0	0	0	0	0	0	0	0	0	0	0	0	15	0	0	23	0	0	2	1	0	0	90	0	8	0	0	0
Gene1441	J04102	0	99	81	0	28	49	61	205	73	30	32	0	0	147	83	262	200	0	0	0	0	201	58	7	0	147	0	0	0	35	0	0	0	30	144	0	71	0	0	0
Gene1442	J04111	86	37	120	67	107	62	14	76	74	195	150	62	37	40	28	92	88	11	127	61	28	151	180	199	126	42	94	138	0	27	134	5	45	679	276	62	43	98	36	152
Gene1443	J04130	68	48	162	43	182	245	84	102	0	106	157	140	0	42	29	748	123	108	41	79	142	360	80	76	123	106	82	99	23	44	24	47	59	81	108	45	8	295	58	22
Gene1444	J04132	70	14	14	34	59	590	11	39	68	20	0	0	0	0	12	0	89	68	0	0	65	128	0	0	10	0	0	0	0	38	25	0	31	0	20	19	16	0	0	187
Gene1445	J04152	9	1514	258	301	70	6	662	708	261	99	126	146	45	931	796	294	176	136	0	4	7	26	33	18	285	1771	289	1222	37	0	27	24	0	9	5	0	0	245	601	68
Gene1446	J04156	37	0	0	0	59	7	0	9	0	0	22	0	92	16	0	0	14	15	0	48	57	13	5	0	0	4	5	0	0	0	0	0	0	0	0	31	0	0	32	9
Gene1447	J04162	23	24	130	136	43	250	19	24	58	30	25	146	301	31	34	182	107	92	132	124	130	249	40	18	20	30	52	42	42	65	55	0	10	25	78	41	76	126	68	198
Gene1448	J04164	394	1346	519	1191	768	2983	1372	2343	1250	2375	2303	896	1836	1075	1401	1066	2005	710	688	713	3183	2367	1910	1933	467	834	1703	549	175	122	350	357	137	2440	2039	1469	903	243	204	970
Gene1449	J04168	30	15	9	0	49	0	34	24	22	10	18	18	53	17	17	17	13	14	25	0	0	5	0	26	45	37	23	20	65	16	32	54	17	1	14	35	0	117	53	5
Gene1450	J04173	911	1700	556	616	361	734	1151	714	706	878	678	802	774	1056	913	525	650	85	100	181	810	823	728	645	771	746	788	833	1410	1729	1521	1592	1190	667	703	733	426	445	355	1380
Gene1451	J04177	51	28	25	27	76	56	57	42	24	62	70	69	139	40	34	30	60	371	0	205	93	28	31	60	42	50	49	44	0	13	106	105	11	41	24	88	0	173	0	13
Gene1452	J04182	464	914	1056	1301	962	429	1971	958	717	715	745	819	497	1282	1294	1198	897	120	93	132	542	617	717	688	970	856	858	845	396	360	372	336	407	509	248	506	756	208	713	356
Gene1453	J04430	48	90	507	443	38	61	187	52	62	46	94	18	116	195	191	1008	268	0	0	0	130	144	83	58	273	48	183	70	0	50	46	0	0	105	55	0	0	0	0	52
Gene1454	J04444	310	428	0	284	0	0	158	0	0	74	79	20	0	84	195	0	5	299	1197	1267	0	20	0	0	264	0	8	240	0	0	0	0	0	0	0	104	0	0	0	279
Gene1455	J04449	3	0	0	0	0	0	0	0	0	0	0	0	0	0	7	0	0	0	0	0	0	0	0	0	0	0	0	0	0	0	0	0	0	0	0	0	0	0	0	0
Gene1456	J04456	1435	626	758	969	387	811	1647	2044	1055	4248	4254	587	956	738	1150	832	1158	887	1540	4084	645	450	4713	5799	260	320	500	343	389	394	676	500	287	2226	1997	799	262	386	636	224
Gene1457	J04469	63	635	25	34	133	28	914	116	142	10	127	163	75	871	658	46	18	128	130	67	41	35	0	26	24	62	58	67	272	607	833	772	451	83	122	0	0	0	104	1526
Gene1458	J04501	64	97	87	18	29	78	189	193	8	99	184	0	269	240	150	63	149	261	1864	1326	155	31	101	113	123	97	225	143	0	0	0	0	0	28	87	0	0	193	53	0
Gene1459	J04513	23	0	6	13	12	0	23	0	1	16	6	8	66	8	0	26	44	0	0	22	31	0	23	0	1	11	10	4	55	46	0	4	37	22	8	0	17	117	15	0
Gene1460	J04543	118	139	111	47	66	148	83	155	181	198	134	68	45	126	114	31	88	0	198	391	63	114	191	154	92	176	73	176	69	102	55	158	133	86	137	125	104	7	48	0
Gene1461	J04599	201	65	70	125	245	328	28	307	294	389	219	233	340	0	104	616	80	29	288	214	208	218	350	85	180	555	329	555	302	262	259	649	137	103	210	474	140	250	0	538
Gene1462	J04605	206	205	136	178	40	81	121	80	162	99	94	27	206	100	102	96	155	52	32	31	161	172	149	121	590	68	250	195	48	122	89	121	71	53	82	244	215	117	165	67
Gene1463	J04611	226	572	141	445	88	476	421	298	243	504	437	127	0	344	363	111	115	0	0	17	255	152	391	351	262	151	210	207	0	112	165	75	0	285	232	109	217	0	0	100
Gene1464	J04615	708	256	533	674	488	640	264	383	2191	466	461	243	481	207	217	394	487	614	907	1018	550	782	442	440	1161	1420	959	1435	2301	3277	3339	7621	2091	777	764	428	305	184	455	4355
Gene1465	J04617	11138	5346	5552	6091	5222	3484	4764	5406	8058	5447	4529	4512	3148	5097	5748	3830	5502	1201	850	2487	6334	3229	4547	7854	4499	3928	6655	4064	2855	2625	1602	1065	3182	2961	4700	4054	3116	8514	10342	2952
Gene1466	J04621	53	8	4	21	0	0	0	51	0	70	51	24	47	0	17	0	0	0	12	0	0	0	59	0	40	15	6	43	19	0	0	0	0	97	97	61	76	0	0	0
Gene1467	J04739	18	0	6	27	0	20	32	0	84	0	0	11	0	4	0	50	47	0	0	21	0	26	29	0	10	7	0	11	0	44	0	85	0	33	26	0	40	0	0	0
Gene1468	J04742	27	0	0	0	0	0	0	1	0	0	3	6	0	0	3	0	0	10	1	0	6	0	0	0	0	0	0	0	48	20	0	99	0	0	0	36	34	0	0	0
Gene1469	J04760	0	0	29	0	0	0	15	0	0	13	12	0	0	6	0	0	18	4152	13407	15219	0	63	62	46	52	33	0	45	0	0	0	0	0	6	64	0	112	0	0	0
Gene1470	J04794	332	588	299	368	457	323	674	396	774	589	632	475	401	502	584	424	120	0	0	79	555	204	576	624	1406	258	725	426	302	297	289	117	299	538	311	1836	844	70	568	257
Gene1471	J04809	177	140	142	151	192	131	187	124	143	150	97	4	43	123	121	131	236	17	248	308	139	129	121	125	121	125	169	159	193	107	153	163	102	73	168	21	88	36	274	199
Gene1472	J04810	24	5	11	8	63	32	31	41	42	14	11	16	38	36	28	19	35	76	4	0	57	0	21	28	9	2	25	9	26	0	118	59	56	6	17	22	0	80	0	0
Gene1473	J04823	1621	3675	1062	1568	2252	863	2673	928	1596	1070	1273	864	685	1542	2504	1109	1182	2585	7629	4372	1304	1345	875	959	3438	1366	2302	2338	2212	2211	3291	1952	2032	796	1047	1853	921	273	1817	2016
Gene1474	J04948	18	29	138	0	0	94	23	0	12	60	0	167	85	30	30	59	0	693	290	223	266	158	0	0	60	141	0	145	24	69	87	98	41	165	0	0	69	508	0	0
Gene1475	J04970	12	14	89	101	8	20	6	20	50	243	312	65	124	70	40	87	97	75	86	76	119	22	15	0	4	29	28	31	0	15	110	54	0	77	21	58	20	14	17	0
Gene1476	J04973	225	202	68	107	48	62	155	78	59	230	169	94	0	167	239	44	58	263	576	427	107	109	167	159	191	110	181	169	44	99	196	98	39	187	141	92	57	0	95	129
Gene1477	J04982	147	13	27	30	119	4	17	0	17	34	19	22	0	45	42	6	27	1398	1723	1254	49	35	57	20	137	48	100	174	141	105	83	7	237	66	27	0	0	0	7	50
Gene1478	J04988	1850	1169	1043	1135	1022	941	1916	1494	2330	2054	1868	1399	1554	1630	1750	1020	1250	1231	3221	1907	1225	1725	1909	2196	1813	1701	1714	1771	1911	2489	2176	3536	1746	2792	4179	546	405	1615	1482	3737
Gene1479	J04990	110	169	202	165	207	167	108	103	88	44	100	179	113	137	64	82	269	225	389	280	171	134	206	95	142	117	117	137	228	117	174	79	118	153	134	368	28	274	176	162
Gene1480	J05008	9	3	137	51	61	0	22	0	3	0	0	38	23	52	36	57	0	0	0	0	93	0	3	21	0	24	41	10	24	0	19	0	0	0	30	0	0	4	37	1
Gene1481	J05016	41	7	17	30	24	27	0	0	30	11	36	16	79	0	29	2	34	60	56	0	0	52	34	24	13	13	29	23	3	20	0	91	91	42	20	0	58	80	119	41
Gene1482	J05032	124	46	17	0	50	65	0	78	55	104	86	29	0	45	30	68	44	85	78	75	20	78	84	65	7	26	30	34	99	73	51	0	89	112	89	32	50	50	65	61
Gene1483	J05036	10	0	52	24	762	7	20	20	0	28	3	4	31	1	5	177	167	6	0	0	0	27	16	0	6	41	0	44	24	0	0	0	2	18	12	50	0	54	50	7
Gene1484	J05037	59	0	0	0	0	0	0	0	0	0	0	0	4	0	0	43	0	0	0	0	0	0	0	0	0	70	0	28	0	0	0	0	0	0	0	320	828	131	0	0
Gene1485	J05068	0	34	9	0	508	42	20	349	0	0	13	0	0	455	13	0	0	80	0	20	0	18	0	0	7	0	20	0	0	0	23	0	20	0	7	6	17	0	532	59
Gene1486	J05070	61	0	16	65	0	18	46	33	40	0	9	7	54	38	75	123	0	64	0	0	373	340	25	0	0	0	56	16	10	0	0	0	40	8	0	5	0	0	0	179
Gene1487	J05073	53	0	0	0	0	20	3	162	5	13	2	0	0	26	2	0	0	2661	4281	2785	0	0	27	39	0	21	23	20	62	0	0	67	0	22	0	89	0	0	0	84
Gene1488	J05096	54	2	23	0	0	6	0	14	0	8	3	16	41	11	9	12	0	289	189	274	4	21	16	26	1	13	0	17	146	147	107	96	129	19	31	27	0	62	0	483
Gene1489	J05125	0	0	0	0	2	0	0	0	0	0	0	20	35	0	16	0	0	121	0	0	0	0	0	0	0	0	19	0	0	0	0	0	0	875	2114	0	0	29	0	0
Gene1490	J05158	0	0	0	0	0	0	0	0	0	0	0	0	46	0	0	0	0	0	0	0	0	0	0	0	0	0	0	0	0	0	0	0	0	0	0	154	263	54	0	0
Gene1491	J05200	0	50	0	0	0	0	33	0	0	0	3	0	0	27	0	0	0	1024	1018	1802	0	0	0	0	0	0	0	22	14	0	0	0	45	0	0	0	0	0	0	15
Gene1492	J05213	10	1	31	17	34	0	0	0	2	0	11	0	0	3	0	0	6	369	0	3	0	0	0	0	15	3	2	15	0	0	0	11	24	1	0	48	34	14	4	30
Gene1493	J05243	327	208	328	400	147	250	375	263	333	312	263	179	454	261	313	254	431	259	13	112	266	178	462	505	141	192	226	233	1079	1462	1463	2793	1092	320	217	56	194	17	247	1075
Gene1494	J05249	232	283	247	304	238	278	393	285	369	367	246	213	639	351	232	147	367	590	353	425	409	409	296	278	257	365	256	350	441	431	485	662	373	366	390	156	214	621	469	556
Gene1495	J05252	12	0	24	0	0	0	72	26	0	0	6	0	176	12	97	0	23	0	0	0	13	38	8	19	6	8	0	0	412	404	485	402	472	31	80	0	42	0	0	40
Gene1496	J05253	88	23	72	74	65	79	0	0	70	10	6	29	179	29	27	24	83	0	140	45	106	43	13	74	46	29	61	46	181	44	94	16	78	113	77	133	0	135	175	142
Gene1497	J05257	0	47	33	46	2	5	70	90	30	1	87	40	51	68	39	9	51	238	87	26	16	64	62	61	1890	24	589	413	0	0	50	20	0	24	116	85	128	19	0	4
Gene1498	J05272	148	149	210	220	265	409	164	177	244	194	202	121	330	194	151	242	287	420	83	156	316	288	210	178	135	165	170	156	272	274	328	453	274	130	339	518	295	646	247	127
Gene1499	J05401	0	0	0	7	67	32	0	8	72	31	9	8	0	2	5	0	0	873	2078	1821	53	0	24	12	30	0	21	33	0	9	23	34	0	14	11	0	0	0	26	0
Gene1500	J05412	310	123	78	76	8239	27	52	67	42	96	40	60	122	32	51	91	138	362	311	115	38	63	75	81	123	110	244	90	101	71	147	241	115	706	2550	133	0	335	155	176
Gene1501	J05428	0	0	12	21	71	0	9	23	23	74	41	20	0	3	2	2	0	33	5	0	33	34	4	0	2649	49	1737	593	20	0	16	0	27	13	2	5081	1841	6	35	3
Gene1502	J05448	4	0	47	43	0	0	46	13	0	38	76	0	0	43	32	6	1	0	3	0	0	0	32	32	39	0	6	39	0	0	0	0	25	0	15	0	0	0	0	0
Gene1503	J05459	0	0	0	26	0	0	0	3	0	9	0	11	0	0	0	0	0	197	0	0	0	22	58	0	18	74	16	198	39	57	0	3	50	95	131	0	0	0	0	6
Gene1504	J05500	132	55	78	39	50	31	28	57	123	78	60	18	258	55	45	50	47	0	175	117	98	0	54	30	129	50	97	124	99	71	198	0	130	1	92	155	8	401	116	178
Gene1505	J05556	27	8	21	4	10	27	27	21	27	50	22	47	0	31	25	16	0	93	22	37	51	71	25	29	62	45	41	31	0	36	88	16	0	38	14	59	0	42	48	56
Gene1506	J05582	5	559	1130	2278	1218	54	23	554	59	136	157	20	91	9	78	709	824	85	0	42	142	90	33	0	452	932	648	668	0	17	0	43	23	12	31	8	17	164	241	0
Gene1507	J05614	164	148	62	8	89	211	34	76	32	193	179	195	20	124	108	133	21	68	22	10	207	207	25	9	0	368	47	113	38	60	6	0	0	179	100	13	14	47	77	0
Gene1508	J05633	106	98	52	127	54	54	148	120	90	137	119	103	6	113	147	44	92	29	38	34	5	66	145	130	106	120	95	197	12	59	98	106	11	46	50	0	85	101	185	40
Gene1509	J05682	68	9	40	47	58	41	29	32	69	7	23	52	94	34	11	11	48	12	148	65	61	51	50	32	70	42	65	53	127	155	39	26	76	42	38	5	24	46	81	44
Gene1510	K01160	97	0	0	157	45	289	45	140	0	71	21	0	0	0	0	668	734	0	66	0	0	0	165	47	0	23	0	0	21	0	12	25	52	8	0	0	32	62	20	0
Gene1511	K01383	178	134	142	147	162	110	49	25	196	53	39	91	94	64	33	83	150	45	174	43	97	85	52	115	93	61	51	68	156	97	90	44	32	67	18	301	65	101	49	194
Gene1512	K01396	115	51	1526	1511	102	1464	65	766	187	443	515	51	79	47	29	4621	1758	90	86	74	217	1264	59	58	1004	1404	663	1655	68	105	177	66	63	41	26	33273	15061	206	2213	61
Gene1513	K01884	17	0	33	29	22	5	0	21	56	0	0	0	148	0	4	0	14	1	64	0	86	0	0	9	0	0	13	26	0	13	0	0	0	5	0	57	16	10	53	38
Gene1514	K01900	3	27	16	26	55	29	27	46	59	40	31	50	99	14	22	42	56	30	64	2	30	28	26	52	30	36	51	38	60	24	184	58	0	40	21	11	0	86	137	81
Gene1515	K01911	21	14	71	0	29	20	0	3	831	20	38	0	46	0	12	7	7	67	0	0	0	44	34	12	0	0	0	0	582	286	15	465	300	6	0	0	0	139	100	26
Gene1516	K02054	0	11	63	48	39	66	79	58	59	68	63	98	0	45	40	15	28	132	3	102	0	30	15	26	36	25	45	34	61	35	78	22	40	44	36	49	3	119	265	106
Gene1517	K02100	41	2	33	54	13	43	0	11	57	22	18	29	0	0	0	32	10	90	145	52	15	34	34	1	61	33	4	19	46	43	24	21	100	10	1	303	140	1	0	0
Gene1518	K02215	21	0	0	29	0	0	0	43	42	22	15	1	0	0	26	1	60	30	44	44	0	63	6	0	42	5	61	4	372	255	87	95	219	3	0	1195	695	49	0	336
Gene1519	K02268	0	44	73	48	167	66	38	50	94	52	45	14	175	67	46	0	43	252	168	56	81	17	0	0	0	21	93	4	235	156	67	0	209	15	41	299	128	49	251	98
Gene1520	K02402	0	0	0	0	0	0	18	10	45	4	0	0	0	0	0	0	0	0	3	0	0	41	0	11	0	0	0	0	32	0	0	39	0	0	9	2185	924	0	22	0
Gene1521	K02405	354	359	899	1136	331	663	180	232	200	114	115	154	0	160	160	1941	628	132	261	202	690	1315	251	106	113	60	411	147	230	146	275	199	226	83	136	306	323	856	231	26
Gene1522	K02545	22	43	35	10	1	30	36	0	54	31	0	40	4	11	53	24	18	0	17	0	33	0	5	16	1	2	0	15	27	37	28	86	0	0	23	41	30	14	18	0
Gene1523	K02574	125	485	290	172	394	348	280	260	159	145	158	852	583	249	128	493	309	290	104	0	243	392	67	92	971	716	855	648	221	158	233	175	65	43	197	231	234	269	462	390
Gene1524	K02765	481	370	1586	3331	400	38	134	2182	298	478	371	44	243	274	198	2695	2738	180	348	478	4626	373	115	101	74	0	239	29	195	93	0	88	250	302	40	25170	15526	823	358	329
Gene1525	K02766	16	0	15	0	42	24	20	21	91	16	7	14	0	7	20	7	81	133	0	31	49	31	0	28	0	9	26	0	0	12	97	17	64	0	0	1709	954	181	26	0
Gene1526	K02777	19	26	17	35	66	275	0	44	0	9	28	25	89	19	0	84	69	59	105	47	210	63	0	14	2	36	3	21	38	0	0	0	3	30	60	0	9	137	137	201
Gene1527	K02882	103	6	51	227	100	137	0	99	66	89	64	20	198	0	0	1090	188	0	69	110	74	186	69	60	0	40	123	107	0	0	105	22	28	24	0	25	60	392	111	109
Gene1528	K03008	23	0	0	9	0	1	16	53	0	9	0	0	0	25	24	0	0	8	0	0	0	0	0	35	0	0	11	0	0	0	0	0	0	5	0	0	45	0	0	0
Gene1529	K03008	55	32	74	53	82	48	18	15	45	52	50	70	75	10	42	28	86	184	77	14	137	0	2	36	75	90	40	63	0	81	109	28	0	112	89	117	33	0	37	271
Gene1530	K03021	92	0	76	31	68	57	0	189	93	102	61	34	0	3	0	67	86	0	152	0	28	7	22	48	56	201	237	68	0	98	0	40	101	11	0	58	0	221	29	0
Gene1531	K03183	15	0	80	0	80	0	0	0	268	49	0	986	182	0	0	0	0	0	0	0	0	0	16	24	0	0	44	0	47	0	60	0	0	10	152	52	0	0	0	0
Gene1532	K03189	0	32	0	0	0	179	96	168	0	98	97	1176	0	79	43	0	0	0	639	52	0	36	248	271	461	239	229	484	284	222	298	124	286	168	412	115	0	280	0	0
Gene1533	K03192	0	0	48	24	69	0	59	0	56	46	28	0	97	11	0	17	5	0	0	0	116	80	0	48	0	10	16	28	0	37	0	0	3	0	0	590	2346	187	92	0
Gene1534	K03195	121	334	55	126	157	102	490	337	175	203	197	1414	1423	508	487	11	79	90	168	171	110	121	154	110	109	204	123	224	196	198	273	499	140	124	83	124	61	87	198	274
Gene1535	K03204	0	0	0	0	0	0	0	0	0	0	0	0	0	0	0	0	0	74	0	0	0	0	0	0	0	0	0	0	0	0	0	0	0	0	0	0	55	0	0	0
Gene1536	K03207	0	0	0	48	0	0	0	0	0	46	29	0	13	0	0	0	0	580	0	0	142	148	0	0	32	78	0	50	0	0	106	88	0	0	56	381	78	425	41	138
Gene1537	K03218	0	0	0	2	0	0	75	51	0	55	79	6	0	62	41	0	2	0	0	0	12	0	42	99	48	31	53	43	0	0	0	0	0	0	0	0	0	0	61	0
Gene1538	K03430	46	147	555	1595	115	52	76	208	117	212	129	377	679	46	119	1160	481	65	0	0	1065	829	163	147	98	151	126	70	0	67	31	0	31	95	164	136	113	204	135	264
Gene1539	K03431	162	169	455	410	257	259	108	255	56	210	260	225	244	93	77	430	317	419	202	114	281	1362	225	314	141	203	123	181	321	214	177	191	224	191	399	15414	14858	563	334	214
Gene1540	K03460	797	734	341	444	59	629	365	48	531	218	225	29	184	208	302	192	238	137	17	212	660	444	172	237	141	76	116	72	105	147	160	164	135	499	834	279	189	88	485	186
Gene1541	K03474	92	0	47	0	7	34	31	24	0	43	78	0	172	15	16	0	0	41	0	0	0	75	61	56	55	15	67	11	0	63	36	116	2	0	103	0	0	45	189	90
Gene1542	K03498	240	100	130	135	92	104	144	63	166	66	39	119	128	47	73	67	148	155	38	45	173	23	106	99	75	79	145	78	60	0	154	39	69	69	82	133	8	155	268	193
Gene1543	K03515	660	1145	441	386	316	801	914	536	711	641	641	329	402	548	549	547	503	849	1767	1660	600	850	626	669	839	699	635	1058	1000	1562	2069	4158	1107	598	577	558	638	397	637	1130
Gene1544	L00022	2	0	0	0	29	0	0	0	21	0	0	0	0	0	0	0	0	0	0	0	0	30	0	0	0	0	0	0	0	0	0	0	0	0	0	0	60	0	0	0
Gene1545	L00058	0	100	58	28	34	42	106	173	0	64	61	100	128	132	95	120	68	61	61	91	26	168	54	51	8	40	12	0	0	0	0	0	0	142	317	0	159	185	8	16
Gene1546	L00137	43	16	24	23	80	0	0	2	207	78	35	0	14	0	25	0	3	0	0	0	9	25	30	102	36	50	23	5	3	79	75	56	14	26	43	124	54	125	0	126
Gene1547	L00190	2	12	7	0	69	15	0	10	0	12	30	10	0	0	0	3	0	0	25	67	40	33	12	0	19	0	4	11	0	20	13	67	38	0	4	4961	2510	0	35	0
Gene1548	L00205	0	1746	16	0	31	0	3464	106	0	13	0	5	0	1308	712	0	7	0	104	0	0	12	21	24	6	0	13	0	0	5	0	0	15	38	6	0	0	37	134	0
Gene1549	L00352	83	208	934	401	84	81	312	432	207	112	183	266	143	227	229	688	183	69	149	108	190	183	155	261	64	179	77	97	121	17	92	73	124	291	451	137	219	113	110	302
Gene1550	L00354	0	0	0	12	0	2	0	0	79	0	0	133	0	0	0	0	5	69	0	0	0	0	0	0	0	8	0	0	382	523	864	856	243	0	6	0	25	42	0	0
Gene1551	L00389	53	70	115	0	63	0	27	81	0	20	53	0	0	25	33	1	73	489	179	71	120	21	69	10	18	4	35	0	137	98	0	18	0	0	105	329	196	4417	1006	10
Gene1552	L00634	79	49	11	10	64	81	9	79	60	74	115	112	71	87	57	49	39	0	55	100	58	40	72	66	7	24	53	26	119	53	51	0	49	65	43	0	22	0	29	129
Gene1553	L00635	68	0	61	110	101	105	44	23	128	47	53	3	134	49	85	28	56	12	119	24	26	97	43	0	112	59	19	93	144	103	100	1	48	44	29	117	112	158	121	178
Gene1554	L00972	93	16	57	53	226	22	6	32	136	47	25	73	217	24	0	71	107	0	27	119	63	122	40	37	75	89	57	71	190	89	160	129	158	164	107	340	148	177	70	336
Gene1555	L01042	0	0	13	0	56	37	0	0	34	17	9	13	63	10	0	7	5	0	45	0	59	1	14	0	0	1	13	0	3	5	0	0	0	8	0	0	18	14	0	0
Gene1556	L01087	16	0	3	7	0	108	0	0	0	0	26	1	0	0	0	0	0	200	262	191	0	0	0	0	0	21	28	0	0	0	0	0	0	0	12	0	50	0	0	74
Gene1557	L01406	54	42	4	75	18	0	0	95	122	28	0	0	44	9	0	98	91	0	0	0	72	165	3	0	0	4	5	17	0	0	0	0	21	0	0	0	0	0	0	0
Gene1558	L01664	0	0	0	0	0	66	5	0	0	0	0	0	0	0	0	0	9	71	15	0	0	0	0	0	0	0	9	0	0	22	0	0	0	1	0	0	0	60	37	20
Gene1559	L02320	3	9	10	0	45	0	0	5	0	11	19	31	0	0	0	13	0	97	41	69	0	0	0	0	0	0	0	0	22	0	0	0	53	36	0	37	91	0	0	0
Gene1560	L02321	0	119	7	0	46	0	25	155	33	64	29	0	55	0	13	48	1	266	0	41	194	149	86	53	0	0	0	0	58	139	34	111	90	593	745	45	0	111	0	0
Gene1561	L02326	171	289	392	702	1156	252	212	2374	103	190	214	104	53	142	95	1952	2436	17	302	274	3660	703	170	239	241	144	1024	166	140	105	61	171	116	129	192	163	168	1619	304	151
Gene1562	L02426	533	270	321	490	234	206	299	245	380	461	367	485	371	492	434	151	249	785	781	627	287	268	435	492	419	260	373	323	330	369	399	359	307	445	289	322	202	1	118	414
Gene1563	L02547	0	0	0	0	0	45	14	0	0	5	0	47	0	10	20	0	0	0	0	76	0	55	0	15	9	6	8	10	2	0	0	78	1	38	0	4	58	0	22	0
Gene1564	L02648	0	0	49	96	0	3	4	15	0	56	121	15	7	0	0	103	108	288	0	0	15	147	0	13	368	87	246	78	0	55	0	0	0	0	50	0	51	135	204	275
Gene1565	L02785	66	0	12	14	0	0	0	10	142	6	0	58	58	9	0	7	27	52	0	0	0	0	9	1	9	15	0	32	0	15	0	9	0	22	19	69	25	0	14	50
Gene1566	L02840	85	13	12	18	13	14	2	37	0	35	23	23	20	28	5	8	0	87	176	0	17	0	59	60	17	2	12	30	215	280	211	362	300	48	25	155	28	169	157	29
Gene1567	L02867	0	6	8	0	317	121	67	18	0	0	0	49	43	7	42	161	133	88	228	0	55	119	35	0	19	54	56	61	189	133	112	331	254	0	139	377	168	418	247	0
Gene1568	L02932	15	8	0	11	0	28	1	0	0	0	0	27	0	0	0	24	0	185	8	63	17	9	9	0	3	23	0	15	0	0	64	80	0	33	21	0	4	0	0	83
Gene1569	L02950	15	52	3	102	0	30	0	15	417	74	36	23	65	2	0	35	8	11	0	98	29	0	1	1	273	49	163	48	290	594	521	869	313	0	14	120	57	0	74	274
Gene1570	L03411	90	120	105	285	296	61	106	56	104	29	46	208	30	92	126	64	118	0	0	0	107	29	38	36	128	68	106	93	72	55	83	0	25	99	65	66	0	0	22	82
Gene1571	L03427	0	0	1	0	8	42	0	0	0	5	8	44	43	0	0	0	0	35	0	64	0	0	0	0	0	0	0	0	27	0	0	21	21	0	0	0	0	0	106	74
Gene1572	L03532	157	198	208	221	100	278	268	249	304	461	439	203	152	312	314	109	123	118	59	65	245	226	279	332	95	218	122	217	65	109	4	153	73	319	288	36	79	25	127	142
Gene1573	L03785	101	116	75	95	121	102	151	123	151	97	120	115	305	134	136	55	49	79	178	324	152	223	88	63	169	132	127	128	93	174	171	273	150	91	81	209	112	455	227	186
Gene1574	L03840	27	16	93	60	19	0	22	0	0	0	0	0	0	42	13	5	60	0	0	0	101	22	0	0	153	0	101	0	25	0	0	0	0	50	0	107	302	0	0	17
Gene1575	L04270	0	173	16	33	0	128	96	104	0	75	21	138	51	242	177	0	54	386	0	0	0	0	42	0	119	59	30	105	0	29	0	52	0	44	0	0	149	0	0	0
Gene1576	L04282	124	29	83	28	151	100	71	81	131	118	105	115	143	46	34	69	85	0	87	106	200	83	125	184	32	83	55	53	213	95	165	77	116	156	84	61	205	176	29	203
Gene1577	L04483	5795	6585	3814	4706	4733	4328	5599	5595	4959	5643	5223	2857	1829	6064	7037	4271	4052	2768	2437	3423	7242	5637	5098	7849	4295	3680	5723	3702	3711	4163	2291	2097	4061	4255	6212	1748	1678	5690	6718	2782
Gene1578	L04490	0	318	0	0	0	112	183	84	0	187	137	0	14	192	246	84	0	0	91	0	282	241	6	0	295	62	307	159	58	44	61	0	0	36	18	0	54	0	0	0
Gene1579	L04510	13	0	13	16	0	0	0	4	20	6	14	0	0	3	0	0	5	0	3	0	45	0	24	0	11	21	0	18	53	47	0	37	0	44	12	0	37	27	54	56
Gene1580	L04569	0	5	0	0	0	0	0	0	0	0	0	0	0	0	0	0	0	0	0	0	0	0	0	0	0	7	0	0	0	0	0	0	6	0	0	0	0	80	0	0
Gene1581	L04656	12	25	34	14	9	5	25	41	0	58	58	19	75	13	15	20	4	156	44	0	0	42	32	23	32	111	29	46	70	13	0	5	2	19	0	0	0	36	102	122
Gene1582	L04731	44	0	0	0	0	124	232	83	0	0	0	17	265	59	68	0	0	96	337	360	94	0	0	0	0	0	0	0	0	0	0	0	0	111	0	0	0	0	40	0
Gene1583	L04733	172	18	197	264	0	258	107	104	97	202	163	163	205	162	147	129	121	0	173	187	0	215	272	160	144	71	64	105	215	409	285	882	292	232	271	0	0	0	217	383
Gene1584	L04751	65	38	48	32	16	6	26	0	71	30	0	23	116	39	41	12	75	245	8	48	45	15	22	63	674	0	306	95	21	0	53	0	42	34	21	441	2577	133	131	134
Gene1585	L04947	0	0	0	0	0	0	0	0	0	0	0	3	0	0	0	0	0	0	0	0	0	0	19	0	0	0	0	0	0	0	0	0	0	0	0	0	0	0	0	0
Gene1586	L04953	155	79	169	113	20	86	116	53	185	79	103	127	200	77	67	38	130	56	69	172	144	191	104	109	127	64	63	109	249	101	66	145	173	40	96	133	50	100	262	356
Gene1587	L05072	98	87	152	28	57	222	10	55	0	48	75	89	0	13	0	440	118	0	99	40	85	168	23	0	24	159	60	108	0	38	0	23	29	58	40	0	0	0	0	0
Gene1588	L05144	129	21	36	19	23	15	35	0	64	43	48	18	92	24	4	0	51	143	18	121	111	117	45	54	4222	469	2884	1109	92	30	139	162	18	25	10	2409	2400	127	0	0
Gene1589	L05147	0	0	0	0	0	0	0	0	0	0	0	0	0	0	0	0	0	0	299	70	0	0	0	0	0	2	0	0	25	0	14	0	102	0	0	0	30	0	0	0
Gene1590	L05148	146	94	177	154	114	669	153	168	87	127	75	152	99	97	69	117	111	0	467	0	92	309	55	33	138	95	146	133	105	0	34	0	11	57	143	0	87	79	21	486
Gene1591	L05187	102	10106	105	85	194	97	5769	2084	88	175	173	185	314	4775	3478	107	154	2012	498	140	141	70	142	154	282	174	188	171	143	155	447	251	220	114	161	184	107	437	313	304
Gene1592	L05188	38	3804	18	28	63	51	3351	362	52	49	38	116	193	4690	804	89	39	580	57	108	17	0	21	70	96	89	22	72	79	93	177	50	59	158	162	117	79	306	84	0
Gene1593	L05424	0	0	52	31	29	14	0	31	0	27	10	0	0	10	16	0	0	0	0	0	0	0	20	0	0	0	0	0	0	0	0	0	0	0	25	20	0	0	122	26
Gene1594	L05425	35	13	31	67	7	71	0	28	53	72	44	93	33	44	0	12	68	0	79	95	8	16	48	18	0	21	43	31	40	45	36	0	0	93	36	54	54	160	78	3
Gene1595	L05500	0	0	0	0	14	0	0	0	83	0	0	0	77	0	0	0	0	0	161	50	0	0	0	0	0	0	0	0	43	27	0	30	0	0	0	42	0	0	0	0
Gene1596	L05512	82	116	124	130	327	74	120	112	141	115	136	165	137	115	78	42	197	99	227	131	211	57	73	76	117	88	100	93	220	184	109	192	155	25	87	169	71	125	246	321
Gene1597	L05514	0	0	5	0	0	19	8	0	20	10	10	10	0	7	0	25	56	0	16	0	0	18	13	4	15	11	0	0	1	45	25	123	9	5	0	40	0	51	24	0
Gene1598	L05515	0	0	0	0	0	0	0	0	0	4	0	34	62	0	0	11	20	0	104	0	0	3	0	0	0	0	6	0	14	16	13	49	0	0	6	0	6	113	0	4
Gene1599	L05568	39	26	130	6	9	0	7	9	0	0	11	0	0	0	0	5	21	0	88	0	0	1	5	9	19	5	23	18	60	21	0	0	0	0	10	97	50	96	0	0
Gene1600	L05597	0	0	0	0	0	0	0	1	0	0	0	0	0	0	0	0	4	2	0	18	0	0	0	13	0	0	11	0	0	0	23	30	0	1	0	0	0	14	0	0
Gene1601	L05606	0	0	0	0	0	0	0	0	0	0	0	0	0	0	0	0	0	0	0	236	0	0	0	0	0	0	0	0	0	0	0	0	0	0	0	0	0	0	0	0
Gene1602	L05624	60	77	87	25	0	34	39	85	0	65	0	0	99	29	22	90	21	68	177	35	0	81	41	48	0	0	0	0	80	54	55	55	108	0	0	0	2	62	0	0
Gene1603	L05628	0	0	0	0	0	0	0	0	4	0	0	48	0	0	0	1	0	0	0	0	0	0	0	0	0	28	0	0	0	0	57	0	104	26	0	0	0	0	0	0
Gene1604	L05779	136	214	55	89	0	44	118	93	329	73	86	59	34	180	200	21	104	226	6	29	83	124	139	142	394	95	134	210	87	44	62	90	0	175	210	757	408	461	307	152
Gene1605	L06132	300	668	255	197	283	220	359	269	327	400	336	302	401	423	333	198	226	739	1327	1729	157	155	243	232	568	404	488	468	438	601	415	546	319	173	262	382	209	153	158	458
Gene1606	L06133	8	13	25	0	11	15	3	24	0	32	32	11	227	32	29	5	0	24	0	0	0	0	35	32	41	17	38	14	0	20	0	0	37	33	4	0	0	14	0	32
Gene1607	L06139	0	0	6	21	0	0	0	6	0	0	0	118	0	0	0	0	42	0	0	0	20	83	21	7	33	74	65	52	0	0	0	48	31	0	0	0	0	0	0	0
Gene1608	L06147	0	0	0	0	0	0	0	0	0	0	0	0	0	0	0	0	0	0	0	0	0	0	0	0	0	0	0	0	0	0	0	0	0	0	15	0	0	0	0	0
Gene1609	L06175	0	2	12	43	33	0	28	0	0	17	0	0	16	28	14	8	0	0	21	0	45	9	0	0	0	0	49	14	0	0	6	0	57	0	0	0	16	33	0	43
Gene1610	L06419	337	161	0	99	70	75	0	13	242	448	583	116	0	0	0	95	80	2	59	0	23	0	290	304	64	0	0	0	0	0	0	0	59	88	44	387	331	329	0	0
Gene1611	L06499	16633	8829	8822	12150	9310	5533	7307	7484	16700	8209	6620	5971	10055	8042	9127	4933	8331	6668	12487	15408	13172	10111	6916	11678	6424	4931	8659	5142	7709	7745	5890	10230	6411	3803	9848	10971	4970	11913	13590	12406
Gene1612	L06505	4456	5153	2075	3923	2869	2848	3526	3872	6738	4742	3937	1613	2561	4921	5273	2675	2564	1541	1628	2257	5667	4197	3601	4607	1692	801	3008	1071	1207	1070	776	1456	894	2659	4169	2370	1559	4043	5880	1016
Gene1613	L06633	0	11	6	14	0	134	3	7	0	0	5	0	0	0	10	4	29	62	0	39	31	57	7	0	0	0	25	0	0	0	46	17	0	2	0	0	0	0	7	0
Gene1614	L06797	81	62	131	98	146	1393	39	173	71	48	75	52	0	0	11	242	290	0	0	52	56	1499	20	15	10	26	201	27	0	31	35	0	5	12	16	13	157	37	4	21
Gene1615	L06845	0	0	0	176	5	0	0	0	3	0	0	18	0	71	111	0	27	0	0	0	0	0	42	0	0	20	0	0	0	0	0	0	0	0	0	0	0	0	0	0
Gene1616	L07033	272	159	142	152	177	91	79	112	341	136	147	76	117	97	107	129	139	184	260	139	195	180	105	156	389	156	272	180	92	114	154	266	138	86	137	828	469	280	147	121
Gene1617	L07044	873	132	90	149	0	92	24	0	139	17	17	170	172	151	70	0	81	63	154	418	22	115	96	98	40	11	0	45	98	407	930	1020	63	30	56	0	62	0	0	308
Gene1618	L07077	0	0	10	24	31	20	12	13	0	0	15	20	0	12	0	0	33	0	0	14	74	49	7	0	27	16	34	25	0	0	32	9	0	18	0	208	34	34	17	11
Gene1619	L07261	11	3	9	0	25	27	24	8	38	11	17	37	12	0	7	0	0	0	26	56	0	12	47	20	3	73	0	24	69	19	18	145	46	0	58	0	17	17	40	84
Gene1620	L07493	83	39	65	29	23	88	33	29	43	51	49	69	98	38	40	8	20	76	121	111	96	68	60	45	66	37	46	62	0	76	49	176	35	91	70	29	99	96	129	22
Gene1621	L07515	0	9	11	6	0	0	0	19	0	48	3	0	0	29	6	0	15	0	19	0	4	0	0	3	0	0	29	0	62	0	80	0	94	58	20	0	23	0	0	113
Gene1622	L07540	0	0	0	0	0	0	0	0	0	0	0	0	0	0	0	0	0	0	0	0	0	9	0	0	0	0	0	0	0	0	0	0	0	0	0	0	0	0	0	0
Gene1623	L07541	16	9	21	0	23	38	0	6	40	30	34	18	0	11	24	23	0	87	49	5	0	126	13	0	18	15	13	28	53	0	102	8	54	6	38	81	23	63	44	6
Gene1624	L07548	314	172	238	138	168	70	203	132	418	147	159	226	86	176	140	111	148	166	352	160	274	179	156	89	2084	116	862	533	103	84	26	66	94	114	213	2280	867	201	291	290
Gene1625	L07590	115	15	45	11	73	8	19	17	25	45	34	65	43	65	30	32	20	259	616	720	83	9	77	50	46	94	52	76	43	87	69	83	68	56	77	0	46	178	0	9
Gene1626	L07592	19	0	54	49	0	0	37	0	11	0	0	159	152	101	115	101	83	0	0	18	35	84	0	0	0	0	0	0	0	0	0	0	0	0	0	0	33	0	0	141
Gene1627	L07594	115	31	120	79	55	42	71	55	61	45	31	408	54	70	87	20	48	0	0	29	175	217	95	129	125	99	82	61	0	21	30	44	19	672	384	87	114	115	0	37
Gene1628	L07597	0	33	83	133	0	161	0	0	19	0	0	0	0	13	0	9	16	0	0	0	34	60	0	0	0	0	0	10	0	0	0	0	0	0	0	0	0	0	0	0
Gene1629	L07615	10	1	0	17	0	21	3	0	35	40	26	26	94	17	11	4	39	22	0	16	0	75	24	43	40	69	58	119	36	62	0	0	53	8	0	0	63	0	39	0
Gene1630	L07633	537	607	418	547	489	654	479	518	410	630	603	451	397	428	513	261	411	6	306	330	446	821	634	598	521	650	439	496	257	174	159	190	139	586	517	690	182	282	489	138
Gene1631	L07648	284	107	76	55	122	61	105	55	82	27	30	72	120	166	185	36	64	77	187	196	112	52	65	116	114	125	123	194	296	373	258	159	447	441	368	28	69	60	156	802
Gene1632	L07738	179	0	65	66	0	0	37	0	0	0	0	75	500	0	79	0	0	1075	775	584	39	180	0	0	44	93	0	49	42	0	82	96	216	0	220	208	175	76	129	128
Gene1633	L07758	100	74	63	57	68	76	83	45	116	123	130	117	0	120	132	54	69	4	0	84	11	63	114	106	88	89	96	75	28	83	36	19	21	157	186	39	61	52	0	45
Gene1634	L07765	280	183	275	377	146	70	167	98	113	158	156	93	146	136	156	138	220	201	86	140	89	151	215	151	110	115	151	39	0	0	60	106	192	65	60	1414	1303	94	162	272
Gene1635	L07807	150	137	51	125	132	74	116	121	86	115	162	133	163	94	76	34	135	0	26	54	0	38	110	117	36	81	107	95	1759	2310	4804	2612	2078	0	35	55	44	78	0	1268
Gene1636	L07868	6	0	4	0	124	4	0	0	0	0	1	6	60	1	0	15	0	28	6	10	37	0	0	0	0	14	0	0	0	0	0	0	20	2	0	0	2	51	53	29
Gene1637	L07919	6	0	0	0	0	0	0	0	42	0	0	3	46	0	0	0	0	26	0	0	12	0	2	0	11	0	10	0	0	0	3	0	8	4	0	19	7	22	0	0
Gene1638	L07949	3	2	0	32	52	0	13	15	30	6	0	1	0	7	17	15	4	10	0	10	22	30	0	26	0	3	12	4	29	0	56	19	19	0	22	0	20	10	6	45
Gene1639	L07956	0	9	12	20	1	18	0	44	0	74	74	40	45	31	34	23	13	97	167	443	32	18	42	32	71	39	54	95	0	0	0	0	6	43	31	203	85	84	0	27
Gene1640	L08010	71	46	40	34	124	17	16	3	20	38	26	14	184	4	19	56	23	335	68	82	54	26	0	48	54	74	40	49	81	0	0	0	97	87	382	175	12	31	120	97
Gene1641	L08044	44	153	96	521	0	4	63	4731	0	47	98	49	33	50	88	83	143	23	39	115	133	91	118	65	76	219	29	93	0	0	16	0	0	93	103	3	172	136	2470	0
Gene1642	L08069	59	24	131	110	56	245	32	317	188	377	315	307	151	60	95	261	160	0	0	190	225	45	283	195	100	128	43	93	103	239	109	157	82	348	221	48	219	0	83	129
Gene1643	L08096	18	12	31	33	123	0	45	3	15	3	44	0	0	19	44	10	51	299	220	0	76	0	23	4	22	5	83	17	50	17	44	31	14	23	28	142	0	70	94	165
Gene1644	L08177	0	0	3	0	0	65	7	0	0	0	0	0	0	0	11	5	0	0	0	0	0	45	0	0	0	0	0	0	0	0	0	0	3	0	0	0	0	0	0	0
Gene1645	L08187	100	132	92	67	134	159	130	70	135	135	142	1979	233	98	105	54	25	175	195	180	176	245	138	128	133	163	152	171	171	151	31	247	138	117	128	188	109	264	317	199
Gene1646	L08246	153	130	696	504	193	972	123	550	71	371	425	200	277	373	259	735	354	51	235	91	203	321	320	311	423	393	369	741	27	0	52	0	49	577	332	23	343	197	67	65
Gene1647	L08424	0	0	16	0	0	2	0	0	0	0	0	0	3	0	3	2	25	0	0	0	10	0	0	0	0	0	0	0	20	72	0	40	25	0	0	0	32	33	0	0
Gene1648	L08485	0	0	16	11	27	8	2	0	39	1	3	6	0	6	5	0	0	31	40	42	54	67	5	26	2	1	7	8	125	14	84	152	86	9	1	71	56	1	32	0
Gene1649	L08488	0	92	42	33	63	0	18	110	0	0	0	46	16	130	73	17	25	0	0	0	0	99	0	0	54	0	0	8	45	32	0	0	15	13	41	0	27	0	0	53
Gene1650	L08666	1011	1205	359	440	416	331	647	346	615	248	273	302	442	627	465	266	344	560	1096	602	192	336	259	350	400	365	420	604	253	444	452	692	163	436	424	182	154	146	199	592
Gene1651	L08835	885	296	366	376	841	103	263	358	341	404	416	438	584	314	276	312	493	2099	1723	963	238	171	1032	1138	698	261	440	365	765	617	889	1127	812	305	384	326	227	688	740	821
Gene1652	L08895	77	0	16	9	5	15	8	16	0	35	35	96	92	38	4	29	79	187	413	563	52	77	143	188	0	13	11	17	136	338	371	234	215	150	36	23	8	61	37	59
Gene1653	L08904	85	0	123	274	243	59	90	34	153	47	43	103	73	81	110	47	187	108	0	0	40	131	88	124	89	60	91	69	107	27	133	6	199	163	44	31	19	237	0	80
Gene1654	L09190	7	53	17	23	170	19	1346	38	22	39	32	169	21	971	446	22	20	32	121	78	45	22	18	23	20	35	0	41	28	0	129	0	0	23	26	56	44	94	37	76
Gene1655	L09209	357	308	922	808	478	475	386	298	646	307	296	667	522	354	324	1026	792	339	221	211	251	245	422	445	756	772	698	850	847	812	1136	647	815	547	645	411	1147	203	717	682
Gene1656	L09229	97	116	228	81	356	177	179	150	202	127	87	74	31	199	387	407	149	54	1164	617	53	192	147	125	320	321	229	645	163	183	95	229	136	46	117	1053	2229	340	166	55
Gene1657	L09230	0	0	8	0	0	0	0	0	0	0	0	0	28	0	0	0	0	5	0	0	0	0	0	0	0	0	0	0	0	0	0	0	0	0	0	0	0	0	0	0
Gene1658	L09234	0	0	0	19	0	0	10	0	0	0	0	0	21	10	3	0	15	0	0	0	0	0	10	14	0	0	0	1	0	26	0	4	0	0	0	29	0	34	6	0
Gene1659	L09235	35	23	0	18	0	29	69	36	26	7	27	1	40	33	10	33	22	51	24	0	3	65	49	31	12	199	21	84	93	196	117	923	86	33	7	43	83	34	30	37
Gene1660	L09260	246	233	209	239	170	155	276	273	273	386	358	355	232	154	258	112	233	485	326	352	378	232	348	294	281	147	112	220	130	219	98	198	125	298	260	218	155	131	229	217
Gene1661	L09604	965	2458	576	546	391	1597	3251	840	491	410	418	239	539	1878	1941	635	585	695	174	426	648	437	660	949	220	457	389	381	236	233	137	241	247	717	833	370	206	712	1493	516
Gene1662	L09708	0	60	421	610	0	59	44	38	0	62	54	245	362	28	49	511	186	176	0	110	329	316	37	35	41	25	57	32	0	0	64	0	0	12	10	1719	1325	249	107	0
Gene1663	L09717	6	35	53	42	88	11	29	39	55	63	39	124	0	66	58	50	73	0	0	0	124	40	49	48	100	42	98	73	74	42	65	0	79	51	24	211	114	0	8	34
Gene1664	L09749	0	0	0	5	0	0	0	0	47	0	0	0	0	17	4	0	20	0	0	0	17	0	0	0	2	0	0	0	0	0	88	3	2	0	0	0	0	0	0	0
Gene1665	L09753	0	0	0	0	0	0	0	0	0	7	7	0	0	0	0	7	0	0	0	0	0	0	16	0	0	0	0	11	0	0	0	0	0	0	0	0	0	0	0	0
Gene1666	L10035	4	0	0	0	0	0	0	0	0	0	0	0	0	0	0	3	0	0	28	0	0	7	0	0	0	0	0	0	4	0	75	0	55	0	0	0	7	0	0	0
Gene1667	L10102	48	7	8	0	13	0	0	1	0	0	0	0	40	0	0	0	7	0	0	0	54	0	0	0	0	18	0	1	0	0	65	12	38	0	0	12	0	110	66	38
Gene1668	L10123	0	14	1	16	55	6	13	10	30	26	0	6	6	6	0	15	40	63	44	0	55	0	17	42	0	20	13	10	10	0	0	91	1	1	18	30	13	20	1	1
Gene1669	L10284	675	424	711	614	947	458	493	781	946	1135	1049	1230	847	634	521	580	622	408	470	512	682	638	998	907	792	617	756	579	754	702	595	527	565	948	912	1166	476	779	919	823
Gene1670	L10333	10	8	31	38	9	59	40	17	0	33	9	2	43	26	31	11	33	113	0	0	4	66	25	34	47	28	28	45	818	1138	1092	580	976	13	40	120	86	48	159	706
Gene1671	L10338	186	81	111	96	201	204	147	155	108	121	159	347	344	108	76	199	182	956	2240	1152	204	178	138	223	192	140	183	177	568	2302	2477	1315	1730	139	192	175	179	498	324	1012
Gene1672	L10343	0	2696	62	54	0	38	2582	1515	44	19	37	48	65	5529	1288	4	3	1	0	13	122	32	6	0	37	50	48	43	94	40	0	43	64	15	43	138	80	139	23	95
Gene1673	L10373	118	118	167	132	0	22	78	63	89	36	32	164	333	57	34	85	213	492	385	531	140	228	146	115	108	194	195	148	2496	2831	2217	2629	2301	56	53	0	49	30	33	2486
Gene1674	L10374	13	8	5	0	66	12	25	24	0	46	27	21	69	1	11	0	25	64	22	39	88	6	23	21	22	6	20	15	56	112	86	78	65	16	8	40	12	0	0	50
Gene1675	L10377	0	23	0	54	14	0	0	0	0	0	28	0	0	0	0	23	0	0	65	0	0	19	7	3	0	0	0	0	0	0	0	0	40	0	50	0	0	223	0	0
Gene1676	L10378	322	126	73	126	170	154	95	84	122	128	102	35	82	87	121	72	106	35	245	220	287	70	172	203	192	216	125	117	171	148	261	44	170	98	232	65	38	94	292	52
Gene1677	L10381	0	0	0	6	0	0	0	0	2	0	5	1	0	0	15	18	0	0	0	0	41	0	0	0	0	1	0	0	0	0	14	0	21	12	0	1	0	14	0	0
Gene1678	L10386	129	6403	103	18	117	24	517	79	136	115	111	23	234	655	280	44	108	0	0	0	157	139	73	127	163	125	114	118	28	60	0	0	0	77	24	160	49	115	0	422
Gene1679	L10403	0	0	0	0	0	0	0	0	0	0	0	0	0	0	0	0	17	133	0	36	73	0	0	0	0	0	0	0	0	0	25	0	0	22	0	44	15	0	0	0
Gene1680	L10405	50	22	0	13	17	15	7	9	0	26	16	3	176	0	24	0	20	215	13	91	63	24	10	25	24	26	60	46	99	27	62	82	27	21	0	12	29	142	49	0
Gene1681	L10413	349	110	213	489	263	223	87	278	334	341	348	489	299	411	329	205	231	267	180	400	312	257	351	352	238	108	291	165	311	290	182	88	282	359	136	128	266	221	248	274
Gene1682	L10615	469	405	221	118	812	365	450	193	255	246	332	150	606	182	257	263	394	1134	523	0	489	318	230	319	384	432	336	380	861	575	515	748	736	151	482	198	349	1472	944	282
Gene1683	L10665	39	5	15	9	57	39	6	15	28	13	20	54	50	18	22	33	42	241	108	93	76	70	0	6	19	23	24	4	135	139	84	154	122	0	20	55	24	83	59	0
Gene1684	L10678	175	81	78	92	41	9	34	86	395	269	194	76	0	64	44	10	40	207	311	1281	109	59	333	307	252	369	276	318	759	1160	926	2015	684	240	161	61	0	0	93	342
Gene1685	L10717	0	0	0	0	0	55	16	13	0	16	25	0	8	8	3	3	15	150	0	0	0	28	5	45	28	24	41	17	0	0	0	0	13	0	0	0	24	0	0	5
Gene1686	L10838	296	142	195	107	206	321	114	332	302	413	352	131	191	220	207	132	160	16	205	51	335	268	336	245	148	430	251	228	185	223	156	441	157	319	502	189	99	196	239	111
Gene1687	L10844	0	23	0	0	39	31	15	0	0	0	0	22	0	13	0	0	0	115	94	36	4	0	0	0	0	0	40	0	0	0	61	4	61	0	0	0	0	0	26	0
Gene1688	L10910	72	0	104	66	1	98	0	71	69	77	101	81	15	90	39	29	39	26	18	38	83	116	130	70	24	83	49	82	0	14	0	57	14	194	85	3	2	45	0	65
Gene1689	L10955	21	4	197	207	98	0	0	28	8	0	0	0	54	0	0	100	52	75	139	0	0	0	0	0	211	3	86	29	75	82	125	96	67	13	0	27	49	0	0	115
Gene1690	L11005	0	6	5	15	19	0	25	6	92	0	0	0	92	29	52	21	117	0	53	0	243	54	4	0	256	38	147	58	0	0	76	5	48	114	170	1289	1124	110	81	0
Gene1691	L11066	172	134	242	286	613	279	110	299	319	297	385	371	238	461	275	303	262	816	822	775	237	310	335	254	852	518	606	604	450	548	457	355	599	470	418	432	658	152	314	414
Gene1692	L11238	11	6	30	0	22	3	19	13	79	1	18	19	41	0	2	0	13	0	20	10	0	16	32	18	0	13	0	21	35	45	0	60	61	10	7	5	10	55	25	0
Gene1693	L11239	0	51	11	34	45	0	0	6	38	0	0	51	0	5	0	20	0	115	154	0	56	0	0	4	31	52	0	0	20	0	21	0	0	0	0	79	0	17	0	50
Gene1694	L11244	0	0	0	0	0	0	0	0	7	0	0	0	57	0	0	0	0	0	0	0	0	10	0	0	0	0	0	0	0	0	0	0	9	93	0	171	240	0	0	0
Gene1695	L11284	65	99	78	43	38	119	41	45	70	81	60	58	143	62	45	61	83	123	91	227	57	36	91	56	63	118	120	99	134	216	144	126	215	95	104	63	165	24	0	119
Gene1696	L11285	578	406	382	445	335	242	585	365	624	432	434	332	678	432	405	247	373	453	801	323	819	403	322	355	388	225	318	330	640	668	942	1449	848	288	284	518	356	595	512	318
Gene1697	L11329	0	0	0	0	0	561	0	0	0	0	20	0	0	0	0	75	0	0	0	0	0	115	0	0	0	0	0	0	0	0	0	0	0	0	298	0	0	0	0	0
Gene1698	L11353	0	20	49	0	0	5	12	12	0	16	39	0	61	0	0	0	0	0	117	28	20	0	27	0	26	10	0	0	55	6	0	92	34	0	41	29	29	58	0	0
Gene1699	L11369	140	78	155	196	190	98	83	11	23	26	44	0	227	22	38	96	70	0	93	0	0	96	20	50	106	111	108	90	346	194	267	356	160	107	152	271	196	135	280	278
Gene1700	L11370	164	329	391	290	509	132	603	128	415	115	130	888	1343	300	378	161	220	663	719	268	319	247	107	206	515	499	430	527	535	279	486	474	290	172	244	495	203	891	956	504
Gene1701	L11372	37	32	0	0	32	0	23	14	0	0	21	23	84	2	28	29	50	78	66	63	119	18	3	0	46	20	0	34	29	78	11	3	37	0	31	29	39	37	0	7
Gene1702	L11373	500	267	519	590	329	165	517	286	304	489	330	547	832	339	376	380	637	405	252	208	228	323	458	513	399	367	241	432	1918	1605	1311	1228	1509	673	744	290	185	698	677	2236
Gene1703	L11566	4301	5994	2243	3123	3756	2963	5097	2933	4530	3850	3711	2229	2580	4995	5153	1912	2786	779	2010	2157	5547	4141	3483	5193	1977	1506	2595	1369	1755	1315	1857	1798	1407	3560	7427	2134	1148	3531	3765	2195
Gene1704	L11573	0	0	4	49	17	16	8	20	17	1	5	5	0	0	18	10	28	50	164	1	54	45	5	25	0	0	0	0	0	5	0	63	21	3	32	33	0	2	66	69
Gene1705	L11669	0	64	200	387	43	160	117	130	106	148	115	119	119	174	100	179	189	0	0	0	80	211	138	84	102	224	112	109	82	74	1	26	72	175	206	0	61	0	68	115
Gene1706	L11672	2237	643	1200	1887	3416	607	1727	1381	1774	1276	1435	1810	1382	1238	1217	1078	1313	3477	1203	1567	1780	758	1551	1515	1145	1140	1441	1232	2070	1700	2054	2150	2119	867	473	2205	1230	837	1938	3072
Gene1707	L11672	336	25	329	267	650	147	109	184	744	191	242	1297	215	368	414	236	249	1764	644	433	73	251	193	266	371	502	317	570	931	854	1230	1128	943	481	60	217	420	463	564	1256
Gene1708	L11695	0	0	0	0	54	1	0	0	31	1	0	0	0	0	0	0	37	14	33	0	75	41	0	19	0	7	0	0	0	22	63	0	0	0	0	0	18	0	23	17
Gene1709	L11701	110	26	63	9	0	62	62	68	50	64	83	75	48	68	49	38	45	168	122	51	67	0	68	0	49	18	0	36	43	45	0	0	6	65	18	63	61	99	125	40
Gene1710	L11702	70	5	50	14	32	28	41	28	3	53	25	39	100	34	29	20	50	223	145	66	45	84	34	45	12	0	28	8	6	82	0	17	58	15	57	52	106	243	72	56
Gene1711	L11708	15	27	25	41	54	92	14	27	70	25	23	1813	3304	27	52	19	0	175	65	102	42	102	19	22	47	89	2	55	93	37	40	33	71	61	31	536	868	97	135	129
Gene1712	L11931	0	36	5	0	0	0	3	0	0	2	5	0	0	3	0	0	0	0	0	0	32	0	0	0	181	8	77	0	0	0	95	15	0	0	0	212	235	0	0	0
Gene1713	L12052	0	0	0	0	0	0	0	0	0	0	0	0	0	0	0	0	0	13	0	0	0	0	0	0	0	0	1	0	0	0	72	0	0	0	16	0	0	0	57	0
Gene1714	L12060	26	0	18	0	0	17	72	0	0	0	41	2	0	63	55	19	28	16	36	0	0	0	19	33	32	38	0	31	0	19	1	76	5	20	29	17	0	79	0	0
Gene1715	L12168	839	611	905	888	553	1308	543	524	584	605	543	708	1094	571	492	845	913	22	317	335	685	1175	836	860	676	845	625	715	743	640	598	518	506	383	535	419	253	840	572	380
Gene1716	L12350	38	24	0	20	12	0	79	220	32	85	52	20	0	283	267	90	158	60	5	36	0	62	244	193	0	25	7	3	140	40	5	78	13	317	163	50	13	82	5	0
Gene1717	L12392	201	207	312	234	342	283	306	227	279	252	252	245	580	270	242	172	222	489	553	348	313	303	263	282	276	277	212	241	298	226	236	382	308	209	322	178	251	418	395	480
Gene1718	L12468	21	10	29	11	27	21	3	0	31	45	14	45	101	11	3	24	20	74	14	54	14	101	39	32	156	36	93	38	11	28	0	0	36	25	9	54	0	59	2	16
Gene1719	L12535	95	60	45	33	8	124	65	65	31	110	66	165	115	81	65	63	98	128	118	129	72	74	159	112	28	0	42	53	33	65	0	0	25	63	72	7	0	102	0	0
Gene1720	L12701	89	38	20	6	92	59	28	28	82	25	75	100	87	26	38	23	96	0	91	165	34	8	32	33	17	23	49	33	64	28	0	23	85	35	53	95	0	0	58	280
Gene1721	L12711	109	549	250	304	69	922	178	202	79	231	282	125	87	173	231	427	217	72	29	0	196	114	132	112	75	93	147	44	93	203	239	165	228	333	301	0	47	238	66	34
Gene1722	L12723	70	53	55	80	23	94	0	88	93	106	71	32	94	100	61	83	72	0	93	0	38	23	45	34	32	64	60	32	77	62	0	95	53	35	50	0	15	126	0	135
Gene1723	L12760	26	1	13	3	0	17	0	35	0	0	0	6	0	0	0	0	8	46	17	0	0	0	3	0	1088	80	507	147	0	0	46	28	12	21	0	358	689	39	0	0
Gene1724	L13042	31	47	21	20	72	28	0	30	22	26	16	44	0	8	15	0	0	201	7	93	0	33	43	25	4	13	21	18	54	11	34	75	64	33	20	113	0	116	105	30
Gene1725	L13197	0	0	84	55	101	72	0	25	174	0	0	265	10	0	0	25	27	157	122	0	10	23	10	0	0	69	0	2	0	40	31	186	0	29	24	78	25	125	0	115
Gene1726	L13203	367	182	259	178	290	221	296	125	450	119	107	290	422	227	132	91	229	646	320	506	159	345	250	181	269	375	414	430	208	142	357	549	151	58	192	204	95	421	184	454
Gene1727	L13210	251	786	640	1223	921	46	576	1164	919	1051	868	143	91	375	591	1065	627	0	0	0	516	232	1015	611	312	548	586	571	27	0	0	0	0	572	987	0	419	0	569	0
Gene1728	L13258	0	0	0	0	7	22	0	0	0	0	0	0	135	0	0	0	0	41	0	2	3	17	0	0	824	5	215	128	2	0	14	0	0	0	4	33	38	51	0	0
Gene1729	L13266	0	0	12	19	0	49	30	0	41	4	15	38	73	28	78	83	79	0	0	0	0	61	12	72	28	94	81	53	564	633	785	706	780	113	79	32	0	174	75	535
Gene1730	L13278	80	3	17	3	24	20	11	78	99	98	96	35	0	31	51	38	0	0	0	89	43	6	69	40	182	431	379	560	53	31	99	116	29	91	45	391	338	20	49	69
Gene1731	L13286	1	9	0	26	0	9	0	3	15	13	9	34	33	0	7	0	5	0	26	27	6	0	21	12	29	18	8	15	12	0	13	42	38	9	17	21	0	0	39	0
Gene1732	L13329	28	10	24	0	14	31	20	5	0	25	7	45	65	0	9	9	0	0	0	51	38	29	26	0	1	17	11	13	98	128	112	456	72	37	50	48	0	0	0	80
Gene1733	L13391	692	17	316	143	132	1453	0	90	72	60	21	124	62	39	8	711	228	0	0	0	0	432	482	239	29	220	67	69	0	54	74	211	80	414	867	42	36	63	1	13
Gene1734	L13434	102	115	115	41	0	113	148	58	35	129	137	94	73	119	138	64	54	394	97	274	132	139	110	126	58	80	76	68	82	69	133	116	108	111	181	37	66	207	0	155
Gene1735	L13436	0	0	31	11	35	38	130	187	0	89	115	72	0	70	62	58	69	0	0	0	20	24	105	189	151	74	91	55	65	88	86	0	25	72	121	0	40	76	0	0
Gene1736	L13689	69	7	57	65	30	53	11	45	90	109	78	134	59	51	30	30	31	87	119	89	90	143	135	123	54	55	113	81	112	89	152	49	54	110	27	48	5	118	47	171
Gene1737	L13698	165	21	34	32	49	12	74	170	110	159	101	95	64	93	121	56	51	96	61	110	101	0	640	275	17	6	58	28	2	37	142	0	37	718	386	2	5	63	101	55
Gene1738	L13720	76	86	397	532	141	0	194	300	281	189	203	272	85	113	201	557	609	0	75	75	344	117	365	491	0	97	246	241	0	71	20	0	0	506	446	0	109	0	0	0
Gene1739	L13738	295	185	105	175	199	134	140	46	116	57	76	223	0	177	209	44	108	373	209	194	134	187	73	100	99	96	80	117	345	462	521	437	464	148	103	117	151	62	39	449
Gene1740	L13740	350	185	1276	427	717	462	299	1405	521	230	624	177	373	116	218	1987	648	450	882	319	137	146	319	559	1389	998	1082	2347	204	160	331	222	175	3089	5337	381	519	359	251	275
Gene1741	L13744	32	4	31	29	21	20	4	13	0	14	12	13	164	11	12	0	21	23	24	0	39	0	27	0	6	40	23	29	50	31	45	118	11	18	9	0	6	12	62	99
Gene1742	L13761	163	50	84	69	88	47	9	63	80	104	80	93	73	71	70	46	69	335	379	371	128	104	102	92	197	115	116	120	106	193	128	163	121	138	77	145	39	145	61	206
Gene1743	L13773	168	28	90	123	106	0	64	91	95	112	67	334	52	78	53	65	98	147	82	113	31	74	206	117	150	282	184	177	0	52	147	82	22	110	90	102	27	70	76	101
Gene1744	L13800	34	4	30	21	11	35	6	0	17	58	47	41	157	40	23	6	32	56	80	12	93	71	59	29	34	17	19	28	28	26	61	21	76	95	41	71	41	17	87	9
Gene1745	L13848	49	37	59	58	22	94	73	101	148	123	104	113	8	67	63	41	82	61	34	50	28	84	85	70	70	55	121	94	100	76	29	100	73	135	99	0	69	79	116	78
Gene1746	L13852	433	357	520	589	563	695	137	313	393	222	231	361	909	109	121	410	465	333	579	146	515	1003	371	308	252	298	350	318	303	254	285	280	289	303	452	436	559	437	517	0
Gene1747	L13923	149	90	149	238	142	80	98	469	162	503	483	627	642	212	320	220	367	239	261	294	444	150	421	376	67	124	164	132	68	98	51	170	148	414	276	210	50	340	215	118
Gene1748	L13939	240	484	236	457	410	369	400	298	683	0	406	404	478	269	325	472	531	93	264	294	346	510	154	72	413	342	346	227	580	468	671	654	545	185	141	100	251	771	343	467
Gene1749	L13943	0	0	14	7	13	6	10	17	13	0	0	0	0	15	1	54	0	0	0	0	24	0	8	9	32	7	13	4	0	0	0	0	2	11	0	30	55	107	39	0
Gene1750	L13972	115	47	87	0	20	93	0	11	0	37	14	131	164	10	16	104	101	363	216	254	159	208	33	58	196	129	165	121	176	131	139	83	101	70	98	143	61	300	71	206
Gene1751	L13977	66	290	155	159	20	167	153	209	232	366	142	366	652	196	264	216	208	30	51	0	155	137	241	171	273	200	355	238	150	46	58	0	74	206	132	90	70	117	76	229
Gene1752	L13994	0	0	0	0	0	6	0	0	0	0	0	0	0	0	0	0	0	100	38	0	0	0	0	0	0	0	0	0	48	0	0	0	21	0	0	0	0	0	0	0
Gene1753	L14076	271	66	177	100	179	196	121	132	154	208	159	196	42	152	124	78	99	0	62	105	109	130	230	170	58	74	66	111	33	158	52	0	107	224	184	63	102	87	84	120
Gene1754	L14269	56	4	14	15	56	18	0	17	23	30	2	21	43	0	2	14	47	77	95	45	13	0	32	0	25	67	30	19	30	32	63	18	36	28	25	6	11	37	34	41
Gene1755	L14430	0	0	0	0	0	13	0	5	9	0	0	6	0	8	8	0	14	10	17	0	0	0	0	6	8	8	12	11	0	0	0	0	0	8	0	0	75	0	18	0
Gene1756	L14542	19	0	0	0	9	30	0	0	4	0	8	0	0	0	0	0	7	24	40	19	0	0	0	0	0	0	0	0	0	0	0	0	16	0	16	0	0	0	0	0
Gene1757	L14565	272	0	88	101	22	7	26	0	57	0	0	0	0	70	45	11	89	0	0	0	14	11	0	0	0	0	0	0	0	25	0	0	0	0	25	15	0	151	0	0
Gene1758	L14595	0	0	0	0	0	5	0	0	8	0	0	0	0	0	0	0	0	24	0	0	0	0	0	0	0	0	0	0	96	33	0	0	63	0	33	48	11	0	0	0
Gene1759	L14754	318	60	110	90	307	120	170	117	143	87	181	161	93	153	197	86	143	381	325	69	140	145	117	156	151	71	138	204	264	191	173	380	0	79	124	235	116	161	351	351
Gene1760	L14778	42	17	127	147	38	15	112	52	493	27	40	34	2	194	143	99	68	96	0	150	49	150	34	56	78	92	23	79	520	655	200	425	734	68	55	166	80	168	130	896
Gene1761	L14787	0	23	43	40	100	40	12	50	11	38	3	53	63	12	18	31	55	0	42	102	26	2	32	44	5	24	40	61	0	0	0	0	0	38	30	41	10	38	112	112
Gene1762	L14812	35	0	22	51	86	78	43	48	29	58	91	47	15	24	24	13	47	136	126	86	6	48	76	68	67	49	60	47	72	0	0	104	19	77	41	46	58	13	130	45
Gene1763	L14813	622	906	511	278	1039	768	792	1197	565	1083	1066	717	1312	859	387	681	488	853	1846	1236	811	629	724	1261	654	482	911	486	750	1279	1112	2117	787	315	975	982	651	1436	1701	585
Gene1764	L14837	295	141	264	177	85	17	93	226	235	375	287	405	551	210	146	141	136	122	96	189	123	118	814	702	141	202	173	206	270	338	203	407	208	217	171	120	105	67	172	135
Gene1765	L14848	42	10	27	79	0	15	0	43	38	26	51	2	0	61	54	0	56	88	0	0	0	98	23	55	100	26	99	8	0	0	15	0	0	60	62	0	116	171	0	22
Gene1766	L14856	225	216	268	254	120	260	197	132	370	142	207	194	507	185	125	182	320	756	666	382	416	217	116	209	168	168	176	178	327	314	382	751	285	105	304	584	309	492	427	238
Gene1767	L14922	9	0	27	0	12	40	8	0	0	23	15	21	0	14	19	29	0	23	45	0	27	34	29	26	0	8	23	38	0	8	31	51	0	40	0	23	0	32	6	0
Gene1768	L14927	0	0	0	0	266	0	0	0	0	0	0	11	0	34	9	0	441	0	0	0	0	0	0	0	0	0	0	0	0	0	0	0	0	37	0	0	0	0	842	0
Gene1769	L15189	120	62	60	41	208	135	50	114	86	83	129	97	163	84	93	103	58	195	274	203	99	51	114	90	117	155	95	155	143	150	178	189	148	129	125	114	72	118	92	70
Gene1770	L15296	0	324	0	0	70	0	4	0	8	11	0	0	115	15	13	21	0	0	25	58	123	5	17	0	33	14	48	45	0	81	0	0	122	0	0	158	152	16	0	0
Gene1771	L15309	28	9	39	4	52	9	13	7	60	19	21	33	97	35	23	19	23	0	93	41	39	6	39	14	22	23	34	35	40	18	77	42	0	37	52	109	1	119	76	24
Gene1772	L15326	0	0	30	0	0	43	0	123	56	0	11	0	15	0	0	101	6	0	0	0	0	21	0	0	12	32	0	13	0	0	0	0	2	14	0	0	47	23	56	0
Gene1773	L15344	130	0	0	0	0	59	0	0	0	0	0	0	0	0	0	0	0	0	753	0	0	9	10	42	15	0	13	0	0	0	0	0	0	0	0	59	25	0	0	0
Gene1774	L15388	272	0	108	144	182	41	41	19	0	19	43	39	284	0	0	0	21	0	0	84	0	0	90	77	0	0	0	0	0	9	0	1	0	194	0	0	0	46	0	0
Gene1775	L15409	49	35	9	14	1	68	2	0	43	51	41	68	137	0	30	12	12	106	0	0	119	14	54	23	0	68	0	9	82	67	80	90	104	58	53	0	0	156	0	0
Gene1776	L15440	0	0	0	0	0	0	0	0	0	0	0	0	0	0	0	0	0	0	0	0	0	0	0	0	0	0	0	0	0	0	0	0	0	0	0	56	0	0	0	0
Gene1777	L15533	0	0	24	17	29	0	0	0	20	1	9	0	181	0	0	0	0	0	40	0	29	0	1	0	12	0	19	17	80	21	104	0	0	0	0	0	0	19	27	43
Gene1778	L15702	393	322	394	552	781	305	374	995	383	358	394	613	508	264	304	420	585	853	1099	571	563	570	380	446	492	679	601	510	351	465	706	250	412	358	436	14467	7572	559	1177	462
Gene1779	L16464	9	26	22	0	0	17	41	60	38	12	52	0	152	15	0	0	65	176	0	24	57	63	19	30	46	38	68	94	70	0	19	0	9	26	94	55	94	367	192	152
Gene1780	L16782	11	0	0	31	29	16	24	0	44	25	45	23	29	16	28	13	4	35	48	45	28	61	30	29	20	14	30	9	26	23	137	0	0	30	0	35	20	167	102	101
Gene1781	L16842	324	744	228	259	599	374	1056	399	297	430	459	406	11	708	689	194	187	1570	2042	1908	198	219	395	363	823	364	592	552	264	445	599	230	240	301	198	274	370	63	206	251
Gene1782	L16862	314	343	370	266	440	364	395	276	371	28	59	341	723	52	146	81	152	877	784	652	275	402	165	0	114	317	291	193	137	176	305	384	115	264	439	449	112	802	690	673
Gene1783	L16895	65	19	42	15	44	44	26	43	102	54	51	67	8	31	13	42	63	135	229	103	45	62	50	56	50	25	51	13	75	30	20	52	90	76	68	34	46	145	63	94
Gene1784	L16896	11	81	0	77	0	14	0	60	0	0	29	0	10	0	8	8	0	0	0	0	0	0	62	13	26	54	38	0	0	0	0	7	0	0	0	0	0	0	0	0
Gene1785	L16991	118	81	0	0	0	0	67	23	66	96	119	40	0	71	55	6	0	80	373	192	0	136	137	58	19	65	74	11	84	42	12	111	0	26	0	27	0	103	0	6
Gene1786	L17075	11	8	12	19	63	34	0	56	56	0	45	76	8	0	14	31	93	77	90	72	46	49	0	16	0	2	53	0	0	0	0	0	26	36	0	0	78	0	0	0
Gene1787	L17128	59	51	99	97	70	9	75	80	107	94	72	62	93	50	60	57	111	287	98	0	0	100	69	90	50	74	82	55	114	65	32	60	33	30	44	297	265	98	66	89
Gene1788	L17131	232	1454	24	187	442	516	1101	371	175	339	368	489	137	1015	748	275	212	69	290	137	223	732	29	46	143	530	110	146	279	263	259	196	270	0	0	63	117	84	0	62
Gene1789	L17325	0	0	0	0	0	0	0	0	0	0	7	0	0	0	0	0	0	0	0	0	0	0	0	0	0	18	0	5	1	0	0	0	0	2	0	0	0	0	0	0
Gene1790	L17327	6	0	0	46	0	40	43	82	110	15	4	47	0	18	30	17	0	0	48	0	0	0	81	123	104	0	98	96	0	4	100	103	185	44	36	15	0	60	0	133
Gene1791	L17328	37	9	19	21	27	29	24	30	61	5	16	43	0	24	9	34	10	11	5	41	0	20	21	40	40	36	7	39	0	9	75	54	85	21	35	0	0	43	90	52
Gene1792	L17330	0	11	0	26	0	42	0	14	0	13	27	0	112	0	0	14	9	45	0	52	47	14	23	43	0	0	0	0	0	0	0	0	75	7	11	0	3	36	0	0
Gene1793	L17418	0	0	0	0	0	14	0	0	2	0	0	0	0	0	7	0	0	0	0	0	0	12	0	0	0	0	11	0	13	32	0	0	0	0	12	0	0	0	0	0
Gene1794	L18877	21	32	36	20	69	41	39	0	0	36	29	19	151	30	24	7	56	209	127	44	41	104	42	28	26	3	72	51	94	8	85	89	46	50	57	33	125	386	129	73
Gene1795	L18920	48	8	3	0	9	2	0	0	33	0	2	66	0	0	0	3	11	24	59	72	0	47	4	0	24	17	7	5	3	21	0	0	16	53	0	2	69	1	0	0
Gene1796	L18960	280	65	193	180	149	56	179	120	259	310	208	181	162	248	167	81	150	200	22	187	97	245	225	168	196	183	148	153	168	229	212	401	117	344	223	234	151	190	110	464
Gene1797	L18972	203	71	87	141	85	96	141	87	214	123	114	107	170	123	172	95	93	272	60	154	209	98	145	124	116	73	80	96	62	81	130	194	51	80	94	0	64	208	141	37
Gene1798	L18983	347	265	285	208	404	307	534	527	334	572	550	288	725	351	385	233	238	1127	1060	859	245	407	516	548	486	717	284	665	1191	1522	1635	3456	1164	280	459	537	380	930	687	1146
Gene1799	L19058	34	5	0	0	21	9	5	6	14	16	1	69	170	14	5	0	9	241	26	43	0	0	11	33	0	13	5	0	0	42	92	18	11	0	0	6	21	53	32	81
Gene1800	L19063	0	0	1	0	0	0	0	0	0	0	0	0	0	0	0	0	0	0	8	0	46	1	0	0	0	0	0	0	0	4	58	0	0	0	0	0	0	0	0	13
Gene1801	L19067	227	314	251	226	112	402	178	102	43	159	135	325	236	155	128	239	186	360	154	383	207	355	139	146	244	185	61	217	96	120	124	342	17	289	242	175	106	223	259	157
Gene1802	L19161	70	23	11	6	5	115	40	5	0	67	49	26	10	54	49	8	48	0	0	9	59	10	54	33	8	73	34	31	34	59	0	12	0	119	130	42	0	0	235	0
Gene1803	L19183	57	43	113	151	137	93	63	20	106	75	112	84	151	32	120	43	37	59	109	171	127	79	56	108	77	32	61	53	42	123	142	129	116	113	130	201	202	2	50	202
Gene1804	L19267	296	173	513	190	471	125	229	121	480	369	247	527	735	259	35	80	442	0	430	157	532	104	292	377	270	31	188	198	416	444	431	491	404	341	200	425	52	6	358	1175
Gene1805	L19297	0	15	13	0	0	0	3	2	0	0	0	0	24	9	2	18	0	0	0	0	19	0	0	0	0	0	0	5	0	0	36	0	0	0	0	101	41	0	0	0
Gene1806	L19314	146	186	122	116	130	6	332	86	591	115	139	223	339	176	214	53	14	368	188	262	99	213	128	168	212	273	172	458	36	0	0	0	89	267	674	52	73	514	270	146
Gene1807	L19401	17	8	0	6	0	36	12	0	46	7	3	50	125	0	3	0	25	57	79	23	47	0	13	15	16	39	0	41	0	21	28	0	0	19	40	83	0	38	24	65
Gene1808	L19437	237	967	423	647	336	625	488	305	375	281	288	424	291	392	541	284	364	342	312	392	277	340	200	231	466	423	426	365	359	313	345	257	0	361	314	340	214	194	185	356
Gene1809	L19493	69	23	56	62	94	72	36	45	37	91	88	177	75	58	36	64	66	31	97	70	92	145	72	84	114	109	106	86	128	190	47	131	126	124	61	67	106	82	145	143
Gene1810	L19527	3205	4310	2147	3116	1685	3580	3089	2454	2475	3401	3453	2150	2490	4159	4110	1522	2516	2391	3445	4307	3642	2987	3829	4399	2487	1431	2549	1458	1571	1366	1127	1003	1292	3563	3602	2607	763	2048	4117	1751
Gene1811	L19593	0	49	13	0	12	0	25	6	69	11	0	0	50	30	30	34	43	0	33	0	5	48	14	0	9	9	14	4	0	17	0	3	39	9	13	43	0	5	15	15
Gene1812	L19605	662	2300	699	1259	688	780	471	526	895	373	344	812	641	415	445	696	761	811	703	934	613	772	305	262	888	1255	957	997	444	542	414	364	454	531	706	172	240	426	321	146
Gene1813	L19686	179	2094	212	974	523	187	2531	1100	2012	1704	1733	1012	65	1455	1921	661	701	0	0	0	1299	1000	918	670	3498	1729	2730	1587	1355	1418	1560	702	1007	641	584	974	129	0	1088	0
Gene1814	L19711	65	84	94	96	0	27	254	51	0	120	36	95	41	132	178	15	11	68	0	0	0	61	73	20	3	65	145	51	0	0	0	85	0	104	110	48	0	0	58	0
Gene1815	L19778	0	3	0	12	0	6	0	4	0	25	0	0	63	0	12	0	9	0	0	19	0	42	0	0	4	0	2	2	5	0	0	66	0	10	6	15	0	0	50	0
Gene1816	L19779	236	235	171	221	171	258	416	420	2358	279	236	232	391	291	179	114	339	144	158	70	172	237	139	153	277	242	315	319	98	150	76	156	165	98	181	337	255	261	139	256
Gene1817	L19783	14	9	10	46	5	26	0	31	84	17	26	35	42	38	28	8	2	9	0	0	33	16	20	26	55	60	65	49	36	43	58	69	62	44	54	0	0	0	25	0
Gene1818	L19871	69	27	272	47	190	47	49	527	71	224	436	240	141	91	65	333	48	46	45	69	41	49	199	416	235	139	249	705	14	8	48	139	22	154	197	64	53	10	44	0
Gene1819	L19872	46	9	56	20	15	16	7	88	23	26	25	155	0	76	79	28	56	0	0	0	31	21	16	6	0	26	11	14	0	0	0	10	1	11	19	49	49	42	0	11
Gene1820	L20010	123	190	170	207	82	355	236	109	146	177	288	165	187	285	275	70	79	32	57	88	326	179	337	352	173	146	129	219	61	142	110	207	71	218	157	27	45	0	0	24
Gene1821	L20298	57	52	158	153	75	339	29	209	140	251	242	154	92	172	72	139	152	104	92	201	139	310	159	179	117	146	124	122	142	82	65	124	12	206	167	46	62	65	86	86
Gene1822	L20316	173	223	204	107	383	277	472	438	318	310	340	180	319	267	205	239	262	315	664	174	233	326	339	327	354	222	298	388	400	392	474	593	403	212	210	619	491	286	595	596
Gene1823	L20320	67	80	58	9	7	0	17	60	73	16	44	94	81	88	65	36	65	35	115	43	21	21	44	46	34	41	26	42	62	46	5	0	9	39	25	36	0	0	46	83
Gene1824	L20321	0	3	8	0	29	0	0	0	0	17	7	0	61	20	9	11	8	0	0	0	0	25	3	0	17	7	6	0	0	12	13	0	13	3	3	27	40	6	12	26
Gene1825	L20348	0	0	12	14	8	0	0	0	0	0	0	0	34	0	0	0	0	0	0	28	0	0	0	0	8	18	3	0	0	0	0	0	0	0	0	52	0	0	0	0
Gene1826	L20469	12	0	0	31	44	28	0	0	63	0	0	26	0	3	0	0	0	199	19	209	8	0	0	0	18	0	0	0	0	5	0	63	28	3	23	61	105	147	0	36
Gene1827	L20591	49	54	192	177	117	18	8	33	159	58	36	143	154	15	19	155	28	33	32	153	74	45	20	17	33	58	42	50	29	0	69	0	1	16	28	45	46	71	118	44
Gene1828	L20688	905	447	1347	969	471	3372	433	792	516	337	436	617	906	393	377	1836	1582	751	246	394	1966	3065	480	451	548	1106	1061	484	287	178	296	318	261	132	179	207	400	949	1219	310
Gene1829	L20773	258	162	198	176	47	175	201	256	294	416	366	268	409	195	244	97	219	93	63	177	301	222	298	281	120	174	215	212	121	158	113	265	60	233	196	185	50	214	306	202
Gene1830	L20814	18	9	13	0	0	0	9	103	0	48	37	8	25	14	25	12	13	0	48	67	37	0	71	109	13	23	14	17	797	1149	1465	3356	708	0	0	0	0	15	54	2169
Gene1831	L20815	81	147	96	83	64	75	607	49	63	114	85	109	395	408	586	45	111	132	40	103	175	64	84	127	153	167	112	143	33	93	221	231	29	80	143	5	75	259	87	231
Gene1832	L20826	1	17	47	25	0	44	0	32	0	12	36	34	158	38	8	42	55	117	123	28	67	66	13	53	84	116	47	69	41	25	82	53	47	21	31	59	43	84	53	46
Gene1833	L20852	52	52	22	34	72	0	32	21	37	0	0	41	158	26	39	0	59	10	180	133	0	32	40	37	36	38	16	55	24	31	0	37	0	36	1	0	0	31	126	116
Gene1834	L20859	13	6	17	1	0	62	32	4	3	0	26	146	0	0	8	43	49	0	0	1	0	37	38	25	0	7	0	54	0	0	4	0	21	20	0	0	54	0	69	95
Gene1835	L20860	0	10	27	30	0	53	0	0	31	0	0	30	134	16	0	1	24	164	136	81	0	55	0	0	1	0	0	0	86	23	84	55	53	18	21	10	40	82	0	0
Gene1836	L20861	28	17	43	0	29	14	36	58	0	163	122	31	36	37	33	0	34	0	12	23	72	28	57	64	25	10	22	58	0	0	10	0	28	88	0	0	0	0	37	99
Gene1837	L20941	968	3235	2095	2889	958	2271	281	958	1197	991	906	633	464	317	414	1618	1688	388	1466	912	1268	940	1090	1112	1304	899	1154	1020	1666	1183	1112	1068	1039	1082	795	1178	441	1415	876	1364
Gene1838	L20965	115	33	75	71	77	74	11	80	74	51	82	42	126	16	32	59	117	66	12	8	74	0	62	96	86	60	68	69	85	23	59	88	114	58	32	92	0	226	85	107
Gene1839	L20971	6	17	46	15	33	166	0	47	65	5	16	47	34	13	8	103	55	22	88	95	62	176	7	15	1	20	9	1	117	129	126	160	111	6	0	0	0	0	76	194
Gene1840	L21715	0	0	10	0	0	3	0	0	0	0	0	0	19	0	0	0	0	4652	13320	10755	22	31	0	0	0	0	0	0	0	0	0	0	331	0	0	0	0	0	0	0
Gene1841	L21893	118	83	124	96	75	98	100	47	100	86	102	35	340	76	44	49	76	977	463	163	96	228	92	101	172	89	106	90	126	149	164	200	100	100	82	2003	688	421	236	360
Gene1842	L21934	17	2	27	0	20	4	3	0	0	20	0	17	0	0	1	17	0	11	73	0	0	78	0	0	13	2	0	5	0	0	0	93	0	11	0	0	16	0	0	0
Gene1843	L21936	320	216	155	439	471	136	126	173	185	234	313	248	151	149	217	144	192	854	1364	725	215	297	189	176	785	310	356	520	189	415	423	353	201	316	252	493	472	114	89	399
Gene1844	L21954	197	1543	698	639	519	733	1487	470	504	160	140	163	279	1052	1017	639	418	0	0	0	210	165	196	212	342	482	384	311	36	0	0	0	0	151	122	140	42	89	297	0
Gene1845	L21993	136	7	73	5	0	13	0	0	39	0	0	0	0	0	36	0	27	89	285	0	0	0	0	0	5	0	0	0	346	323	514	286	319	0	0	81	0	0	66	172
Gene1846	L21998	134	375	67	108	218	49	84	3	88	34	46	35	141	124	54	97	146	119	111	269	109	170	38	14	41	0	93	0	117	0	0	0	43	130	127	153	164	0	111	0
Gene1847	L22005	339	135	76	64	121	50	243	0	102	42	16	278	187	266	312	77	65	754	298	117	165	19	47	0	0	0	44	44	168	183	249	23	140	219	39	45	174	44	0	191
Gene1848	L22009	111	191	199	227	110	227	90	611	139	485	751	247	275	268	160	116	143	164	122	227	98	421	695	676	309	491	235	689	66	112	159	75	95	269	440	134	174	176	205	136
Gene1849	L22075	18	9	0	9	15	63	0	8	0	0	21	19	0	4	0	6	15	61	0	0	38	28	5	0	0	0	0	19	50	0	87	28	67	15	2	28	34	0	0	23
Gene1850	L22206	0	0	0	0	0	0	0	0	0	0	0	0	0	49	31	0	0	0	0	0	0	0	0	0	0	0	0	0	0	0	0	0	0	0	0	0	0	0	0	0
Gene1851	L22214	0	52	59	54	0	55	80	56	50	122	116	72	75	55	63	49	27	211	86	1	38	45	123	0	121	152	46	81	232	273	270	259	232	7	92	54	119	0	138	76
Gene1852	L22342	214	111	151	117	252	312	104	142	109	180	131	73	143	110	66	148	129	612	0	82	266	533	199	201	207	252	196	228	177	160	152	232	208	198	200	195	85	217	328	859
Gene1853	L22343	105	30	79	33	81	90	23	26	31	33	12	46	26	32	20	28	94	0	0	0	109	117	25	28	32	36	0	50	13	17	68	82	53	99	97	25	0	86	110	54
Gene1854	L22454	38	43	61	36	187	96	20	18	40	72	77	0	0	15	29	1	52	71	1	39	9	69	46	52	38	75	8	56	135	67	0	0	0	70	102	113	0	0	19	2
Gene1855	L22524	0	13	18	26	0	4	21	64	25	444	281	0	48	35	32	195	221	33	10	71	0	1	0	9	88	1124	454	99	59	1	25	40	13	0	5	108	70	144	48	41
Gene1856	L22548	247	57	93	114	0	0	190	361	148	204	204	4	428	184	276	98	244	0	0	0	130	38	148	202	283	187	390	404	19	18	0	0	0	434	493	187	457	0	86	0
Gene1857	L22650	0	24	18	0	22	0	0	29	0	24	20	0	22	0	0	5	0	0	205	0	0	40	7	18	0	5	8	0	0	27	74	0	0	0	11	57	20	34	26	0
Gene1858	L23116	34	0	99	82	28	58	14	52	68	54	56	25	0	18	24	75	41	0	455	0	73	23	39	26	30	36	37	60	54	121	52	98	35	47	64	0	13	0	21	0
Gene1859	L23333	162	82	123	0	123	141	150	15	0	0	224	86	140	96	78	75	102	338	420	207	274	79	144	0	18	109	84	90	229	231	148	263	302	0	61	6	199	734	330	0
Gene1860	L23808	0	0	21	0	0	0	8	0	2	0	0	0	6	25	0	0	1	0	0	34	0	46	9	0	0	0	0	0	8	0	0	0	0	0	0	7	0	0	0	0
Gene1861	L23852	67	23	24	0	49	40	16	20	1	11	9	103	186	3	23	0	70	109	56	53	54	22	1	2	19	20	12	5	55	106	170	46	60	6	0	0	0	81	7	50
Gene1862	L24203	0	3355	0	0	0	0	3115	948	218	0	70	137	0	2201	1944	0	0	142	0	0	0	0	0	5	0	9	0	0	62	0	42	0	155	0	0	61	0	52	384	0
Gene1863	L24470	14	18	0	3	195	14	26	18	0	14	20	21	0	12	22	9	2	63	21	5	0	0	35	33	10	23	15	0	21	41	0	34	43	14	35	0	45	106	94	0
Gene1864	L24559	37	144	187	182	242	179	111	128	197	170	171	167	0	144	156	164	114	0	271	328	166	400	109	78	321	288	110	362	112	202	1	58	211	191	178	209	135	0	160	359
Gene1865	L24564	0	16	29	0	0	0	0	0	0	0	0	0	0	0	0	882	67	0	0	360	0	0	0	0	0	0	0	0	0	0	0	0	0	0	0	0	0	0	0	0
Gene1866	L24774	271	186	107	143	298	75	147	187	301	313	401	108	147	149	108	82	11	69	378	709	114	177	160	153	327	251	369	351	68	158	201	206	216	163	108	600	272	305	345	264
Gene1867	L24783	302	84	203	128	104	128	103	107	143	91	121	108	274	108	126	98	107	31	206	0	224	173	204	176	114	189	58	236	161	204	152	167	135	255	230	220	70	52	150	127
Gene1868	L24804	141	133	88	5	83	181	53	92	165	136	122	129	50	75	83	90	78	12	178	160	151	166	171	108	25	172	31	73	161	127	126	170	79	316	275	27	30	121	59	2
Gene1869	L24893	0	0	7	2	0	0	1	0	0	10	0	0	46	11	0	0	0	0	0	0	0	0	0	0	4	10	0	12	0	20	0	65	7	0	0	0	33	0	0	0
Gene1870	L25080	1695	2117	1617	2134	1365	1901	1218	711	1491	933	857	1647	1965	746	1014	1518	1834	392	926	634	1795	2088	1003	847	906	853	1095	797	1099	754	832	729	895	1421	1324	755	572	794	895	792
Gene1871	L25081	265	304	432	404	457	376	410	478	735	650	651	486	675	290	340	489	402	405	270	432	604	672	700	892	1325	1061	1281	694	750	483	462	345	552	750	657	526	379	932	1577	389
Gene1872	L25085	75	304	296	419	113	144	110	307	413	442	507	313	307	214	266	255	426	0	176	28	274	273	348	279	460	313	225	152	79	146	50	0	211	380	358	668	128	75	82	0
Gene1873	L25119	0	24	0	24	46	26	12	0	46	7	31	42	55	30	19	6	13	74	137	82	5	13	20	0	41	21	0	47	36	52	39	0	0	33	38	0	0	169	87	59
Gene1874	L25270	0	65	31	0	57	11	0	0	13	0	8	0	0	152	83	89	27	0	0	0	146	148	0	0	0	0	0	0	67	36	73	0	93	0	129	0	175	0	0	59
Gene1875	L25286	66	19	35	25	10	4	33	91	44	306	255	337	201	44	60	40	123	99	84	69	81	22	268	218	13	21	15	27	0	23	0	118	39	89	104	0	0	79	0	48
Gene1876	L25441	17	6	13	25	0	7	17	18	41	22	1	42	6	7	36	0	25	10	49	9	62	20	12	7	10	18	7	12	0	0	15	33	0	12	2	73	33	0	0	25
Gene1877	L25444	174	73	127	121	125	108	85	150	146	272	248	138	289	81	157	114	168	0	95	22	0	121	208	259	53	136	55	80	243	206	107	167	125	193	315	0	10	109	309	164
Gene1878	L25798	0	9	20	44	21	33	14	43	57	11	62	50	0	7	26	16	37	0	37	33	81	0	23	21	9	41	21	49	62	15	116	0	77	12	5	6	84	0	56	0
Gene1879	L25851	50	19	81	52	107	53	19	26	100	45	104	53	0	55	72	21	71	79	189	306	91	95	49	60	57	56	74	31	12	71	73	0	12	65	38	77	105	27	0	88
Gene1880	L25876	51	40	14	43	57	33	39	42	127	106	185	40	252	66	66	47	92	37	37	44	183	84	31	18	87	30	64	35	62	82	218	0	92	48	25	38	68	0	145	235
Gene1881	L25878	62	153	98	172	0	0	136	233	54	116	109	21	36	94	100	184	96	0	0	5	289	21	305	278	142	82	86	86	141	60	0	19	149	412	328	218	1540	38	0	0
Gene1882	L25931	166	15	44	51	57	117	12	49	64	116	98	50	81	39	21	64	39	0	0	47	120	151	212	153	35	42	37	40	0	0	85	41	39	104	43	17	105	31	5	119
Gene1883	L26081	30	0	0	0	0	0	0	4	0	0	0	0	0	0	0	0	0	0	0	0	5	0	0	0	0	0	0	0	0	0	0	0	0	0	0	0	0	0	0	0
Gene1884	L26234	0	15	3	0	40	3	2	32	0	0	9	0	0	14	0	14	0	0	56	0	24	0	7	9	3	0	13	1	39	52	0	0	0	16	0	29	0	25	6	0
Gene1885	L26247	1615	1905	1353	1455	1112	1999	1224	1382	1653	1349	1187	759	502	1622	1536	1168	862	1773	2223	2961	877	704	1304	1470	1233	944	1396	919	588	660	431	575	532	1625	1573	849	636	452	422	1222
Gene1886	L26336	374	132	56	56	14	33	210	75	73	99	108	171	252	109	140	0	55	339	218	411	63	0	86	86	137	425	129	676	267	221	114	133	156	51	55	61	9	159	29	0
Gene1887	L26339	0	0	30	162	0	248	0	0	0	0	0	0	0	74	44	53	1	0	0	0	0	88	0	0	0	0	0	0	0	0	0	0	0	130	0	0	0	0	0	0
Gene1888	L26494	77	41	13	21	48	0	162	77	27	33	48	16	10	61	97	44	48	332	61	0	117	190	39	139	100	0	103	67	87	104	93	8	44	20	112	156	19	440	96	44
Gene1889	L26584	21	54	6	0	0	0	36	17	0	41	45	0	67	38	20	80	35	0	2	0	0	0	6	18	31	49	0	26	93	58	154	78	28	0	106	0	0	150	6	37
Gene1890	L26953	22	0	12	0	20	0	5	13	42	6	0	0	104	12	6	0	17	3	0	15	60	26	0	27	17	0	39	0	9	0	0	0	0	0	14	0	0	102	19	0
Gene1891	L27050	0	0	0	34	0	0	0	0	9	0	0	0	0	0	0	0	0	0	0	0	46	13	0	0	0	0	0	0	8	0	0	0	0	0	0	419	240	0	7	0
Gene1892	L27071	0	0	4	0	0	63	7	0	42	6	0	59	0	0	10	0	0	0	0	0	73	37	0	0	12	6	0	0	0	0	46	110	0	7	0	0	0	37	0	0
Gene1893	L27080	154	100	0	0	0	122	0	0	0	0	0	0	0	0	0	31	110	220	0	0	0	164	0	0	0	0	0	24	34	54	0	92	45	0	0	352	0	394	34	0
Gene1894	L27213	0	0	0	0	0	0	0	0	0	0	0	0	0	0	0	0	0	0	0	0	0	0	0	0	0	0	0	0	0	0	0	0	35	158	0	0	0	0	0	0
Gene1895	L27476	34	75	114	76	76	25	60	87	108	61	58	79	124	131	79	50	47	0	67	42	64	80	49	49	85	189	61	91	121	52	0	220	31	140	143	64	67	47	11	140
Gene1896	L27479	88	72	335	399	260	51	55	0	213	3	126	0	99	114	18	277	64	401	190	134	32	173	66	67	10	29	37	75	86	120	178	384	0	221	144	174	41	428	362	192
Gene1897	L27559	0	0	0	0	0	0	0	77	0	109	54	3	16	0	7	6	2	0	0	55	0	0	172	141	28	92	5	29	0	0	5	0	0	264	414	0	0	0	1	0
Gene1898	L27560	874	280	211	268	615	0	293	1691	574	1762	1070	581	2033	339	462	93	409	722	798	1174	817	105	1941	1599	639	972	690	1151	186	119	77	288	82	1978	2047	96	56	351	513	88
Gene1899	L27584	0	0	0	0	0	0	0	0	0	0	0	0	0	0	0	0	0	0	0	0	0	0	0	0	0	0	0	0	0	0	0	260	0	0	0	0	0	0	0	0
Gene1900	L27586	34	12	15	49	29	35	13	3	0	46	13	22	54	14	12	18	0	380	141	20	0	4	29	42	33	11	34	23	57	15	0	101	28	20	37	105	0	15	1	43
Gene1901	L27624	0	4	0	0	0	0	0	0	15	19	15	1979	319	0	0	2	7	0	9	0	0	0	0	2	0	192	0	24	29	4	0	0	0	21	24	0	58	62	44	0
Gene1902	L27706	132	77	75	66	29	97	58	64	61	198	108	126	98	118	93	50	78	109	10	96	146	80	113	108	64	68	32	89	55	130	128	141	75	154	77	62	5	0	37	16
Gene1903	L27841	276	0	255	127	216	213	0	59	161	95	139	170	228	38	38	109	110	401	546	278	229	207	151	89	45	126	102	155	143	186	272	145	136	328	101	129	119	21	301	201
Gene1904	L27943	199	507	330	532	173	1034	189	278	357	84	99	368	98	143	146	215	207	1709	451	712	213	172	95	114	124	119	138	122	185	169	580	660	492	518	230	472	538	121	375	844
Gene1905	L28010	226	145	208	143	159	329	145	194	197	281	270	243	279	210	224	206	230	230	82	93	378	281	184	97	95	230	101	151	59	98	61	5	31	241	333	257	189	248	263	145
Gene1906	L28175	0	13	0	5	17	75	0	0	0	0	0	0	0	0	0	33	5	359	0	22	0	59	0	0	0	0	0	0	35	0	2	0	0	0	0	13	0	118	0	0
Gene1907	L28821	33	10	73	53	44	83	0	0	50	0	5	153	129	30	0	39	30	0	14	165	10	23	0	3	33	7	0	33	216	155	183	65	85	83	15	0	0	0	2	104
Gene1908	L28957	22	35	4	23	97	54	58	65	70	45	24	58	64	60	55	7	22	701	0	115	25	50	34	37	0	23	20	0	0	60	115	124	190	48	39	228	54	109	101	35
Gene1909	L28997	54	26	37	18	44	7	34	81	47	93	102	73	103	53	49	10	52	138	89	87	83	86	113	77	40	82	82	64	55	39	47	31	0	75	84	67	127	135	154	9
Gene1910	L29008	50	335	75	103	367	53	348	1147	3825	486	558	39	180	303	556	60	78	120	135	0	69	90	92	78	1436	267	714	242	116	95	118	118	40	73	78	3385	2778	116	148	33
Gene1911	L29217	0	0	0	0	0	0	0	0	0	0	0	0	0	69	0	0	0	0	0	0	0	0	0	0	0	0	0	0	0	0	0	0	0	0	0	0	0	0	0	0
Gene1912	L29218	111	50	110	80	139	164	61	181	74	192	141	242	206	100	112	56	117	107	0	187	55	77	204	121	59	95	132	71	52	64	71	76	50	215	144	38	54	183	341	209
Gene1913	L29277	282	270	219	108	281	205	295	234	251	174	155	203	174	279	180	415	287	800	463	520	218	234	206	205	146	344	234	229	200	149	84	116	130	148	210	152	381	334	361	160
Gene1914	L29306	28	0	9	10	47	0	0	0	0	2	0	11	104	0	5	0	16	60	19	20	0	0	15	10	5	5	25	9	19	10	0	0	35	6	15	48	55	0	35	0
Gene1915	L29339	0	8	0	0	7	0	23	22	0	0	0	0	0	51	8	0	0	0	0	0	0	0	0	0	0	0	0	0	0	0	0	0	7	0	0	0	0	0	0	0
Gene1916	L29376	0	1	22	39	6	0	11	19	5	12	0	0	0	19	29	0	22	42	0	0	0	38	0	0	0	0	0	0	0	0	0	0	0	0	0	0	0	0	0	3
Gene1917	L29433	58	124	44	139	247	41	104	134	116	67	75	24	171	42	121	24	27	98	0	33	135	0	83	54	0	0	19	0	54	9	30	18	64	100	180	729	639	173	135	0
Gene1918	L31529	9	0	0	0	12	0	0	0	0	0	0	0	76	0	0	0	14	0	0	0	0	0	0	0	0	0	0	0	32	26	0	0	46	0	0	7	0	24	0	3
Gene1919	L31573	0	0	0	23	0	0	0	0	0	9	19	0	0	0	0	0	0	0	0	0	0	0	0	0	79	59	0	67	0	0	0	0	17	0	0	0	0	0	0	0
Gene1920	L31584	175	80	48	74	55	441	53	91	95	50	60	81	75	34	43	72	104	421	165	67	128	373	64	88	90	60	130	63	147	64	91	105	43	22	55	45	108	242	161	176
Gene1921	L31801	172	54	113	75	99	49	125	130	218	244	206	96	50	131	102	72	89	244	208	237	175	112	236	233	104	162	148	178	143	180	23	107	57	91	134	107	148	327	264	181
Gene1922	L31860	0	4	0	0	0	4	6	0	0	0	0	0	0	0	2	0	0	45	76	57	23	0	1	21	0	0	0	0	0	9	0	0	28	0	0	0	0	0	26	11
Gene1923	L31881	0	74	0	0	46	178	0	0	0	0	6	11	53	13	0	0	0	224	38	63	0	0	0	0	17	6	0	0	64	85	0	64	132	14	0	309	41	107	0	0
Gene1924	L32137	0	29	22	13	9	50	358	14	46	0	0	27	30	104	38	70	394	152	15	0	0	39	0	0	17	31	23	17	0	10	0	115	0	8	14	6	59	58	0	0
Gene1925	L32140	0	0	15	7	0	0	0	0	0	0	0	0	0	0	0	2	29	4	10	3	0	0	0	0	36	14	0	0	0	0	8	0	9	0	0	755	552	43	0	0
Gene1926	L32163	49	3	0	0	23	0	0	26	0	0	0	14	56	0	0	0	31	0	0	0	0	0	4	0	20	20	0	4	0	0	0	6	25	0	0	0	0	0	0	36
Gene1927	L32164	41	22	18	43	49	0	7	17	115	5	17	34	98	15	7	13	49	82	56	0	72	3	26	38	39	23	0	19	56	0	0	110	160	3	36	12	16	152	117	22
Gene1928	L32179	24	39	59	43	0	28	71	43	79	30	22	32	19	71	137	20	36	11	103	0	105	6	32	42	14	47	43	32	0	5	77	31	0	12	55	1774	919	20	162	94
Gene1929	L32606	0	0	0	0	0	0	0	0	0	0	0	0	0	0	0	0	0	0	0	0	0	0	0	0	0	0	0	0	0	0	0	0	0	0	0	0	52	0	0	0
Gene1930	L32831	105	69	64	45	98	61	103	119	137	62	139	165	265	38	51	54	79	302	168	107	22	109	83	107	196	188	102	164	123	96	166	126	165	91	42	160	161	222	154	143
Gene1931	L32832	134	34	94	137	93	61	75	106	218	96	127	134	223	48	96	94	83	263	149	124	39	86	94	96	32	96	92	121	82	68	43	0	66	57	40	0	3	257	0	0
Gene1932	L32866	0	0	0	51	25	73	0	0	0	0	0	0	0	0	0	0	0	0	0	145	0	0	0	0	0	0	0	0	0	0	0	0	0	0	0	16	24	131	0	0
Gene1933	L32961	0	0	42	2	10	10	0	0	28	0	15	0	157	0	0	21	41	185	27	0	0	83	0	0	76	4	52	24	77	181	182	0	154	0	14	236	181	297	34	114
Gene1934	L32976	0	40	134	213	0	117	67	0	5	87	3	148	0	111	67	77	112	0	0	0	94	106	35	0	44	23	114	52	44	41	32	0	15	69	0	0	0	0	0	28
Gene1935	L32977	564	515	237	154	631	375	273	245	169	291	243	307	164	431	445	244	186	1898	2830	2114	315	309	211	225	799	358	578	601	420	488	818	454	376	307	214	308	185	0	152	236
Gene1936	L33075	210	214	474	824	210	631	222	423	299	484	376	414	576	470	346	486	369	237	25	170	323	449	688	811	313	509	310	479	125	80	88	204	94	413	240	126	98	387	370	168
Gene1937	L33243	88	113	93	281	0	19	0	114	0	165	58	0	213	104	186	166	77	125	216	63	120	205	136	187	12	0	33	78	350	158	652	565	221	357	348	0	78	531	98	3309
Gene1938	L33262	7	0	5	3	0	0	0	11	0	0	0	0	0	0	0	0	0	0	0	0	0	7	14	0	0	0	0	0	0	0	0	0	14	0	0	0	0	0	0	28
Gene1939	L33404	0	86	0	0	0	0	603	0	0	0	0	0	0	687	695	0	0	0	0	0	26	0	0	0	0	0	0	0	0	0	0	0	0	0	0	0	0	0	0	0
Gene1940	L33477	0	0	0	0	0	41	0	10	0	0	0	6	0	0	0	0	0	32	0	0	36	0	0	0	0	0	6	0	0	14	149	11	0	0	0	36	14	0	0	7
Gene1941	L33798	0	0	0	0	0	0	0	0	0	0	0	0	0	0	0	0	0	224	357	345	0	0	0	0	0	0	0	0	3	0	0	0	0	0	0	0	0	0	0	0
Gene1942	L33799	74	71	58	178	0	6	294	724	126	1271	1111	79	671	162	647	349	675	764	206	116	670	64	935	859	53	182	72	180	32	0	81	85	0	86	104	190	44	381	281	216
Gene1943	L33801	36	18	51	49	0	77	49	64	17	59	60	109	71	63	93	31	27	72	139	52	29	17	48	85	43	27	24	20	75	84	23	103	56	37	18	61	7	42	72	145
Gene1944	L33842	202	717	193	304	355	76	851	694	162	964	763	203	0	746	995	205	218	20	0	285	361	116	660	822	215	133	292	180	0	39	231	43	0	1812	1400	1	31	527	351	175
Gene1945	L33881	33	13	46	26	39	11	38	70	45	45	50	59	144	39	74	32	33	10	30	68	81	38	58	46	0	57	21	25	74	23	65	0	100	92	19	79	19	52	59	91
Gene1946	L33930	62	758	89	70	546	0	81	473	243	941	905	170	62	556	198	98	83	0	88	3	23	16	172	88	537	1024	631	934	39	40	77	20	47	3	26	67	77	214	390	20
Gene1947	L34035	0	0	6	0	0	0	0	0	84	0	0	0	0	0	0	0	0	8	0	0	0	0	0	0	0	0	0	0	0	0	0	0	0	0	0	0	0	0	0	0
Gene1948	L34059	20	72	43	42	45	38	0	0	37	9	0	24	256	0	0	16	1	304	238	119	49	164	24	0	53	45	16	35	286	191	114	142	155	41	74	83	36	33	35	26
Gene1949	L34060	67	42	51	37	110	103	38	19	159	61	40	138	336	17	34	45	53	834	371	448	156	87	59	78	182	90	76	75	290	259	123	111	302	50	113	127	156	560	284	280
Gene1950	L34075	50	113	46	75	59	89	91	82	104	108	128	91	133	82	92	43	48	53	180	88	194	54	78	84	20	85	58	96	177	119	103	31	86	55	44	12	101	76	29	151
Gene1951	L34081	0	0	15	0	10	11	0	0	0	0	5	27	41	2	0	0	0	211	57	69	4	0	0	0	0	0	0	19	0	0	0	0	0	18	4	326	114	34	0	0
Gene1952	L34155	60	77	175	199	133	10	48	102	166	93	35	60	142	52	110	74	73	171	13	0	123	0	64	33	0	16	0	0	0	86	48	15	10	36	38	62	0	22	176	45
Gene1953	L34219	19	24	33	24	48	37	31	0	8	1	32	38	39	18	6	18	12	0	6	71	67	83	28	17	18	11	4	10	36	44	18	40	37	19	44	31	78	82	97	53
Gene1954	L34355	0	0	12	19	8	0	0	37	0	57	9	0	0	0	0	42	45	63	552	461	0	0	118	61	6	0	0	26	0	0	0	0	0	25	32	0	26	148	0	0
Gene1955	L34357	83	0	33	44	255	45	40	47	91	36	52	3	141	34	44	0	49	275	102	0	153	68	40	82	44	35	67	52	23	0	24	146	58	85	206	45	0	40	179	167
Gene1956	L34363	0	0	0	0	32	1	0	5	17	0	0	0	4	18	0	0	0	0	3	0	0	28	0	0	0	0	0	0	33	0	0	52	25	0	2	33	34	0	0	0
Gene1957	L34409	23	0	0	5	0	14	0	0	0	0	2	0	93	8	0	0	0	34	30	0	11	30	0	0	0	6	0	11	0	0	0	0	23	6	0	0	0	0	13	12
Gene1958	L34587	246	227	140	232	72	98	105	186	204	271	272	153	210	268	319	229	140	178	453	536	114	145	213	175	179	173	202	154	221	429	246	524	233	133	111	41	93	0	56	241
Gene1959	L34600	34	26	48	63	55	44	11	35	55	50	39	21	53	48	13	0	50	0	0	4	54	87	14	47	13	0	32	23	3	17	30	76	35	35	0	33	0	0	44	55
Gene1960	L34657	0	67	280	318	92	219	50	118	51	49	74	790	708	47	64	207	375	55	2	226	130	174	79	109	44	80	100	103	22	0	0	0	0	9	0	0	50	32	0	64
Gene1961	L34673	5	0	0	0	1	10	0	1	2	3	3	1	0	0	0	0	1	0	22	0	80	5	9	0	0	0	0	3	0	10	0	0	12	24	10	0	0	0	0	0
Gene1962	L34820	31	8	18	49	143	10	48	53	87	39	32	38	0	37	39	19	3	108	96	127	44	0	52	65	53	46	40	33	18	13	107	5	28	25	0	71	58	96	12	170
Gene1963	L34838	0	0	0	0	0	0	0	0	0	0	0	307	0	0	0	0	0	0	0	0	0	0	0	0	0	0	0	0	0	0	0	0	0	0	0	0	0	0	0	0
Gene1964	L35035	0	26	7	4	0	109	12	18	121	34	27	96	0	18	8	32	4	0	40	30	39	104	21	1	0	25	0	22	15	0	13	15	89	64	48	0	0	0	52	9
Gene1965	L35240	756	63	85	70	253	51	83	50	172	390	237	112	104	157	120	135	170	75	0	0	62	125	1237	978	100	45	67	57	79	33	26	54	0	148	70	80	0	132	192	58
Gene1966	L35249	62	100	202	86	0	119	143	78	102	61	65	99	39	121	188	352	120	107	109	19	98	135	64	66	428	98	145	175	405	610	597	330	579	83	83	64	31	0	39	260
Gene1967	L35251	10	1	0	9	0	38	8	8	0	0	13	0	0	0	20	0	12	150	0	47	6	0	25	27	28	9	33	11	31	0	79	0	33	0	0	2	109	0	0	30
Gene1968	L35253	75	56	88	28	5	25	73	46	139	0	66	0	0	26	86	35	110	0	0	34	18	0	43	51	45	0	72	53	29	60	120	0	112	7	42	23	0	0	155	203
Gene1969	L35263	32	30	39	82	0	77	27	45	7	38	43	46	149	57	47	50	35	14	82	64	19	42	49	48	23	3	42	30	0	43	22	67	4	57	26	9	150	0	27	52
Gene1970	L35269	0	9	15	12	101	0	21	51	0	79	37	32	34	18	0	15	22	81	114	20	31	45	85	60	74	112	21	60	67	0	7	52	51	16	0	120	95	154	66	0
Gene1971	L35475	218	71	123	159	112	177	162	25	167	124	73	113	291	133	97	110	87	265	243	160	227	223	93	158	135	148	175	136	374	206	168	286	238	166	203	316	134	409	295	417
Gene1972	L35545	0	3	3	49	0	0	34	0	3	23	4	103	0	38	35	39	29	160	0	52	0	0	64	66	0	0	0	2	0	0	15	17	17	25	7	25	0	62	0	0
Gene1973	L35546	0	16	21	11	50	25	0	2	65	19	13	88	80	11	20	39	82	73	104	32	7	32	24	36	18	29	44	4	21	24	13	39	44	24	51	70	74	137	46	0
Gene1974	L35592	0	0	15	0	0	11	11	14	0	10	5	0	23	31	14	32	35	0	0	0	69	11	27	18	22	33	57	7	86	201	344	115	123	0	23	0	43	0	0	579
Gene1975	L35594	37	15	125	397	41	0	0	91	109	363	175	485	468	78	185	121	153	0	0	12	120	189	435	372	69	24	71	129	426	217	61	318	297	38	1	10	64	177	19	61
Gene1976	L35854	77	37	38	41	114	26	22	6	59	56	19	32	0	14	34	31	97	171	204	98	95	83	25	15	22	31	36	5	104	91	149	83	90	21	57	110	29	135	81	163
Gene1977	L36033	131	65	28	30	86	73	32	58	21	519	166	3	236	107	69	128	156	207	225	292	137	647	625	372	153	51	168	47	35	70	94	77	0	85	59	394	124	127	37	0
Gene1978	L36051	0	6	2	0	45	0	0	13	0	0	6	0	0	0	4	8	0	0	0	12	19	0	13	45	0	0	11	0	4	24	82	84	0	0	17	0	0	0	0	64
Gene1979	L36069	0	0	0	0	0	0	0	0	0	0	0	0	0	0	0	0	0	12	0	0	0	0	0	0	0	0	0	0	0	0	0	0	0	0	0	0	0	0	0	0
Gene1980	L36151	375	255	488	331	202	598	211	329	376	396	427	739	362	393	298	268	397	346	236	254	357	455	429	331	308	249	266	334	823	1115	1390	807	751	525	431	149	175	227	281	898
Gene1981	L36463	115	11	0	0	0	0	155	44	0	67	46	0	0	34	97	31	2	0	183	0	0	0	0	0	0	72	0	0	126	125	30	169	155	0	105	119	93	70	13	160
Gene1982	L36529	0	0	0	0	0	27	0	21	0	13	8	6	39	26	0	8	0	0	0	0	63	0	41	19	0	8	30	5	0	0	60	63	0	47	33	66	0	0	0	2
Gene1983	L36531	51	50	190	64	129	54	79	140	116	136	93	62	139	97	79	18	73	502	113	102	104	119	140	185	139	135	123	132	101	61	105	202	234	84	125	290	84	199	52	192
Gene1984	L36642	0	6	0	0	0	2	0	0	0	0	0	0	43	12	0	3	0	0	24	0	21	3	4	0	0	0	7	0	0	0	0	0	19	2	30	38	0	6	61	26
Gene1985	L36644	13	0	0	0	0	0	2	0	0	0	0	0	0	0	0	0	0	0	0	0	27	58	0	0	0	0	0	0	0	26	0	0	0	0	18	0	57	205	0	27
Gene1986	L36645	43	26	8	26	0	58	232	62	39	3	19	0	48	123	125	3	33	98	0	10	0	12	34	39	40	67	0	59	157	290	359	527	276	75	122	0	4	11	41	388
Gene1987	L36720	23	72	39	0	0	0	83	84	68	0	37	0	211	0	11	0	28	76	87	0	15	0	12	16	80	0	42	0	0	0	0	34	87	0	0	34	0	0	54	0
Gene1988	L36818	157	32	136	111	53	202	0	42	82	14	28	237	173	0	0	149	106	0	103	96	81	132	32	0	167	207	233	241	78	95	64	96	64	142	225	0	10	0	94	0
Gene1989	L36844	92	49	40	67	118	24	69	0	113	56	0	0	46	13	29	57	26	154	216	13	9	60	22	52	61	55	25	26	75	59	102	101	82	4	106	128	16	56	40	32
Gene1990	L36847	0	0	0	27	0	34	0	1	44	13	0	22	50	0	3	13	0	60	21	47	0	0	17	0	26	12	16	13	0	0	0	0	10	46	50	47	0	92	0	0
Gene1991	L36861	0	0	16	21	38	15	14	0	0	11	32	0	14	0	31	16	3	83	0	0	104	51	46	34	76	42	39	49	44	0	0	0	104	27	35	22	0	0	0	102
Gene1992	L36870	0	12	1	25	0	45	0	0	39	0	9	0	244	0	4	0	0	0	0	93	0	24	0	10	0	3	0	8	49	66	214	304	58	46	36	0	0	0	0	0
Gene1993	L36922	323	121	236	183	147	161	201	163	330	145	112	88	97	161	140	92	196	5	136	186	283	77	70	49	137	211	192	210	62	116	177	283	50	106	124	71	161	128	32	417
Gene1994	L36983	0	2	142	93	109	164	188	18	7	17	65	40	25	149	177	178	23	0	0	0	40	293	6	0	153	150	84	216	28	49	153	168	61	0	0	0	0	0	0	0
Gene1995	L37033	585	351	300	259	265	541	456	173	672	297	318	88	387	340	323	408	147	0	252	705	608	489	303	292	265	315	264	241	1686	1872	1796	3934	1794	164	516	194	202	704	75	1099
Gene1996	L37036	26	48	6	14	6	32	35	68	0	27	44	23	12	2	16	36	45	0	36	70	0	0	29	62	12	27	30	37	19	16	39	0	0	29	0	0	58	0	29	0
Gene1997	L37042	154	134	67	35	155	244	97	104	122	125	109	81	5	163	92	137	112	109	106	120	162	116	84	113	10	182	69	59	98	113	98	203	70	88	161	45	3	90	140	83
Gene1998	L37043	517	252	337	224	122	61	217	164	213	212	221	293	420	273	238	121	188	141	148	520	499	213	230	172	136	247	101	211	257	450	537	1315	98	405	581	59	74	382	120	582
Gene1999	L37112	365	139	302	231	923	231	261	240	332	259	342	306	621	215	181	243	180	299	367	255	346	426	249	311	323	341	251	275	365	354	623	632	490	210	245	935	728	1627	854	573
[truncated: 4,973 more rows]
