# Supplementary material for: A novel data mining method to identify assay-specific signatures in functional genomic studies
Source: BMC Bioinformatics. 2006 Aug 14;7:377. doi: 10.1186/1471-2105-7-377 (PMC1599756; doi:10.1186/1471-2105-7-377)
Supplement: Additional File 2 — Gene signatures for "case studies". Complete gene signatures, including gene names and a brief description of their function, are provided for the "human tissue expression data case study" and "the ethanol response in E. coli case study". [file 1471-2105-7-377-S2.xls]

## Sheet: Table S1
	Table S1. Brain-specific signature as identified by the proposed method. Genes previously identified as part of this signature by Misra et al. [13] are presented in bold and their ranks are shown in parenthesis. Genes marked with an asterisk are deemed to be good markers of the specific tissue because previous studies haven shown them to be either functionally associated with the health/disease s…
	Rank	Gene ID	Gene Function	Rank	Gene ID	Gene Function	Rank	Gene ID	Gene Function	Rank	Gene ID	Gene Function
	1	M63379*	aging-associated protein	18	D21267 (8)	synaptosomal-associated protein	35	U49869*	Ubiquitin gene	52	K03515*	glucose phosphate isomerase
	2	S72043 (1)	growth inhibitory factor	19	D87463*	phytanoyl-CoA 2-hydroxylase interacting protein	36	M25667 (18)	growth associated protein 43	53	D49958 (27)	glycoprotein M6A
	3	M13577 (3)	myelin basic protein	20	D78577 (19)	tyrosine 3/tryptophan 5 -monooxygenase activation protein	37	L20814 (20)	excitatory neurotransmitter receptors	54	L18983*	protein tyrosine phosphatase, autoantigen
	4	D86974	Unknown	21	L07807 (9)	clathrin-mediated endocytosis and other vesicular trafficking processes	38	D50310	regulators of CDK kinases	55	D87460*	paralemmin protein
	5	M27891*	amyloid angiopathy and cerebral hemorrhage	22	X95404*	translocation of actin-cofilin complex from cytoplasm to nucleus	39	J05243	non-erythrocytic spectrin alpha	56	J04988	heat shock protein
	6	S40719 (3)	glial fibrillary acidic protein	23	L10373 (11)	cell surface glycoprotein	40	HG3437-HT3628 (10)	Myelin Proteolipid Protein	57	U51336*	inositol 1,3,4-triphosphate 5/6 kinase
	7	J04615 (7)	small nuclear ribonucleoprotein polypeptide N	24	X15341*	cytochrome C oxidase subunit VIa homolog	41	L11373*	protocadherin gamma subfamily	58	HG4322-HT4592	tubulin, beta
	8	X05196*	brain-type aldolase	25	M16364 (12)	creatine kinase	42	J04173	phosphoglycerate mutase	59	X51956*	neuronal enolase
	9	M19311	phosphorylase kinase	26	M17733	regulation of actin polymerization,cell proliferation, migration, and differentiation	43	M11749 (24)	cell surface antigen	60	U47634	tubulin, beta 3
	10	U44839 (14)	ubiquitin specific peptidase 11	27	D63851 (15)	syntaxin binding protein	44	X86809 (30)	phosphoprotein enriched in astrocytes	61	M86400*	tyrosine 3/tryptophan 5 -monooxygenase activation protein
	11	U48437 (6)	amyloid precursor-like protein	28	U04241	neurogenesis during embryonic development	45	X04741 (22)	ubiquitin carboxyl-terminal esterase	62	D49400	ATPase, H+ transporting, lysosomal
	12	X99076 (5)	calmodulin-binding protein; protein kinase C substrate	29	Y09836 (16)	unknown	46	M65066 (28)	cAMP-dependent protein kinase	63	X15183	heat shock protein
	13	M21142*	GNAS complex locus	30	L37033 (23)	immunoregulation and basic cellular processes involving protein folding and trafficking	47	D87465 (29)	kazal-like domains proteoglycan	64	HG1862-HT1897	calmodulin type I
	14	Z70759	Mitochondrial 16S rRNA	31	M74491*	ADP-ribosylation factor	48	S82024 (26)	neuronal growth-associated protein	65	U60644*	phospholipase D family
	15	HG1877-HT1917 (4)	myelin basic protein	32	S77356	oligomycin sensitivity conferral protein	49	D55654	cytosolic malate dehydrogenase	66	S78296*	neurofilament-66, tax-binding protein
	16	J03077*	sphingolipid activator protein-1	33	J04046 (21)	phosphorylase kinase	50	L47738*	cytoplasmic FMR1 interacting protein	67	D13146*	2',3'-cyclic nucleotide 3' phosphodiesterase
	17	M98539 (13)	glutathione-independent prostaglandin D synthase	34	M37457 (17)	sodium/potassium-transporting ATPase alpha-3 chain	51	D82343 (25)	neuroblastoma protein
	Genes previously identified as part of this signature by Misra et al. [13] are presented in bold and their ranks are shown in parenthesis. Genes marked with an asterisk are deemed to be good markers of the specific tissue because previous studies haven shown them to be either functionally associated with the health/disease state of the specific tissue or expressed at high levels on it [17].

## Sheet: Table S2
	Table S2. Liver-specific signature as identified by the proposed method. Genes presented in bold or marked with an asterisk and numbers in parenthesis are as described for Table S1.
	Rank	Gene ID	Gene Function	Rank	Gene ID	Gene Function	Rank	Gene ID	Gene Function	Rank	Gene ID	Gene Function
	1	X01038*	amyloidosis; apolipoprotein A-I	28	J02843 (2)	cytochrome P450	55	X51441 (11)	serum amyloid A2	82	HG2841-HT2968	unknown
	2	K01396*	serpin peptidase inhibitor	29	M65292	complement factor H-related	56	M21642 (15)	serpin peptidase inhibitor	83	M62486*	complement component 4 binding protein
	3	M69197	haptoglobin	30	M13149 (6)	histidine-rich glycoprotein	57	X76717	metallothionein	84	S82297	beta-2-microglobulin
	4	K02765*	Complement component	31	X03168 (8)	complement S-protein; serum spreading factor	58	J05428	UDP glucuronosyltransferase 2 family	85	X56411*	class II alcohol dehydrogenase 4 pi subunit
	5	X02544*	acute-phase reactant	32	M10050 (7)	fatty acid binding protein	59	M10612*	apolipoprotein C-II	86	U46499*	microsomal glutathione S-transferase 1
	6	M15517	unknown	33	V00594	metallothionein 2A	60	U08021*	nicotinamide N-methyltransferase	87	U77594	retinoic acid receptor responder
	7	J00129	fibrinogen beta chain	34	HG1827-HT1856 (12)	Cytochrome P450	61	X16260*	inter-alpha (globulin) inhibitor	88	X02176	complement component 9
	8	M20902*	apolipoprotein C-I	35	D14446 (9)	hepatocyte-derived fibrinogen-related protein	62	J03910	metallothionein	89	M75106	thrombin-activable fibrinolysis inhibitor
	9	X04898	apolipoprotein A-II	36	M16961 (10)	endocytosis, brain development and the formation of bone tissue	63	M19828 (16)	apolipoprotein B	90	M33317*	cytochrome P450, subfamily IIA
	10	K03431	haptoglobin-related protein	37	M63379	aging/complement-associated protein	64	X57351	interferon induced transmembrane protein	91	L05144*	phosphoenolpyruvate carboxykinase
	11	V00594	metallothionein 2A	38	D13900*	enoyl Coenzyme A hydratase	65	X14690 (18)	inter-alpha (globulin) inhibitor H3	92	X56692*	pentraxin-related C-reactive protein
	12	X01388*	apolipoprotein C-III	39	X65727*	glutathione S-transferase	66	M61855*	cytochrome P-450 S-mephenytoin 4-hydroxylase	93	M29874	cytochrome P450
	13	U22961	unknown	40	M12963*	alcohol dehydrogenase	67	M14058	complement component	94	L09708	complement component 2
	14	M12529*	apolipoprotein E	41	M34276*	plasminogen	68	M22976*	cytochrome b5 type A	95	J02943*	corticosteroid binding globulin; serpin peptidase inhibitor
	15	X00129*	retinol-binding protein 4	42	M11437	alpha-2-thiol proteinase inhibitor	69	M10942	metallothionein 1E	96	K02402	coagulation factor IX
	16	L15702*	complement factor B	43	M13690*	serpin peptidase inhibitor	70	M25079	haemoglobin A beta chain	97	Y09616	intestinal carboxylesterase
	17	M15656*	aldolase B, fructose-bisphosphatase	44	X64177	metallothionein 1H	71	U22029	cytochrome P450	98	L09229	long chain fatty-acid-Coenzyme A ligase
	18	S95936*	iron transport protien	45	U21931*	fructose-1,6-bisphosphatase	72	M20786 (20)	serpin peptidase inhibitor	99	L48516	paraoxonase family
	19	M59815	complement component 4A	46	X83618*	3-hydroxy-3-methylglutaryl-Coenzyme A synthase	73	D16294	acetyl-Coenzyme A acyltransferase 2	100	D78011*	dihydropyrimidinase
	20	X53595 (3)	apolipoprotein H	47	D00408*	aryl hydrocarbon hydroxylase; cytochrome P450	74	L29008	sorbitol dehydrogenase	101	U51010	nicotinamide N-methyltransferase
	21	M10014	fibrinogen gamma chain	48	D87292	thiosulfate sulfurtransferase	75	M21642 (19)	serpin peptidase inhibitor	102	S48983 (24)	serum amyloid
	22	HG2841-HT2969 (4)	Albumin 3	49	X53414*	alanine-glyoxylate aminotransferase	76	M17262	coagulation factor II; prothrombin	103	X63359	UDP glucuronosyltransferase
	23	M11147	ferritin L subunit	50	M58600 (14)	serpin peptidase inhibitor	77	U08006 (22)	complement component 8	104	L47726	phenylalanine hydroxylase
	24	HG2841-HT2970 (5)	Albumin 5	51	X68733*	serpin peptidase inhibitor	78	M11321 (21)	vitamin D-binding prot	105	L07765*	acyl coenzyme A:cholesterol acyltransferase
	25	M36803 (1)	hemopexin, heme transport	52	X02761	migration stimulating factor	79	M11567 (17)	mediator of new blood vessel formation	106	K03192	cytochrome P-450
	26	D38535	inter-alpha-trypsin inhibitor family	53	L00190 (13)	serpin peptidase inhibitor	80	X13930	unknown	107	K02766	complement component 9
	27	J04080	complement component 1	54	D31628*	4-hydroxyphenylpyruvate dioxygenase	81	X05409*	mitochondrial aldehyde dehydrogenase 2

## Sheet: Table S3
	Table S3. Muscle-specific signature as identified by the proposed method. Genes presented in bold or marked with an asterisk and numbers in parenthesis are as described for Table S1.
	Rank	Gene ID	Gene Function	Rank	Gene ID	Gene Function	Rank	Gene ID	Gene Function	Rank	Gene ID	Gene Function
	1	M21812*	myosin regulatory light chain	26	HG2442-HT2538	Tropomyosin Alpha 2	51	M83088	phosphoglucomutase	76	X01677	glyceraldehyde-3-phosphate dehydrogenase
	2	X00371 (1)	myoglobin	27	M83186*	cytochrome c oxidase subunit VIIa heart/muscle isoform	52	HG4749-HT5197	Calmitine Calcium-Binding Protein	77	M63603*	cardiac phospholamban
	3	M33772 (2)	fast skeletal muscle troponin C	28	U14973	ribosomal protein S29	53	X63527	ribosomal protein L19	78	M26880	ubiquitin C
	4	X16064	Translationally controlled tumor protein	29	X04201*	tropomyosin 3	54	U06155	Human chromosome 1q subtelomeric sequence	79	X15940	ribosomal protein L31
	5	M37984*	cardiac troponin C	30	M20642 (16)	fast skeletal myosin alkali light chain	55	HG3549-HT3751	Wilm'S Tumor-Related Protein	80	D14530	ribosomal protein S23
	6	Z20656 (3)	alpha myosin heavy chain	31	U60115	Four-and-a-half LIM domains	56	S45630	heat-shock 20 kD like-protein	81	M60092*	adenosine monophosphate deaminase 1
	7	M21494 (4)	creatine kinase	32	X16504 (15)	2-phospho-D-glycerate hydrolyase	57	J05073*	Phosphoglycerate mutase	82	U24183*	phosphofructokinase
	8	U96094 (5)	sarcolipin	33	Z23090	heat shock protein	58	L19527	ribosomal protein L27	83	U49837*	cardiac LIM protein
	9	M21984*	skeletal troponin-T3, fast	34	U35637 (17)	myofibrillar protein nebulin	59	X06617	ribosomal protein S11	84	X69433	isocitrate dehydrogenase
	10	M17886	acidic ribosomal phosphoprotein P1	35	HG2873-HT3017	Ribosomal protein L30 **	60	M31520	ribosomal protein S24	85	D23660	ribosomal protein L4
	11	M19309 (11)	skeletal troponin-T3, Slow	36	M32598*	glycogen phosphorylase	61	M64716	ribosomal protein S25	86	X60036*	mitochondrial phosphate carrier protein
	12	X66141*	myosin light chain	37	X17206	ribosomal protein S2	62	U65581*	ribosomal protein L3-like	87	Z49878	guanidinoacetate N-methyltransferase
	13	M20543 (14)	alpha skeletal muscle actin	38	M29458 (18)	muscle specific carbonic anhydrase III	63	J03827*	Y box binding protein	88	U14970	ribosomal protein S5
	14	M17885	acidic ribosomal phosphoprotein	39	HG1800-HT1823	Ribosomal Protein S20	64	Z12962	homologue to yeast ribosomal protein L41	89	X69654	ribosomal protein S26
	15	M83308 (7)	cytochrome c oxidase	40	X03342	ribosomal protein L32	65	D14710	ATP synthase, H+ transporting alpha chain	90	M63391*	intermediate filament protein
	16	S73840 (13)	skeletal muscle myosin heavy chain	41	X80822	ribosomal protein L18a	66	X62691	ribosomal protein homologous to yeast S24	91	X16560	cytochrome c oxidase subunit VIIc
	17	J04760 (6)	slow-twitch skeletal troponin	42	Z49148	ribosomal protein L29	67	X95325*	cold shock domain protein A; similar to muscle Y-box protein	92	M18000	ribosomal protein S17
	18	X90568 (12)	dilated cardiomyopathy	43	M86407 (19)	skeletal muscle specific actinin	68	X56932	ribosomal protein L13a	93	X51466	polypeptidyl-tRNA translocase; translation elongation factor
	19	M24122*	skeletal myosin light chain	44	X02152*	lactate dehydrogenase A	69	U57341	Human neurofilament triplet L protein	94	L32977	ubiquinol-cytochrome c reductase
	20	U96781*	ATPase, Ca++ transporting, cardiac muscle, fast twitch	45	S73591	thioredoxin interacting protein	70	HG4011-HT4804	Dystrophin-Associated Glycoprot	95	D21235	involved in nucleotide excision repair
	21	L21715 (9)	fast-twitch skeletal muscle troponin I	46	M60854	ribosomal protein S16	71	X69150	ribosomal protein S18	96	L16842	ubiquinol-cytochrome c reductase core protein
	22	X06825 (8)	arthrogryposis multiplex congenital	47	D79205	ribosomal protein L39	72	HG3364-HT3541	Ribosomal Protein L37	97	U14968	ribosomal protein L27a
	23	M21665 (10)	beta-myosin heavy chain	48	X12447*	fructose-bisphosphate aldolase A	73	U29175	mitotic growth and transcription activator; nuclear protein GRB1	98	M22632	aspartate aminotransferase
	24	X73113*	myosin binding protein C	49	M55409	elongation factor 1-gamma	74	L26247	translation initiation factor	99	U12465	ribosomal protein L35
	25	X66276*	myosin binding protein C	50	HG821-HT821	Ribosomal Protein S13	75	M24069*	cold shock domain protein

## Sheet: Table S4
	Table S5. Top ten genes in the ethanol (first four columns) and non-ethanol (last four columns) signatures along with their rank and expression ratios. Unknown and predicted gene functions are listed in italics.
	Gene Name	Rank	Expression Ratio	Gene Function	Gene Name	Rank	Expression Ratio	Gene Function
	yaiD	1	298.3	nonspecific DNA binding protein; nucleoid component	ygjK	1	-20.9	predicted glycosyl hydrolase
	argH	2	170	argininosuccinate lyase	tktA	2	-5.2	transketolase
	mngA	3	85.6	phosphotransferase type permease	dsbC	3	-8.5	subunit of protein disulfide isomerase
	plsC	4	76.9	1-acylglycerol-3-phosphate acyltransferase	cvrA	4	-2.3	CPA1 Transporter
	caiA	5	300.3	metabolization of L-carnitine	nrfE	5	-11.9	formate-dependent nitrite reductase
	yebU	6	51.6	predicted methyltransferase	yehI	6	-19.2	putative regulator
	ylbF	7	29.9	conserved, hypothetical	ybbA	7	-4.1	ATP-binding component of ABC transporter
	nrfG	8	46.8	maturation of formate-dependent nitrite reductase complex	evgS	8	-16.2	Sensor kinase-phosphotransferase; involved in signal transduction
	yaiY	9	27.6	putative membrane protein	ynfE	9	-14.4	oxidoreductase subunit paralog of DmsA
	pnp	10	4.9	Polynucleotide phosphorylase	pqiB	10	-3.7	paraquat-inducible protein
	Expression ratios are defined as follows. For the ethanol signature, as the average expression level of a gene in the 4 ethanol-challenged cultures divided by the average expression level in the 8 cultures not exposed to ethanol. For the non-ethanol signature, the ratio was inverted and a negative sign was included to indicate that these genes are down-regulated as the result of the ethanol chall…

## Sheet: Table S5
	Table S4. The 126 genes contributing the most to the ethanol signature as defined by the maximum curvature in Figure 13 A. Expression ratios are defined as the average expression level of a gene in the 4 ethanol-challenged cultures divided by the average expression level in the 8 cultures not exposed to ethanol. Unknown and predicted gene functions are listed in italics.
	Gene Name	Rank	Expression Ratio	Gene Function	Gene Name	Rank	Expression Ratio	Gene Function	Gene Name	Rank	Expression Ratio	Gene Function
	yaiD	1	298.3	nonspecific DNA binding protein; nucleoid component	uidR	43	31.2	transcriptional regulator	yagR	85	5.7	putative molybdemum cofactor-binding oxidoreductase
	argH	2	170	argininosuccinate lyase	hcaR	44	60.6	transcriptional activator	mtlA	86	2.3	PTS Enzyme IIA, IIB and IIC domains
	mngA	3	85.6	phosphotransferase type permease	yciQ	45	1.4	predicted inner membrane protein	ydhS	87	2.7	putative oxidoreductase
	plsC	4	76.9	1-acylglycerol-3-phosphate acyltransferase	nagC	46	4.1	transcriptional dual regulator	ybgH	88	3.7	peptide POT Transporter
	caiA	5	300.3	metabolization of L-carnitine	yqcD	47	4.3	NADPH-dependent nitrile oxidoreductase monomer	ygfZ	89	3.5	predicted folate-dependent regulatory protein
	yebU	6	51.6	predicted methyltransferase	ynfA	48	1.8	inner membrane protein	aat	90	8.7	leucyl, phenylalanyl-tRNA-protein transferase
	ylbF	7	29.9	conserved, hypothetical	glvC	49	3.2	PTS Enzyme IIC domain	speD	91	1.7	subunit of adenosylmethionine decarboxylase, α/B complex and adenosylmethionine decarboxylase
	nrfG	8	46.8	maturation of formate-dependent nitrite reductase complex	yiaL	50	14	unknown conserved protein	yagZ	92	6.2	conserved protein
	yaiY	9	27.6	putative membrane protein	dbpA	51	2.3	DEAD box RNA helicase and RNA-dependent ATPase	yaeQ	93	1.6	conserved protein
	pnp	10	4.9	Polynucleotide phosphorylase	ydhB	52	14.3	protein with similarity to transcriptional regulators	uhpT	94	9.4	hexose phosphate MFS transporter
	mepA	11	10.5	penicillin-insensitive D-alanyl-D-alanine endopeptidase	grxB	53	2.1	oxidized/reduced glutaredoxin 2	yidF	95	12.1	putative transcriptional regulator
	amtB	12	3.7	ammonium transporter	hnr	54	4.9	regulates degradation of sigma S	ydiF	96	2	putative acetate CoA-transferase
	xthA	13	22.6	Exonuclease	cbl	55	46.8	dual transcriptional regulator of cysteine biosynthesis	ydiU	97	2	conserved protein
	ybfL	14	5	putative receptor protein	hemX	56	2.2	uroporphyrinogen III methylase	yhaM	98	22.2	conserved protein
	moaE	15	2.7	molybdopterin synthase	fliG	57	30.3	flagellar motor switch protein	ycgE	99	8.4	putative transcriptional regulator
	fdrA	16	10	protein transport	yhaJ	58	14.3	predicted DNA-binding transcriptional regulator	ycdJ	100	3.4	α/β-hydrolase
	topB	17	2.9	DNA topoisomerase III	ydaP	59	9.3	putative transposase	ydfE	101	3.6	hypothetical protein
	nlpC	18	9.6	putative lipoprotein hydrolase	tolB	60	2.1	periplasmic protein member of Tol-Pal system	yfcD	102	7.3	putative enzyme (Nudix hydrolase)
	yagX	19	2.1	predicted aromatic compound dioxygenase	yagB	61	4.8	hypothetical protein	ytfM	103	2	predicted outer membrane protein and surface antigen
	ydcK	20	21.8	putative LpxA-like enzyme	livJ	62	1.9	branched chain amino acids ABC transporter component	ylbC	104	3.9	ureidoglycolate dehydrogenase
	yhfR	21	18.3	predicted DNA-binding transcriptional regulator	ybgI	63	2.4	putative hydrolase-oxidase monomer	rstA	105	7.3	Phosphorylated transcriptional regulator
	fliF	22	58.3	flagellar M-ring protein	tus	64	10.5	inhibition of replication at Ter sites	ycdI	106	6.5	predicted nitroreductase
	zipA	23	4.4	essential cell division protein	uvrY	65	4.9	Phosphorylated transcriptional regulator	sfcA	107	7.5	subunit, malic enzyme, NAD-linked
	ybhD	24	29.9	putative transcriptional regulator	yhhX	66	8.2	putative galactose 1-dehydrogenase	ynjH	108	1.9	hypothetical protein
	fhuA	25	3.8	transport of ferrichrome	sgbU	67	5.7	predicted L-xylulose 5-phosphate 3-epimerase	ybjN	109	11.8	predicted oxidoreductase
	ycfX	26	52.4	N-acetyl-D-glucosamine	ydfP	68	3.2	hypothetical protein	ynfC	110	2.9	lipoprotein
	xerC	27	5.7	site-specific recombinase	lysR	69	7.6	transcriptional dual regulator	yidP	111	29.8	putative transcriptional regulator
	yheH	28	4.4	putative protein secretion protein for export	yneB	70	6.5	putative aldolase	ybfO	112	2.1	rhs-like conserved protein
	wzzB	29	4.1	regulator of length of O-antigen	tktB	71	3.2	minor transketolase activity	ydcI	113	34.6	putative transcriptional regulator
	yeeY	30	25.2	putative transcriptional regulator	yhiP	72	3.1	peptide POT transporter	ybdL	114	3	PLP-dependent methionine aminotransferase
	yiaJ	31	18.3	transcriptional repressor	yidL	73	6.8	putative ARAC-type regulatory protein	yggF	115	13.5	conserved protein
	uvrC	32	2.2	excinuclease ABC; repair of UV damage to DNA	yfeA	74	8.2	predicted diguanylate cyclase	gcvA	116	3	transcriptional dual regulator
	ychA	33	16.9	predicted transcriptional regulator	yjcZ	75	3.3	hypothetical protein	yibN	117	3.6	putative phosphatase
	hyfD	34	2.7	hydrogenase 4 component	ycbX	76	5.3	predicted 2Fe-2S cluster-containing protein	cpsB	118	2.4	mannose-1-phosphate guanylyltransferase
	kdgR	35	3.6	transcriptional regulator	yhcP	77	2.2	Aromatic Carboxylic Acid Efflux Transport System Protein	nagA	119	3.4	involved in glucosamine degradation pathway
	ydfU	36	2.57	unknown	recX	78	36.5	inhibitor of RecA	mhpB	120	19.8	involved in 3-phenylpropionate and 3-(3-hydroxyphenyl)propionate degradation
	yfeR	37	46.5	predicted DNA-binding transcriptional regulator	nanR	79	5.5	nan transcriptional regulator	livK	121	6.9	Component of leucine ABC transporter
	parC	38	2.5	Topoisomerase IV subunit	yccU	80	2.1	putative NAD(P)-binding enzyme	mnmE	122	1.7	GTPase that plays a role in translation
	yhiI	39	12.2	predicted HlyD family secretion protein	hyuA	81	6.2	phenylhydantoinase monomer	fes	123	3.9	enterochelin esterase
	ygbI	40	38.1	predicted DNA-binding transcriptional regulator	nadB	82	1.7	L-aspartate oxidase	pspF	124	3.4	Psp transcriptional activator
	ypdC	41	29.9	predicted ARAC-type regulatory protein	yaeJ	83	2.4	conserved protein	ygcP	125	83.3	predicted anti-terminator regulatory protein
	yeiQ	42	13.5	putative oxidoreductase	ybhS	84	3.9	membrane component of ABC transporter	intA	126	2.5	prophage CP4-57; integrase

## Sheet: Table S6
	Table S5. The 51 genes contributing the most to the non-ethanol signature as defined by the maximum curvature in Figure 13 B. Expression ratios are calculated by dividing as the average expression level of a gene in the 8 cultures not exposed to ethanol by the average expression level in the 4 ethanol-challenged cultures. A negative sign has been included to indicate that these genes are down-reg…
	Gene Name	Rank	Expression Ratio	Gene Function	Gene Name	Rank	Expression Ratio	Gene Function	Gene Name	Rank	Expression Ratio	Gene Function
	ygjK	1	-20.9	predicted glycosyl hydrolase	nagE	18	-4.8	contains PTS Enzyme IIA, IIB and IIC domains	ygfK	35	-6.6	putative oxidoreductase Fe-S subunit; possible component of selenate reductase / putative dihydrothymine dehydrogenase
	tktA	2	-5.2	transketolase	kdpB	19	-4	Component of potassium ion P-type ATPase transporter	trpD	36	-8.7	anthranilate synthase component II
	dsbC	3	-8.5	subunit of protein disulfide isomerase	tufA	20	-2	elongation factor Tu	gshA	37	-1.8	glutamate-cysteine ligase
	cvrA	4	-2.3	CPA1 Transporter	alsE	21	-14.8	allulose-6-phosphate 3-epimerase	yejA	38	-4.7	Component of ABC transporter
	nrfE	5	-11.9	formate-dependent nitrite reductase	aidB	22	-4.3	isovaleryl coenzyme A dehydrogenase	rplX	39	-2.8	50S ribosomal subunit protein
	yehI	6	-19.2	putative regulator	fusA	23	-2.9	elongation factor G	ygbE	40	-7.9	conserved inner membrane protein
	ybbA	7	-4.1	ATP-binding component of ABC transporter	ybhH	24	-5.7	conserved hypothetical protein	yqjI	41	-4.2	predicted transcriptional regulator
	evgS	8	-16.2	Sensor kinase-phosphotransferase; involved in signal transduction	ybeQ	25	-6.3	conserved protein	glnS	42	-2.1	glutaminyl-tRNA synthetase
	ynfE	9	-14.4	oxidoreductase subunit paralog of DmsA	rplO	26	-5	50S ribosomal subunit protein	yoaD	43	-240.1	predicted phosphodiesterase
	pqiB	10	-3.7	paraquat-inducible protein	betT	27	-2.4	choline BCCT transporter	cyaA	44	-4.4	adenylate cyclase
	bglA	11	-2	6-phospho-β-glucosidase	leuA	28	-4.1	Subunit of 2-isopropylmalate synthase	amiA	45	-3.4	N-acetylmuramoyl-L-alanine amidase
	dnaN	12	-1.7	subunit, DNA polymerase III	norV	29	-2.9	flavorubredoxin	lon	46	-6.4	subunit of DNA-binding, ATP-dependent protease La
	feoB	13	-25.9	ferrous iron transporter	deaD	30	-2.2	DEAD-box RNA helicase	yhgF	47	-3.4	predicted transcriptional accessory protein
	yphG	14	-7	conserved protein	tufB	31	-1.8	elongation factor Tu	hscC	48	-22.1	member of the Hsc66 subfamily; binds to RpoD and inhibits transcription
	arcB	15	-10.4	subunit of ArcB, component of arcAB regulatory system	gppA	32	-4.8	Subunit of guanosine-5'-triphosphate, 3'-diphosphate pyrophosphatase	infC	49	-1.8	protein chain initiation factor IF-3
	rne	16	-6.9	subunit of ribonuclease E	alaS	33	-5	subunit of alanyl-tRNA synthetase	yfiE	50	-5.8	predicted DNA-binding transcriptional regulator
	yehU	17	-3.8	putative 2-component sensor protein	rplD	34	-7.7	50S ribosomal subunit protein	rplP	51	-4.7	50S ribosomal subunit protein
