# Supplementary material for: A novel data mining method to identify assay-specific signatures in functional genomic studies
Source: BMC Bioinformatics. 2006 Aug 14;7:377. doi: 10.1186/1471-2105-7-377 (PMC1599756; doi:10.1186/1471-2105-7-377)
Supplement: Additional File 3 — Ethanol response in E. coli case study. Data sets used in the "ethanol response in E. coli case study". [file 1471-2105-7-377-S3.xls]

## Sheet: Sheet1
GeneM53	KO_G_Av	LY_G_Av	KO_X_Av	LY_X_Av	KO_G1_E_Av	LY_G1_E_Av	KO_X1_E_Av	LY_X1_E_Av	KO_G2_EC_Av	LY_G2_EC_Av	KO_X2_EC_Av	LY_X2_EC_Av
aas	10.3919	10.3086	10.2841	10.3963	9.97441	9.97622	9.87558	9.85446	10.1478	10.0846	10.1319	10.1147
aat	8.35173	8.39868	8.27318	8.39405	7.98738	8.48768	7.60301	7.99072	10.3379	10.4661	10.3552	10.3589
abc	6.80655	6.8823	6.74119	6.23453	5.73606	6.46972	5.4253	0	10.9056	10.8782	10.8698	10.8302
abrB	9.0814	9.17558	9.24634	9.40187	9.02093	9.17448	9.06263	9.06	8.66942	8.42555	8.64714	8.53217
accA	10.1832	10.2538	10.1177	10.0756	10.1314	10.214	10.106	10.1403	9.76062	8.88039	9.12358	9.0128
accB	10.2295	10.4938	9.59586	10.02	10.3475	10.4765	10.4489	10.2328	10.4253	9.56621	9.91841	9.73874
accC	10.6129	10.8555	10.1411	10.5507	10.6977	10.8605	10.781	10.6048	10.2747	9.72311	9.95677	9.74624
accD	10.895	10.9745	10.8716	11.0147	10.3531	10.5546	10.4863	10.5379	10.519	10.2742	10.125	10.3156
aceA	9.2261	9.45021	9.42626	9.41708	9.40156	9.26231	9.1714	9.13455	9.52081	9.36706	9.42528	9.2859
aceB	9.34985	9.45859	9.47916	9.47962	9.63272	9.47619	9.40907	9.22993	7.92759	8.09848	8.0885	7.93073
aceE	10.2575	11.8362	9.90955	11.7432	10.3442	12.1031	11.1191	12.1445	10.421	11.4164	10.2974	11.5788
aceF	9.09134	10.6843	8.78331	10.5679	9.3665	11.0343	9.98034	10.9705	9.95101	11.0133	9.8344	11.0357
aceK	9.96704	9.94684	10.0297	10.0993	9.99118	9.69517	9.77257	9.64758	8.76507	8.62004	8.61595	8.94083
ackA	12.2786	11.1395	12.1764	10.9939	12.1318	11.4516	12.0632	11.339	11.8656	10.34	11.3165	10.439
acnA	10.1149	10.6626	10.074	10.6919	10.0448	10.6298	10.282	10.6343	9.5413	9.81129	9.50289	9.8404
acnB	9.82531	9.89954	10.0404	10.1169	9.89167	9.78634	9.86579	9.83726	9.83147	9.88597	9.88902	9.89685
acpD	9.18471	8.9815	9.26889	9.17826	9.09688	9.03256	8.7722	8.59882	7.7267	7.22128	7.7894	6.79224
acpP	11.5568	11.4224	11.3259	11.2453	11.3274	11.4378	11.1319	11.2065	11.5969	10.5446	11.2	10.8528
acpS	8.97121	9.10817	9.13937	9.11555	9.62512	9.63337	9.46214	9.24995	9.49677	9.47901	9.40265	9.14747
acrA	8.85333	9.14751	8.95044	8.81936	8.98872	9.31687	8.78265	8.74116	10.4086	10.3464	10.0087	10.144
acrB	9.41543	9.63269	9.31198	9.62887	9.17002	9.63456	9.46904	9.39409	9.15492	9.19737	8.81682	8.9284
acrD	7.67564	7.47685	7.48086	8.12284	6.58776	7.35833	7.12319	6.93168	7.62067	7.36226	7.557	7.50667
acrE	8.1746	8.33619	8.42428	8.53322	7.89017	8.13209	8.18183	7.82957	6.6797	7.3181	7.04535	7.44288
acrF	6.57605	5.92975	7.04949	6.73636	6.00576	6.32461	4.90742	4.94028	4.73611	5.09755	5.74492	5.02782
acrR	7.00361	6.90546	7.07909	7.40167	6.30553	6.95179	6.88604	6.35975	7.48683	7.29803	6.84503	7.0113
acs	8.9509	8.95851	9.00307	8.92181	8.7623	8.70595	8.42017	8.35689	9.86821	9.86572	9.99273	9.73924
ada	8.91863	9.20718	9.02859	9.04723	8.93965	9.17339	8.72241	8.83713	9.52114	9.65197	9.55451	9.69087
add	10.3131	10.1693	10.5755	10.0495	9.86106	9.98174	9.73696	9.6728	8.77304	8.83182	8.64851	8.92512
adhC	9.6046	9.70621	9.60824	9.61154	9.59179	9.73463	9.35519	9.27546	7.37161	7.20286	7.22382	6.93891
adhE	12.556	12.7187	11.7743	12.815	12.1113	13.0993	12.7206	13.1744	12.486	12.2175	12.1547	12.5648
adhP	7.24833	5.48272	7.31408	6.3688	7.03414	6.50945	4.84008	4.222	7.98329	7.10979	7.91512	6.80416
adiA	9.84466	10.4296	10.5078	10.7949	11.6627	11.8303	11.0003	11.2827	10.1886	9.76794	9.82617	9.4125
adiY	10.9429	10.9411	10.8072	10.9394	11.5301	11.8614	11.3614	11.3764	10.8978	10.6295	10.6052	10.3872
adk	11.2509	11.0364	11.0377	10.9938	10.6904	10.9648	10.6955	10.8076	10.385	10.118	9.89475	10.106
aefA	6.62522	6.83753	6.86722	6.99746	6.31164	7.10485	6.45762	5.00623	6.32161	5.90514	5.17886	6.12411
aer	9.58734	9.58681	9.54984	9.71047	9.42619	9.34521	9.2983	9.11994	8.74598	8.91063	8.81305	8.86175
afuC	9.48575	9.55404	9.5085	9.5231	9.49518	9.16597	9.1172	9.11242	9.33234	9.16526	9.23357	9.1844
agaA	4.68018	4.96145	5.57822	5.0814	5.60925	5.77079	0	0	9.66715	9.55768	9.63261	9.65699
agaB	5.99206	5.78182	6.24609	6.73045	6.55546	6.92519	3.49802	2.56725	4.71948	3.61469	5.87942	5.0089
agaC	8.60429	8.57339	8.47636	8.55242	7.07479	6.63467	5.76729	5.99286	8.35172	8.1242	7.89451	8.28492
agaD	8.51946	8.71473	8.64207	8.66112	8.49301	8.66386	8.19171	8.22258	8.46654	8.39282	8.34738	8.52309
agaI	8.16588	8.20485	8.29155	8.40707	8.06633	8.15462	7.53789	7.50768	8.07803	8.37062	8.19426	8.46381
agaR	7.50314	7.57322	7.46785	7.45239	7.53478	7.62485	6.82367	6.6043	8.75423	8.51952	8.6069	8.4509
agaS	8.01279	7.55844	8.52679	7.68085	8.65961	7.72005	7.72999	7.12975	8.98482	9.02569	9.07344	8.96466
agaV	9.93301	9.81117	9.98711	9.74645	10.2403	9.84372	9.87687	9.76617	9.20132	8.86749	9.11857	8.91092
agaW	8.26719	8.34621	8.16296	8.28672	8.30846	8.20413	7.6719	7.72483	8.7374	8.78669	8.84816	8.74176
agaY	6.34795	6.6149	6.5917	6.84602	7.01053	7.35818	3.79279	0	7.56434	7.70369	7.06063	7.87005
agaZ	6.91068	7.10368	6.96388	7.14978	6.07083	7.33971	5.64478	6.36546	6.81895	6.59815	6.31641	7.0613
agp	9.15877	9.01892	9.08311	9.08579	9.10917	8.97849	9.09686	8.87029	10.1419	10.1985	10.2737	10.3344
ahpC	10.1357	10.0488	10.0841	10.2337	10.1049	10.3748	10.4501	10.3526	10.243	10.2766	10.4344	10.5912
ahpF	9.61015	9.8765	9.57252	9.88337	9.58312	10.0119	9.82207	9.75498	9.63795	9.52782	9.4168	9.55963
aidB	12.751	12.72	12.9137	12.766	12.485	12.3527	12.4841	12.4225	11.1179	11.3176	11.0933	11.1606
ais	9.31491	9.30869	9.42647	9.36184	9.53332	9.38756	9.12569	9.05167	6.68969	6.94501	7.00083	6.97986
alaS	11.7883	11.8445	11.7913	11.8229	11.7411	11.7902	11.7278	11.7862	10.2127	10.1522	10.1411	10.1881
aldA	9.52648	9.41594	9.46312	9.63565	9.51333	9.46279	9.39286	9.37678	9.00685	8.93845	8.97289	8.94631
aldB	10.7663	10.8612	11.4328	11.8583	10.7351	10.6326	11.8303	11.6914	8.75625	8.97135	9.96433	10.2462
aldH	8.67529	8.94655	8.60658	9.04526	8.52825	8.75244	8.3119	8.44035	8.98353	9.17277	8.72729	9.17018
alkA	9.12075	9.17061	9.16784	9.13093	9.44425	9.27646	8.99227	9.19294	9.46173	9.64187	9.49311	9.61769
alkB	7.95533	8.176	8.28159	8.25693	8.20201	8.31482	7.90955	7.5124	8.8011	8.96637	8.77372	8.96645
alpA	6.30185	5.4877	6.02316	6.22019	5.7527	6.12968	0	3.97368	7.12947	7.89889	7.72507	7.67921
alr	10.1684	10.036	10.1754	10.166	10.3535	9.85125	9.93454	9.80349	9.43574	9.17389	8.98493	9.19739
amiA	8.26464	8.19558	8.23199	7.88425	8.40141	8.49075	8.15049	7.24428	8.61506	7.77937	8.30588	7.39752
amiB	9.5158	9.55996	9.50322	9.55857	9.50528	9.6901	9.59417	9.58159	8.63178	8.3577	8.60775	8.20514
amn	10.3643	10.4921	10.1297	9.97562	10.2595	10.527	10.1654	10.2747	9.84513	9.88596	9.69615	9.6902
ampC	8.10861	8.37901	8.52177	8.77207	7.49796	8.36975	8.18903	8.30197	7.60971	7.89363	7.93545	8.2059
ampD	8.49018	8.66258	8.83703	8.87835	8.41202	8.29942	8.08212	7.77038	8.57919	8.50402	8.55536	8.5522
ampE	6.35055	7.44043	6.8584	7.63237	7.62584	8.12575	6.77913	6.74458	6.78181	7.71012	7.37497	7.58937
ampG	7.68436	7.52696	7.93972	7.36567	7.85601	7.72638	7.30314	6.80955	7.16147	6.75677	6.67244	7.04174
amtB	10.6648	10.8665	10.71	10.6616	10.6646	10.7133	10.6381	10.8366	11.8097	12.1124	11.9921	12.1379
amyA	8.00023	7.80726	8.06073	7.76118	7.7088	7.77881	7.203	6.27312	7.49779	7.71974	8.04932	8.02891
ansA	9.20151	9.39421	9.15274	9.26664	9.33581	9.3674	9.04424	9.05344	8.82083	8.62777	8.77494	8.45127
ansB	10.4184	8.7859	10.6431	8.88237	9.97724	8.79625	10.1258	8.6607	10.8816	10.6632	11.1957	10.6732
ansP	11.191	11.437	11.5116	11.5383	10.6862	10.7338	10.9748	10.9322	10.0543	10.2421	10.0711	10.2333
apaG	9.05324	9.05923	8.99505	8.93164	8.7627	8.84066	8.60494	8.41492	8.90668	8.5524	8.80366	8.64352
apaH	11.0408	10.8288	10.9548	10.8547	10.6324	10.5467	10.5577	10.5105	10.4088	10.1854	10.1795	10.1868
apbA	9.26975	9.31518	9.15791	9.10723	9.25557	8.97528	9.01653	8.99801	9.48532	9.72021	9.45441	9.57368
aphA	9.51767	9.44536	9.22817	9.36921	9.37527	9.34002	9.34996	9.35573	9.72794	9.49655	9.80435	9.76897
appA	9.93306	9.74339	10.1251	9.84073	10.8743	10.5063	10.439	10.1001	10.5695	10.3798	10.6039	10.4029
appB	10.2799	10.2922	10.4939	10.3315	11.2728	11.1725	10.9631	10.5626	9.76214	9.48744	9.72132	9.34887
appC	12.0687	11.8784	12.0292	12.0824	11.838	11.8666	11.8997	11.7636	10.7778	10.5169	10.6135	10.4902
appY	4.0135	4.60427	5.79451	4.34199	6.20684	4.21538	0	1.17248	9.9554	10.1689	10.1359	10.2359
apt	9.54426	9.51716	9.61475	9.37502	9.18094	9.33528	9.01128	8.97598	8.24923	8.07686	7.73219	7.91878
aqpZ	7.59188	7.46679	7.88243	7.5719	7.72083	7.38962	7.07173	6.19972	8.07197	8.08492	8.12231	8.13121
araA	8.94371	9.15126	9.55042	9.7427	8.99938	9.03529	9.18525	9.49121	7.87786	8.55497	8.01431	8.69362
araB	9.28416	9.3858	9.75054	9.91345	9.10205	9.02425	9.26518	9.20969	9.78609	10.1714	9.88892	10.2152
araC	7.26693	7.09223	7.85077	7.87288	7.13346	6.81618	7.21821	6.81562	9.53227	9.84906	9.6369	9.95368
araD	11.9828	11.952	11.7428	11.7269	11.6739	11.4474	11.5604	11.6751	11.5546	11.6137	11.6795	11.4314
araE	7.22453	6.88371	7.42023	7.12173	6.85498	7.2616	6.32323	6.05491	8.60731	8.82012	8.67096	8.84615
araF	7.17478	6.56563	7.51458	7.75668	7.02079	6.576	5.80176	5.73331	7.8599	8.09577	7.89008	8.49561
araG	8.65062	8.68629	9.09017	9.15984	8.77123	8.71798	8.50668	8.29981	8.62876	8.83173	8.59804	8.95983
araH_	8.29704	8.2628	8.07909	8.25866	8.29639	7.96219	7.80653	8.07014	9.70056	9.78356	9.60061	9.82199
araH_	6.48835	6.40074	6.94468	6.04947	5.62214	5.67219	4.30501	5.0363	5.83428	6.37936	5.8172	6.65183
araJ	8.09234	8.63853	8.46268	8.77164	7.14663	7.54327	7.65246	7.10746	8.91529	9.09074	9.01726	9.1852
arcA	10.1487	9.82058	10.1098	9.84053	10.2178	9.82395	10.0885	9.73169	9.3418	8.94932	9.25457	9.14264
arcB	12.3456	12.325	12.3233	12.355	12.313	12.4957	12.4141	12.4444	10.063	10.0236	10.0425	10.0303
arcC	10.2805	10.3296	10.1212	10.162	10.2402	9.98626	10.014	10.0262	10.1266	10.2634	10.1752	10.2727
argA	9.10365	9.68836	8.98869	9.4463	8.7863	9.43216	8.86427	9.4688	8.17306	8.67411	8.12712	8.60521
argB	10.1639	10.0604	10.0769	10.1607	9.91825	9.82323	9.90062	9.75385	8.52334	8.57801	8.28478	8.68989
argC	9.92146	9.8968	10.009	9.96446	10.0367	9.91497	9.84159	9.75125	9.52204	9.53342	9.44148	9.56573
argD	11.2534	11.3171	11.1533	11.1638	11.1837	11.0981	11.0913	11.0618	11.6245	11.5798	11.6595	11.4934
argE	9.99256	10.0843	10.0451	10.0946	10.1886	10.1733	10.0899	10.0067	8.72662	8.75977	8.44912	8.57022
argF	8.00152	8.07638	8.08752	8.25086	8.37872	8.45351	7.69147	7.71243	7.92334	7.94046	7.89561	7.69133
argG	10.1543	10.1142	10.0944	10.0743	9.93727	9.92062	9.91773	9.89926	8.4964	8.57579	8.49583	8.52866
argH	10.5287	10.5369	10.5033	10.5237	10.4279	10.3124	10.3272	10.2815	15.4206	15.6467	15.5096	15.6858
argI	9.92327	9.81417	9.89853	9.85535	9.73227	9.68843	9.59405	9.52884	7.40168	7.84553	7.70001	7.97732
argR	8.28871	8.20412	8.10501	8.23533	8.36139	8.41791	8.09631	8.21354	8.53274	8.16263	8.40765	8.22841
argS	11.2024	11.3416	11.0423	11.3029	10.7747	11.0704	10.8843	11.0119	10.1625	9.68131	9.74256	9.99297
argT	0	4.86876	4.47278	6.61257	0	0	5.67963	4.88204	9.83882	10.3483	9.91712	10.1717
aroA	9.90695	10.055	9.83992	9.9368	9.6373	9.85173	9.52599	9.47347	9.35289	9.23368	9.34204	9.01708
aroB	9.97793	10.2971	10.2094	10.3029	10.0904	10.3202	10.1205	10.2811	9.52651	9.21665	9.13137	9.26996
aroC	9.60251	9.55611	9.3398	9.20952	9.46847	9.42741	9.14363	9.22532	8.7279	8.42912	8.33441	8.01399
aroD	8.38973	8.26421	8.11051	8.34196	8.10558	8.2783	7.4588	7.63916	7.8945	7.65048	7.85619	7.63825
aroE	10.197	10.4005	10.1587	10.3759	10.4538	10.4129	10.2302	10.288	9.42994	9.46668	9.32143	9.539
aroF	10.3008	12.483	10.2532	12.1583	10.1845	12.4038	11.3438	12.5011	8.53383	12.0801	8.33931	11.6683
aroG	9.64732	11.0104	9.54827	10.6841	9.89235	10.7748	9.95237	10.6892	9.50412	10.881	9.10395	10.2188
aroH	9.01302	9.06793	8.98113	9.02269	9.07087	9.26362	8.86223	8.80757	8.16286	7.82046	7.70693	7.57193
aroK	9.41268	9.34471	9.46842	9.33086	9.46151	9.55413	9.32416	9.26557	9.88543	8.86869	9.12081	8.87535
aroL	9.44193	10.5321	9.34636	10.6141	9.50884	10.4341	9.86322	10.3989	9.79521	10.8063	9.55389	10.5681
aroM	11.1587	11.0823	11.2591	11.1354	11.1377	10.8825	10.9794	10.9977	11.2559	11.2255	11.2082	11.1793
aroP	9.49095	10.5091	9.39341	10.3953	9.45191	10.5637	9.67051	10.4512	10.2092	10.7521	10.1767	10.6824
arp	10.1719	9.93433	10.1699	10.1291	9.42844	9.25861	9.14308	9.07778	9.97911	9.85887	10.0548	9.86706
arsB	9.63118	9.60112	9.68155	9.80821	9.61852	9.58708	9.47491	9.3806	9.78106	9.81294	9.90243	9.62639
arsC	9.99222	10.0015	10.099	10.2056	9.94055	9.84668	9.84897	9.81591	7.88792	7.98206	7.41558	7.70731
arsR	8.77931	8.54008	8.77054	8.88514	8.57135	8.39381	8.37265	7.75407	7.07556	7.36283	7.17607	7.0217
artI	9.10878	8.87649	8.41805	8.19895	8.68467	8.87208	8.07275	7.57309	8.83242	8.8593	8.743	8.36445
artJ	8.0778	7.14843	7.33117	7.56798	7.31651	7.46555	6.6029	5.48807	7.36928	7.78134	7.51653	7.87635
artM	9.09571	9.00307	8.84257	8.88259	8.25725	8.34544	7.66407	7.40019	7.94341	8.02235	8.16076	8.37898
artP	9.28616	9.03558	8.77442	8.59511	8.63658	8.95227	8.43398	7.93682	8.85171	8.8544	8.88813	8.74083
artQ	8.43945	8.42573	8.44146	8.32107	8.44705	8.397	7.9468	7.67841	7.72933	7.80389	7.88678	8.02536
ascB	7.23589	7.63155	7.9161	7.98774	6.77711	7.51025	6.8272	6.67736	9.11966	9.31623	9.14559	9.353
ascF	6.93219	7.45701	7.70608	7.62973	7.75188	7.96762	6.72959	6.72257	10.0135	10.0881	10.0379	10.1043
ascG	7.76101	7.80267	8.08769	8.03115	7.67596	7.68295	7.23576	7.08198	10.0132	10.1574	10.0434	10.1651
asd	10.5784	10.3107	10.3787	9.95495	10.8342	10.3276	10.3656	10.0405	10.4658	10.1018	10.0217	9.6836
aslA	9.82869	9.78248	9.85136	9.88669	9.92153	9.61139	9.7699	9.52323	9.84978	9.86571	9.86432	10.0131
aslB	7.86766	7.78184	8.4656	8.05262	8.40964	8.04311	7.48201	7.10865	8.23894	8.03079	8.07634	8.18677
asmA	8.48526	8.30558	8.35867	8.23768	8.33582	8.14977	7.65586	7.63109	8.59864	8.41249	8.44378	8.32619
asnA	10.841	9.63531	9.66613	10.1702	10.0269	9.87007	9.8141	9.78642	10.3265	9.65478	9.93009	9.29972
asnB	10.3769	10.3327	10.2892	10.3831	10.2714	10.208	10.1471	10.0734	8.78703	8.53471	8.0871	8.42422
asnC	7.919	7.71359	7.73535	7.75705	8.13002	7.95471	7.45489	7.29567	7.88626	7.7616	7.45869	7.87684
asnS	9.71803	9.90602	9.58097	9.8523	9.69735	9.97559	9.60857	9.71332	9.41487	9.19204	9.00412	9.18997
aspA	11.7276	9.56539	12.0501	10.2378	12.156	9.99752	12.5603	10.2464	12.8439	10.8907	13.4479	12.1121
aspC	10.5849	10.2333	10.201	10.2484	10.3868	10.3746	10.3798	10.3092	10.0022	9.7779	10.0769	9.66086
aspS	10.9202	11.1957	10.7112	11.1385	10.8909	11.1802	11.1292	11.2163	10.1238	9.58617	9.77439	9.84421
asr	8.6991	8.86206	8.80025	8.66086	9.85282	8.99876	9.25341	8.59892	9.0987	8.53118	9.12822	8.52777
atoA	7.97909	7.90507	7.81526	8.13118	7.69265	7.77362	6.9468	7.31118	8.19269	8.16959	8.1607	8.13341
atoB	9.21603	9.21854	9.20348	9.1499	8.98026	8.91703	8.77325	8.78901	8.74884	8.86836	8.79527	8.91669
atoC	9.91004	9.85279	9.93797	9.8155	9.80591	9.68118	9.55593	9.48787	9.60933	9.43971	9.37494	9.433
atoD	8.33641	8.2706	8.25277	8.21496	7.9711	8.01547	7.2177	7.40124	8.48212	8.55435	8.51245	8.60997
atoE	7.06751	7.0101	6.70076	6.98337	6.78318	6.5728	6.05863	7.18652	8.71188	8.93698	8.69608	8.93596
atoS	8.12567	8.18032	8.37851	8.39234	8.33375	8.5151	7.8925	7.62437	5.4332	4.16169	3.03158	3.8563
atpA	10.9161	11.2759	10.7984	11.2745	10.9329	11.5839	11.1985	11.3566	11.2064	10.7226	10.9081	10.8841
atpB	10.3359	10.3299	10.0872	10.2098	10.4318	10.7721	10.5726	10.5099	10.3082	9.56259	10.0264	9.80412
atpC	9.64325	9.59133	9.12039	9.56993	9.35614	9.72742	9.25412	9.2396	9.39502	9.27105	9.4139	9.49485
atpD	10.8705	11.0622	10.5349	11.1304	10.6819	11.2902	11.0965	11.1681	10.3728	10.0012	9.82198	10.3073
atpE	9.94893	9.97962	9.65209	9.89865	10.0043	10.4822	10.0659	10.1683	9.61263	9.24409	9.25786	9.40742
atpF	10.7992	10.8366	10.3849	10.7681	10.5338	11.3105	10.8267	10.9754	11.0784	10.3422	10.6701	10.5151
atpG	12.2889	12.3182	12.4701	12.5391	12.0289	12.2644	12.1802	12.1755	12.5751	12.2701	12.4492	12.3548
atpH	10.4454	10.5508	10.034	10.395	10.2981	11.0561	10.573	10.6925	10.6924	9.96248	10.2155	10.1819
atpI	9.59241	9.34896	9.40305	9.49383	9.44069	9.62736	9.44645	9.37792	9.94151	9.26789	9.5969	9.521
avtA	9.75927	9.84012	9.62584	9.57953	9.81986	9.73043	9.59319	9.60085	9.32193	9.1324	9.00577	9.40265
b0005	8.49853	8.43029	8.54551	8.50104	8.68943	8.72364	8.14881	7.92324	8.02834	7.91883	7.80296	7.78328
b0011	8.47385	8.55209	8.43608	8.65989	8.3776	8.43668	7.95548	7.70076	8.74376	8.59186	8.60232	8.66601
b0024	7.80184	7.06242	7.46018	7.55023	7.16569	6.16003	4.71653	3.65842	7.19299	6.40007	5.91836	6.48943
b0100	9.31575	9.62389	9.42322	9.72685	10.0926	9.99002	9.84008	9.93812	10.5385	10.4824	10.6755	10.5455
b0105	7.55047	7.29827	7.80795	7.7119	6.8543	7.21826	5.54432	5.67867	7.6751	7.76344	7.53947	7.90691
b0165	8.80287	8.91939	8.91023	8.89765	8.90247	8.53761	8.65945	8.58664	6.89108	7.60014	6.85462	7.63495
b0235	9.19159	9.29712	9.28876	9.29093	9.24325	9.15436	9.06476	9.01631	8.0555	8.21654	7.99525	8.05709
b0245	6.12523	6.10762	5.77768	5.75777	6.80357	6.19485	5.12384	4.85927	6.78237	6.75393	6.99832	6.88013
b0257	8.72656	8.92222	9.10084	9.25585	8.57627	8.69818	8.62863	8.33065	8.37385	8.74811	8.43461	8.83923
b0263	8.08045	7.80082	8.09963	7.73021	8.0881	7.76474	7.93802	7.03171	7.76764	7.71416	7.41037	7.65608
b0298	8.84756	8.72908	8.75424	8.85453	8.45078	8.51798	8.14021	7.93458	7.76344	7.87913	7.626	7.59549
b0302	4.51667	0	4.0162	5.28437	4.89305	5.4569	3.77597	3.82625	5.0119	5.8774	5.41285	5.58045
b0309	10.3395	10.3056	10.4317	10.425	10.3922	10.2658	10.3643	10.2562	7.85949	7.97873	8.29316	8.18822
b0332	6.79483	5.41124	6.4369	5.95436	6.41493	6.19919	4.20693	4.26169	5.51773	6.30302	6.23207	5.57367
b0359	7.12511	6.72514	6.19355	7.46529	5.51383	7.08109	5.50931	5.31385	7.60756	7.67719	7.57093	7.89231
b0362	7.95296	7.51195	8.03118	7.92469	7.7498	7.24667	6.51249	6.5963	8.20722	8.23135	8.16851	8.2008
b0370	6.48187	4.60577	6.29501	5.22117	6.11218	5.05688	4.23715	3.82647	7.1643	7.52271	7.31888	7.55348
b0373	8.23615	8.40189	8.45511	8.43958	8.21929	7.90831	7.76728	7.76281	9.93278	10.0734	10.0013	10.0248
b0379	8.97232	8.86363	9.07289	8.80977	9.09185	8.96672	8.71939	8.40266	12.0518	12.2535	12.1812	12.2986
b0380	8.3742	7.61035	7.79804	7.39376	7.56802	7.25813	6.49377	6.89737	8.45547	8.31182	8.24357	8.47858
b0392	9.13084	8.83015	9.48223	9.12705	8.62282	8.02056	8.39224	8.07204	10.6832	10.8951	10.7599	10.9359
b0395	8.58644	8.72183	8.70557	8.48491	8.62344	8.56305	8.5499	8.54736	8.57129	8.63932	8.42928	8.56619
b0499	8.55266	8.53773	8.53434	8.52286	8.31589	8.26181	7.89832	7.92067	8.36614	8.40827	8.03699	8.24457
b0501	7.86602	7.80469	7.87538	7.86151	7.69493	7.69599	6.6476	6.91822	7.7286	7.78105	7.95667	7.95415
b0502	7.95908	7.94602	7.91496	7.97812	7.88006	7.89266	7.07306	6.82401	8.65017	8.60777	8.4239	8.65011
b0538	5.65368	5.27136	6.09598	4.68647	5.94866	5.1934	3.80755	1.97824	9.68608	10.1424	9.79365	10.1661
b0539	6.82331	6.49469	6.78795	6.96921	6.63278	6.77289	4.9858	3.37417	4.33376	5.83551	5.2575	5.02296
b0540	9.95693	9.9655	9.98457	9.97732	9.94518	9.87571	9.73809	9.70324	8.68288	8.68311	8.59682	8.73133
b0542	5.40259	5.54639	5.9201	6.60158	4.97528	6.55419	5.77954	5.63743	7.8429	7.9494	7.65263	7.96621
b0609	8.43478	8.11606	8.51746	8.39629	8.22554	8.23571	7.90227	7.98741	8.69075	8.76057	8.75459	8.6257
b0663	10.1149	9.92212	9.98073	9.813	10.1158	9.87375	10.0475	10.0787	10.5384	10.3651	10.4564	10.4
b0667	9.63592	9.22281	9.55207	9.27842	9.36329	9.017	9.42143	9.24036	10.2376	9.55811	9.96004	9.62579
b0669	9.1103	8.68428	9.12124	8.76039	9.1924	8.92502	9.18576	9.17774	9.4755	8.99807	9.20879	8.98881
b0671	9.6944	9.4375	9.91173	9.54623	9.85721	9.67941	9.86337	9.74606	9.84446	9.34084	9.52794	9.3748
b0701	7.89358	8.10813	7.81342	7.9319	8.18495	7.82588	7.64388	8.19424	8.93764	9.11763	8.89579	9.13035
b0703	9.49069	9.49515	9.58768	9.6515	9.57683	9.54528	9.58636	9.47285	10.203	10.3682	10.2367	10.3541
b0725	8.68802	8.80006	8.80826	8.84341	8.6196	8.61732	7.93177	8.08602	9.57826	9.65206	9.45416	9.54371
b0753	8.3878	9.04015	8.5185	8.5675	8.68107	8.74459	8.00523	8.31629	9.42688	9.80634	9.43752	9.56192
b0762	8.17657	8.0203	8.03426	8.20207	8.16088	7.97574	7.1978	7.36788	8.99089	8.90133	8.88173	8.89933
b0795	11.8772	12.0138	12.1184	12.1346	11.0978	10.8867	11.0952	11.0566	9.78264	9.85874	9.46811	9.86292
b0805	8.87595	9.28147	9.15572	9.47319	9.02787	9.32039	9.47819	9.42162	8.4659	8.85526	8.56764	8.83694
b0816	7.49931	7.85775	7.66385	7.71336	7.56034	7.80542	6.99164	6.86063	9.04979	9.02847	8.97684	9.04084
b0817	9.61989	9.8228	9.6505	9.84051	9.4529	9.70241	9.57712	9.7647	10.0499	9.89719	9.83905	9.90835
b0822	9.11056	9.11618	9.1187	9.08129	9.02332	8.95776	8.67309	8.60862	10.0675	9.93824	9.95155	9.96147
b0829	9.03742	9.18137	9.28558	9.24057	9.13809	9.12236	9.01572	8.95494	8.60353	8.99463	8.58368	8.23475
b0830	9.07822	9.15842	9.16826	9.15961	9.22599	9.16247	8.94312	8.94873	9.53358	9.72937	9.55125	9.6601
b0831	8.69647	8.36368	8.487	8.3991	8.27692	8.36311	7.95499	7.43093	7.19028	7.40649	7.37508	7.60084
b0832	6.43057	6.1282	5.87406	6.15971	3.54241	6.24523	0	0	6.59359	6.06167	6.51808	6.76271
b0833	7.05405	6.07279	7.16917	6.48605	6.81928	6.68835	5.09907	4.97908	8.32327	8.38448	8.11618	8.63111
b0834	10.3782	10.4043	10.3646	10.3699	10.4364	10.3372	10.2959	10.2173	8.32326	8.43374	8.08613	8.51124
b0836	8.07828	5.95731	8.37369	7.89967	7.85652	6.5722	7.86079	5.78398	10.397	10.6195	10.6413	10.5683
b0844	8.67697	8.50872	8.72944	8.72438	8.49776	8.75725	8.21153	8.10189	9.03644	8.92787	8.92202	8.68665
b0845	10.3114	10.4522	10.3744	10.3923	10.1063	10.0209	10.0669	9.9345	10.2143	10.0146	10.0917	9.9897
b0846	9.29045	9.34989	9.40157	9.47293	9.22741	9.29004	9.00968	8.82944	9.5243	9.49087	9.22289	9.34256
b0847	7.5035	7.43984	7.687	7.29729	7.74182	6.94824	6.53018	6.38572	9.43005	9.36132	9.35498	9.334
b0866	9.9431	9.92042	9.90501	9.8216	9.96466	9.83497	9.82274	9.75779	9.63555	9.70067	9.56981	9.61767
b0867	10.4523	9.70126	9.80724	9.74762	9.57809	9.4976	9.52549	9.54394	9.14768	9.21302	9.19902	9.19734
b0868	8.44623	8.63447	8.47388	8.52507	8.84129	8.76249	8.51466	8.53124	9.58644	9.38725	9.53558	9.32159
b0872	9.85605	9.11028	9.42064	9.4949	8.17201	8.04191	8.02264	7.12138	8.0874	8.467	8.0004	8.52026
b0878	9.2198	9.45982	9.31859	9.57586	9.18288	9.22234	8.92024	8.79049	9.57997	9.38619	9.48345	9.36949
b0899	8.53365	8.86176	9.01406	9.24781	8.73287	8.8705	8.95471	8.90868	9.17791	8.99155	9.11168	9.11465
b0919	10.0807	9.92652	10.0624	10.013	10.0706	9.88532	9.8867	9.66651	10.0722	10.0658	10.1474	10.0033
b0941	7.36789	7.21051	7.64142	7.42992	7.23506	7.21087	6.42011	5.94521	6.31012	4.89027	4.76958	5.78622
b0942	5.57988	5.3738	5.90334	5.93941	5.40601	5.85036	3.13983	3.53281	0	4.97279	4.57068	5.13244
b0943	6.64986	5.99914	5.8285	4.87382	5.89844	6.56832	4.8362	4.87145	0	0	3.45316	4.43699
b0947	8.60239	8.65806	8.56558	8.69963	8.71512	8.67028	8.48158	8.59009	10.2687	10.343	10.2461	10.2811
b0955	7.95424	8.13706	7.98671	7.92605	7.90693	8.18769	7.7768	7.15944	8.22864	7.99511	8.1975	8.15893
b0959	7.97667	7.81179	8.01356	8.13703	7.88926	8.06208	7.33321	6.95233	9.20335	9.18429	9.06907	9.10519
b0960	8.91955	8.98466	8.98656	8.94588	8.96743	8.98563	8.88061	8.64885	2.23538	5.44979	0	3.21607
b0964	9.66771	9.09182	9.66185	9.04176	8.88932	8.72019	8.22659	8.43866	9.71694	9.78374	9.69397	9.6249
b0965	9.72643	9.74177	9.52044	9.63953	9.79893	9.77184	9.55632	9.56124	10.3927	10.4961	10.3835	10.4397
b0967	9.53096	9.46244	9.43444	9.51118	9.64105	9.48228	9.4308	9.47199	9.76031	9.65552	9.69894	9.65197
b0968	8.46404	8.43545	8.41647	8.48119	8.68865	8.34583	7.86533	7.95276	8.9881	8.9621	8.88078	8.87176
b1007	8.38125	8.41098	8.47659	8.37979	8.19356	8.23178	7.83159	8.10565	9.64405	9.70879	9.64178	9.59786
b1008	8.49249	8.49428	8.51029	8.31252	8.33914	8.26698	7.93586	7.93718	10.0633	10.2744	10.1378	10.2593
b1009	9.0703	9.04039	9.28562	9.01688	9.33828	9.01144	8.79371	8.7647	10.2602	10.2709	10.3065	10.2996
b1010	8.92784	9.18541	9.07209	9.06719	9.23678	9.23462	9.12891	9.28064	9.52839	9.62808	9.53825	9.6235
b1011	8.54173	8.46857	8.48388	8.41168	8.75022	8.51253	8.39459	8.26338	7.67705	8.12207	7.74322	8.03132
b1012	9.58135	9.56716	9.53909	9.66389	9.65156	9.36097	9.22958	9.04827	9.88615	10.0426	9.81281	10.0637
b1016	6.57625	7.00813	6.22434	6.31666	6.85519	6.19128	5.78684	5.63443	8.3255	8.42535	8.14873	8.54761
b1017	9.03014	9.1039	9.11339	9.16691	9.21185	9.33152	9.24636	8.72097	7.48099	7.05673	7.45121	6.6943
b1027	7.67184	7.68691	7.42575	7.16405	7.52694	7.40857	6.57241	6.71241	8.94869	8.92027	8.94676	8.93521
b1028	5.15323	4.14059	5.03734	3.77368	5.47688	5.98758	3.66022	4.58619	8.68752	8.49264	8.54214	8.57196
b1030	3.13288	0	3.74526	2.76001	5.43114	2.9699	0	0	6.62824	6.69061	5.96325	6.85314
b1044	6.55139	6.10166	6.45536	4.55944	6.68486	6.92583	4.77685	4.87053	8.60733	8.48817	8.31889	8.49719
b1045	8.39095	8.57452	8.32148	8.44004	8.63511	8.77465	8.42287	8.37355	9.31855	9.34599	9.18032	9.28542
b1052	7.77704	8.35531	7.2315	8.09966	7.11318	7.19435	4.32294	4.83589	8.88242	8.77795	8.94698	9.04293
b1057	6.03388	6.12082	6.09971	6.93108	6.71896	7.29061	5.61633	5.72538	8.81339	8.65512	8.78686	8.70931
b1085	9.38917	9.13305	9.21792	9.08083	9.31033	9.18886	9.45747	9.39409	9.59453	8.9122	9.33905	9.03867
b1121	7.60925	7.47002	7.80009	7.69511	7.88825	7.82396	7.11871	6.76391	6.91679	6.17015	6.50212	5.97896
b1134	7.30639	7.15763	7.33891	7.13002	7.55005	7.80243	6.65045	5.71591	8.12136	7.44427	7.63868	7.05505
b1141	10.5274	10.4344	10.5291	10.5821	10.3723	10.2425	10.104	10.0856	10.3972	10.3277	10.4335	10.2884
b1145	7.35113	7.36068	7.69832	7.6154	7.6761	7.70792	7.00644	6.38653	8.99552	9.27749	9.22768	9.14984
b1146	6.30253	4.21848	5.76845	6.44235	6.61031	6.67662	4.78666	4.82366	8.51417	8.15574	8.42082	8.16514
b1152	11.0707	11.0594	10.9501	11.0719	10.8518	10.6095	10.7546	10.7589	10.1814	10.058	10.1441	10.1019
b1153	6.63504	5.88115	6.37267	6.66861	7.09599	6.7877	5.62812	5.91321	9.55372	9.40586	9.5894	9.32926
b1155	9.85873	9.71726	9.8531	9.97707	9.54911	9.4803	9.3881	9.36153	9.56752	9.39439	9.5091	9.61054
b1157	7.58687	7.46939	7.79724	7.7155	7.66744	7.91395	6.95027	6.79904	8.7641	9.1966	9.04127	9.25801
b1163	8.00473	7.91843	7.97832	7.92711	8.05463	7.88702	7.06259	7.30766	10.0715	9.70578	9.94542	9.72566
b1168	8.60984	8.63928	8.64823	8.75181	8.61864	8.59828	8.26062	8.18007	8.50282	8.48936	8.41832	8.56303
b1169	9.56107	9.55875	9.6601	9.69593	9.78599	9.61319	9.54477	9.46728	9.83607	9.60924	9.73409	9.55683
b1170	8.92439	8.9283	8.85282	8.99139	9.00927	8.549	8.50507	8.48854	8.64347	8.4302	8.43305	8.47447
b1171	8.13154	7.26628	7.45842	7.19945	8.01531	7.61449	6.58623	6.77342	8.51484	7.97007	8.23294	8.15979
b1172	8.0959	7.20128	7.05717	6.38107	8.01983	7.40971	6.29046	6.61463	8.36318	7.6457	7.78918	7.4464
b1173	8.48926	8.43552	8.24683	8.29009	8.54826	8.26604	8.02954	7.93984	9.34381	9.07883	9.2928	9.13167
b1180	8.48908	8.59376	8.3799	8.53819	8.48645	8.40998	8.01635	7.94379	8.85507	8.92623	8.40537	8.65076
b1191	14.2195	14.362	14.296	14.3043	14.6807	14.6711	14.7246	14.8483	13.6166	13.6722	13.8243	13.6958
b1192	8.74939	8.78561	8.54396	8.72456	8.72631	8.78188	8.54436	8.74465	9.65967	9.44288	9.58896	9.46562
b1199	10.1613	9.61462	10.0077	9.81294	9.99234	9.69659	9.90974	9.7417	10.7771	10.6396	10.7376	10.7649
b1200	10.5132	9.26658	10.3124	9.70618	10.2754	9.81295	10.1709	9.97621	11.0318	11.0495	11.2263	11.0964
b1201	7.46319	7.85942	8.04866	8.36729	7.38278	7.53402	8.00875	7.77113	8.50273	8.72362	8.41406	8.67864
b1202	8.11454	8.50265	8.64213	8.72384	8.58032	8.63722	8.44355	8.3369	8.67036	8.84853	8.72609	8.86672
b1213	9.10592	9.28684	9.35808	9.19482	9.34017	9.20803	9.22322	9.51956	9.69684	10.0538	9.64527	9.95667
b1228	4.87336	2.42745	3.58768	4.62419	5.29396	0	0	0	0	4.00697	4.75402	0.912283
b1240	9.651	9.8224	9.66258	9.65045	10.0307	9.91036	9.99705	10.002	10.2724	10.1179	9.9916	10.0773
b1248	8.17063	7.7386	8.2488	8.10044	8.2783	7.98496	8.01307	8.02641	8.61801	8.7501	8.49936	8.71731
b1284	7.09846	6.91515	6.8103	6.74392	6.64955	6.90948	6.46358	3.11706	10.0373	10.4833	10.228	10.4614
b1297	5.69994	5.13002	6.45774	6.9903	7.16193	7.43896	5.68161	6.15664	6.93547	6.88106	6.75545	7.18509
b1310	9.65667	9.75267	9.58831	9.71704	9.7474	9.6575	9.61475	9.77921	9.80841	10.0653	9.90944	10.0405
b1314	7.20024	7.65908	7.78631	7.84516	7.13956	7.96277	6.85121	7.10795	6.69493	7.40078	6.62583	7.61415
b1327	8.21661	8.14718	8.15734	7.7896	8.42886	8.0906	7.89908	7.91191	9.37902	9.48251	9.41011	9.52006
b1329	9.34786	8.74518	9.45574	8.88071	9.4285	8.70486	9.14428	8.44573	9.55665	9.39128	9.55582	9.45599
b1330	8.96762	8.81727	9.04377	8.71866	9.36281	8.88734	9.15368	9.08258	9.40713	9.56959	9.50856	9.59577
b1337	10.1129	10.0334	9.98635	9.90117	10.3362	10.5796	10.2285	10.3654	9.98766	10.1065	9.90378	10.0474
b1341	10.499	10.5873	10.378	10.3453	10.6078	10.6248	10.5695	10.6511	9.86259	10.031	9.86412	9.95202
b1342	8.64426	7.82156	8.62037	7.74362	8.87384	7.72511	8.22807	7.65329	9.48191	9.43842	9.48286	9.44411
b1345	8.59093	8.42164	8.69197	8.46937	8.49042	8.27991	7.97986	7.47555	10.3943	10.6867	10.5428	10.7165
b1354	6.77278	5.67836	6.19744	7.3313	6.29646	6.96134	3.33897	3.41609	6.08927	5.33335	5.57614	3.77895
b1355	5.84352	6.5281	6.71	7.12245	7.56037	7.11936	5.36682	5.39208	6.69707	7.10657	6.82802	7.24632
b1360	9.07465	9.07137	8.92769	8.82956	8.96961	8.56378	8.50251	8.34445	8.90057	8.7771	8.70656	8.71788
b1362	6.93009	6.64435	6.87339	7.50219	6.00399	6.48496	5.27628	5.16416	7.91273	8.50582	8.15387	8.50898
b1364	9.08964	9.16348	8.84905	9.11276	9.22981	9.31225	9.16447	9.03356	9.14455	9.20536	9.08638	9.10361
b1365	9.34485	9.34029	9.50473	10.1273	8.41957	9.16184	9.11185	9.53879	8.88975	9.67685	9.01804	9.67315
b1367	5.99311	5.19949	6.78412	6.65799	6.51313	6.30699	3.919	4.3281	7.41551	7.83206	7.63722	7.86094
b1368	8.66791	8.75094	8.75932	9.08216	8.34285	8.62713	8.71309	8.56016	10.227	10.0174	10.1291	10.1369
b1369	8.03445	7.92674	7.99091	7.87397	8.04242	7.64265	7.35167	7.57659	8.69977	8.52739	8.3078	8.53772
b1371	8.60478	8.73776	8.47221	8.7223	8.54738	8.46408	8.26393	8.40812	9.57657	9.73842	9.5909	9.69165
b1372	9.85889	9.86453	9.92581	9.90814	9.93983	9.8753	9.91395	9.86212	7.63735	8.2083	7.77433	8.26838
b1374	7.62833	6.6499	7.49598	6.12208	7.56725	6.60225	6.3167	3.9052	7.68608	7.14685	7.35936	7.08895
b1377	7.15211	7.41156	7.95432	7.93781	6.48537	6.48861	5.93198	4.9989	6.43686	5.0095	5.0667	5.81398
b1391	10.2018	10.3847	10.3242	10.3471	10.6105	10.5475	10.6304	10.7241	8.24503	8.40498	8.21809	8.29247
b1392	8.91386	8.73293	8.76602	9.01072	8.75622	8.46264	8.46209	8.23158	8.26905	7.94549	7.98972	8.0254
b1394	8.75614	8.73626	8.86679	8.79539	8.61123	8.64804	8.17798	8.08328	8.12413	7.94966	8.26751	7.82225
b1396	8.54835	8.50722	8.22009	8.34202	8.11568	7.87936	7.72665	7.97577	8.5297	8.70706	8.48768	8.69616
b1397	9.42931	9.43911	9.49273	9.42212	9.4858	9.33324	9.20959	9.0506	8.12212	7.86417	7.92675	7.99267
b1398	8.02136	7.85315	7.85126	7.67517	7.7936	7.59365	7.0434	7.64202	9.68533	9.90115	9.79595	9.85753
b1399	7.71311	6.55631	7.58537	6.99424	7.86317	6.60573	6.47112	6.34425	9.1329	9.39046	9.22949	9.39314
b1400	8.24237	7.46838	7.95221	7.39257	7.90521	6.98604	6.91194	6.93208	8.55535	8.70478	8.57787	8.792
b1408	7.72075	7.17852	7.72486	7.75044	7.59053	7.45692	6.83344	6.51252	6.55776	7.07362	6.50478	5.93256
b1409	8.91386	8.85324	8.92564	8.90345	8.93449	8.86204	8.53022	8.3149	7.85834	7.30388	7.53377	7.31441
b1410	8.00125	7.66283	7.67741	7.12151	7.92866	7.75393	7.17815	7.41826	9.74568	9.93981	9.82356	9.92247
b1420	8.57554	8.55528	8.48363	8.49631	8.43808	8.37442	8.20865	8.415	8.69285	8.77882	8.76841	8.76283
b1422	6.34653	6.63066	7.11012	6.74343	7.24521	7.89995	5.6736	5.62971	10.3266	10.5368	10.4432	10.526
b1423	8.87638	8.9351	8.64152	8.81013	9.08797	8.9036	8.96018	9.04084	9.92446	10.1444	10.0309	10.1308
b1425	8.21186	8.18109	8.33129	8.25703	8.20034	7.89066	7.82732	8.10727	7.2676	7.29126	7.61313	7.19818
b1428	8.52958	8.33333	8.43491	8.12145	8.5748	8.2661	8.10994	8.35073	11.2205	11.5418	11.424	11.5276
b1431	9.02864	8.96201	8.89937	8.78438	9.04518	9.00069	8.95671	9.01332	9.22381	9.43519	9.25789	9.41418
b1432	10.5515	10.0593	10.5743	9.91017	10.3596	10.1014	10.1809	10.0461	10.5762	10.505	10.6825	10.4792
b1433	7.65019	6.68779	7.53605	7.4872	7.37123	7.09569	6.41928	6.05086	7.98716	7.74916	7.37878	7.40263
b1436	8.85588	9.04084	8.85901	8.77752	8.88725	8.80247	8.77455	8.94607	10.2117	9.98831	10.0983	10.025
b1437	8.585	8.15415	8.41646	7.8949	8.73847	7.91893	8.18269	7.6842	9.33763	8.36988	8.94325	8.51718
b1438	8.30228	7.7442	8.3449	7.86939	8.72639	7.69584	8.30965	7.61931	8.82211	8.55669	8.7121	8.69002
b1439	7.14637	7.30959	7.72579	7.46358	7.72265	7.75583	6.54637	5.41334	7.9642	7.58397	7.88094	7.46013
b1440	8.07536	7.88666	8.11646	8.11136	7.83934	8.02245	7.57517	7.32955	8.88143	8.66204	8.64153	8.80138
b1441	8.22	8.33124	8.40659	8.57973	8.00206	8.1057	7.7664	7.33581	8.36123	8.29288	8.25823	8.32441
b1442	9.25175	9.51473	9.46548	9.60854	9.1198	9.07212	8.95805	8.82368	8.69993	8.36888	8.52567	8.54259
b1443	11.4474	11.3819	11.5812	11.5559	10.1851	9.80802	10.2996	10.2058	10.1496	9.48446	9.61659	9.90931
b1444	8.66385	8.62572	8.75621	8.76464	8.73321	8.54534	8.12345	7.97292	9.00132	8.93087	8.90722	8.87647
b1445	8.325	8.38884	7.93005	8.2646	8.56284	8.48564	8.46922	8.68178	10.055	10.2936	10.2451	10.322
b1446	8.49766	8.10373	8.57962	8.07953	9.11337	8.44717	8.48957	8.13108	9.58247	9.244	9.41939	9.16768
b1447	7.0912	6.75076	7.7567	6.97221	7.9611	6.45355	7.61794	6.96837	7.12312	5.75726	6.31632	5.48704
b1448	8.1338	7.55849	8.13087	7.88506	7.96082	7.59701	7.2929	6.24556	8.73394	8.54041	8.39747	8.4904
b1450	4.82382	4.37538	6.81982	2.51366	6.71276	0	6.43194	4.92173	0	3.37245	4.37374	2.15409
b1451	11.0549	11.123	11.1392	11.2992	11.0253	11.0124	11.0669	11.0452	9.02751	8.68841	8.80689	8.79373
b1452	8.26288	8.36972	8.2839	8.42869	8.27299	8.04575	8.10505	7.4426	9.03485	8.9685	9.14829	9.04815
b1454	7.94051	6.32615	7.87205	6.49885	6.91206	7.1874	4.80139	4.93231	7.93291	7.69345	8.07304	7.82077
b1455	2.47317	0	0	0	5.43682	0	0	0.667829	8.4743	8.67509	8.49449	8.84707
b1458	6.35701	6.87182	7.40684	7.25815	7.76038	6.72949	6.90657	7.5212	9.42129	9.63456	9.24045	9.61443
b1459	8.05454	8.12515	8.24196	8.52764	7.74981	5.48235	7.07118	7.90891	9.18334	9.28095	8.81458	9.17982
b1462	9.13565	9.1198	9.12488	9.01494	9.28025	8.92959	9.04448	9.02751	9.84802	9.8799	9.8224	9.78899
b1463	8.68126	8.67604	8.86384	8.69746	8.7364	8.41496	8.05563	7.89029	8.25645	7.84587	8.08951	7.73152
b1470	6.34395	6.34853	7.10997	5.42451	6.89273	5.64336	6.24386	6.13097	8.94676	9.17362	8.88324	9.15096
b1471	7.0896	6.05908	6.35371	6.37853	6.0063	7.02298	0	0	3.90137	3.61416	5.48898	4.19915
b1472	5.21597	5.37259	5.27069	6.61873	5.7492	5.74815	2.22894	2.44842	7.94272	8.30009	7.93378	8.1783
b1481	8.59472	8.77537	8.80371	8.8973	9.05631	8.81815	8.88609	8.92016	9.95955	10.063	9.96798	10.0926
b1483	11.0092	11.2224	11.4345	11.4769	10.6563	10.7553	10.817	10.7644	10.4591	10.6449	10.556	10.7287
b1484	8.95759	8.12831	8.67939	8.76659	6.55628	6.7653	6.52771	5.31118	8.52416	8.64973	8.47116	8.79652
b1485	10.4475	9.99153	10.1402	10.1779	8.51513	8.24203	8.66316	7.9023	8.96937	8.8803	8.74367	8.87978
b1486	8.1215	8.0001	8.1095	8.14713	7.81196	7.35479	7.15512	6.41036	8.20424	8.33175	8.09173	8.36552
b1487	6.31666	6.06467	7.19053	7.52023	6.49001	6.23752	5.57162	6.62868	8.64392	8.92901	8.67183	8.84587
b1488	8.4488	8.72578	8.57483	8.73207	8.5391	8.22917	8.43818	8.56509	9.79747	9.87913	9.72383	9.91723
b1489	7.81433	7.4825	7.86536	7.49946	8.0569	7.43111	7.09103	6.83424	7.0036	6.87481	7.21541	6.5577
b1490	9.29756	9.29914	9.29389	9.24995	9.41952	9.30487	9.1851	9.11259	8.46681	8.39849	8.32861	8.30296
b1491	9.18851	9.03709	9.13869	8.98045	9.34215	9.04681	9.15202	8.83567	10.2179	10.1956	10.1821	10.1666
b1497	7.0995	7.20562	7.50964	7.83059	6.61361	7.14841	7.22146	6.66403	5.39916	5.51307	6.16098	5.14802
b1498	7.13501	5.70358	7.05536	5.94728	6.9183	6.75796	0	4.14075	8.71985	8.96465	8.98957	9.03905
b1499	7.68035	7.67994	7.58434	7.80811	7.86398	8.0554	6.99494	7.19677	9.89609	9.93733	9.86098	9.94174
b1500	5.71762	6.23608	6.85324	6.35547	6.53947	7.07554	5.26238	6.05326	8.13828	8.34941	8.15137	8.31725
b1501	6.23866	5.10406	6.60351	6.30728	6.75323	6.59159	3.72256	3.88957	7.46989	7.41566	7.50629	7.28081
b1502	8.25853	7.96913	8.14919	8.3083	8.05627	8.30332	7.94749	7.68664	3.3418	5.09006	5.72483	5.37902
b1503	7.85652	7.53538	7.6315	7.63555	7.59333	7.80276	7.4922	7.7445	9.0532	9.0387	9.00809	9.11167
b1504	8.62292	8.70816	8.69324	8.61944	8.98177	8.6607	8.61295	8.57673	9.9102	9.77349	9.76572	9.78016
b1505	7.98013	7.81174	7.96964	8.2742	7.8001	8.18725	7.5156	7.63558	7.68558	7.76595	7.59166	7.54565
b1506	5.38298	3.95336	5.57101	6.3872	6.14781	6.72022	3.9277	4.01368	9.31854	9.23399	9.18713	9.28706
b1509	8.78475	8.42982	8.56159	8.41164	8.52256	8.15032	8.01972	7.76062	8.35979	8.31665	8.23195	8.19177
b1513	8.81962	8.82138	9.35457	9.18153	9.17548	8.89682	9.11944	8.85657	8.90805	9.09911	9.06796	9.13578
b1516	7.30975	6.98877	7.2187	7.50938	7.25188	7.4925	6.56664	7.01181	10.1402	10.1117	10.1583	10.209
b1518	7.12048	7.11013	7.47509	7.30681	6.73239	7.40402	7.25871	7.56432	9.46266	9.44348	9.3168	9.50774
b1519	9.99922	10.017	9.97247	9.88614	9.99887	9.87475	9.84625	9.84551	10.2018	10.1864	10.1197	10.197
b1520	8.92246	8.95248	8.91968	8.87712	9.0944	8.83397	8.69171	8.73988	10.0717	10.0787	10.003	10.0441
b1522	9.62682	9.69335	9.60202	9.75563	9.70337	9.50755	9.50042	9.51554	10.2458	10.2604	10.1829	10.2182
b1523	10.252	10.3931	10.2325	10.133	10.672	10.5634	10.5331	10.5534	9.5902	9.9764	9.72973	9.98074
b1525	9.35669	9.38449	9.37295	9.3162	9.35784	9.30119	8.9842	8.88268	9.75238	9.49082	9.76827	9.2261
b1527	8.96244	8.98837	8.93915	8.81173	8.96541	8.85055	8.86675	8.8185	9.81538	9.74993	9.79557	9.81525
b1541	12.2927	7.63864	12.3322	7.22968	11.907	7.23396	11.4794	7.18586	12.1348	9.70108	12.559	9.6785
b1543	4.26465	5.86995	6.65111	6.70008	7.01419	6.65906	6.74865	5.37736	7.848	8.16984	7.9146	8.31926
b1545	8.76048	8.46381	8.6334	8.41715	8.81617	8.4768	8.74491	8.64366	10.0621	9.99741	9.90019	10.0493
b1547	9.50375	9.45429	9.55767	9.46925	9.4809	9.46695	9.26939	9.13826	8.13608	8.23831	8.14627	8.29233
b1550	8.36096	8.34482	8.29066	8.3707	8.29596	8.10173	7.30236	7.42043	7.58487	7.93031	7.02832	7.49182
b1551	7.59832	7.57705	7.47808	7.84797	7.84776	7.55188	6.48471	6.81703	9.34381	9.46993	9.31124	9.52031
b1553	9.34617	9.40507	9.27306	9.20471	9.3026	9.19534	9.17407	9.17381	10.3693	10.4862	10.3065	10.4806
b1554	8.53133	8.61486	8.55881	8.54024	8.64357	8.18523	8.29263	8.31282	9.70836	9.89219	9.59983	9.84174
b1555	7.06459	6.84108	7.71738	7.30732	7.29062	6.83876	6.90768	7.52079	7.70398	7.88873	7.17377	7.91878
b1556	10.1667	10.1881	10.0165	10.1705	9.85965	9.856	9.71604	9.77248	9.93055	9.96223	9.90007	9.94145
b1559	9.10404	8.97922	9.042	9.05087	8.80303	8.78714	8.62111	8.66628	10.1059	10.2161	10.0263	10.1618
b1560	9.80237	9.86555	9.73173	9.757	9.88338	9.90697	9.72918	9.73444	10.7452	10.7686	10.6994	10.7828
b1565	10.5019	10.6325	10.5391	10.4741	10.4573	10.3251	10.3571	10.446	9.86428	10.0322	9.86914	10.0665
b1567	8.08628	7.84988	8.00723	7.88588	7.55555	7.10824	6.54201	7.52314	8.61578	8.67091	8.4873	8.67913
b1568	7.33328	6.85754	7.09087	7.18485	7.58503	7.43669	6.18609	6.5599	8.87382	8.98005	8.77579	8.96605
b1578	8.09164	7.97717	8.10364	8.15261	8.22406	7.86815	7.67847	7.93027	7.55343	7.77578	7.4094	7.66765
b1579	8.44782	8.34887	8.53158	8.48705	8.63252	8.43015	8.15618	7.77499	6.91351	6.60262	6.4249	6.6282
b1582	10.7357	10.9974	10.884	10.9304	11.055	11.0855	10.9925	11.0665	11.4484	11.6519	11.5414	11.6224
b1583	10.8135	10.7008	10.6632	10.5626	11.2282	10.8578	11.1068	10.9119	11.2996	11.0751	11.0628	10.9108
b1586	9.48254	9.54101	9.34098	9.26298	9.4418	9.4083	9.10972	9.2643	9.71498	9.92509	9.78378	9.88935
b1587	12.4373	12.6067	12.7192	12.6857	12.5943	12.9219	12.8525	12.9276	10.0423	10.0191	10.0915	10.0994
b1588	11.0851	9.6028	11.1292	9.71856	10.2741	9.59619	10.5738	9.34225	10.5086	10.322	10.5155	10.3718
b1589	10.3591	9.73773	10.186	9.59331	9.78213	9.20491	9.68931	9.35109	9.83393	9.69356	9.73954	9.70446
b1590	9.91679	8.94698	9.84714	9.11784	9.44757	9.10356	9.49298	8.8559	8.86734	8.18088	8.75802	8.09432
b1591	8.85845	8.18452	8.70046	8.07205	8.755	8.40949	8.49897	8.40941	9.34772	9.33656	9.10368	9.37558
b1592	7.9328	7.39922	7.87753	7.26201	8.04913	6.95477	7.4585	6.66909	8.94746	9.05118	8.75509	8.9448
b1593	10.2924	8.27532	10.1286	8.3208	10.1796	8.33141	9.99148	8.44111	10.2395	9.41355	10.1605	9.42557
b1598	9.49914	9.86162	9.6864	9.73268	9.83333	9.77503	9.84891	9.79392	9.76005	9.86233	9.79846	9.79989
b1599	8.38039	7.7904	7.82065	7.57468	7.97053	7.95772	7.55663	7.22002	9.49384	9.53165	9.40119	9.58518
b1600	8.61575	8.20066	8.13959	8.09652	8.33779	8.10334	8.07631	7.69727	9.52205	9.62737	9.52465	9.65395
b1601	9.79536	9.6813	9.67415	9.60169	9.87367	9.69434	9.73113	9.67706	9.99791	9.95475	9.91828	10.0039
b1604	10.2845	10.2121	10.0144	10.0433	10.1669	10.3307	10.1172	10.2927	10.1864	10.0614	10.0322	10.1512
b1605	10.4581	9.77235	9.83835	10.0619	8.90968	8.82261	8.63769	8.60429	7.49758	7.46778	7.67222	7.18994
b1624	9.48597	9.66645	9.54608	9.59626	9.65261	9.58288	9.65915	9.72646	8.8941	8.89273	8.87765	8.93589
b1625	8.64464	8.27099	8.59253	8.12756	8.81764	8.45172	8.22641	8.26215	8.81299	8.25763	8.34149	8.14581
b1626	8.6751	8.67428	8.69308	8.71876	8.83764	8.8636	8.64478	8.89187	8.88066	8.85582	8.74347	8.89709
b1627	8.72223	8.70326	8.53427	8.62949	8.79734	8.56433	8.31539	8.44799	9.51615	9.48578	9.42416	9.56532
b1628	8.74925	8.94595	8.79232	8.82672	8.94592	8.86665	8.69991	8.87182	9.21093	9.32059	8.94147	9.32483
b1629	8.67378	8.81903	8.71265	8.75746	8.50326	8.4914	8.37653	8.34732	8.3954	8.33211	8.19568	8.21263
b1631	8.45579	8.40826	8.21189	8.29871	8.51942	8.23812	8.45064	8.35539	9.60344	9.5251	9.55547	9.58258
b1640	9.04696	9.06364	9.0805	9.00577	9.55152	9.01749	9.52489	9.32048	9.92718	10.0743	9.82445	10.0365
b1643	5.4811	6.13047	6.30478	5.91307	7.43391	6.22967	6.13896	6.96635	8.47785	8.75788	8.15058	8.68736
b1644	8.06153	8.44224	8.42535	8.44731	8.66005	8.39723	8.27072	8.6282	9.55506	9.79588	9.32539	9.7515
b1645	9.62917	9.95206	10.0458	10.0373	10.1661	9.90051	10.1333	10.3281	10.9419	11.1077	10.7237	11.0112
b1647	9.56514	9.46358	9.24869	9.22578	9.65586	9.40278	9.40685	9.26158	9.82428	9.83297	9.87304	9.85415
b1648	8.32392	8.30026	8.31673	8.24081	8.70499	8.24607	8.19136	8.26486	8.36334	8.40024	8.24801	8.30086
b1649	9.10001	9.13382	9.10019	9.12607	9.42703	9.09726	9.16953	9.1081	9.00951	8.92823	8.85256	8.93495
b1657	8.44075	8.71207	8.72268	8.72227	8.98225	8.82727	8.70869	8.85208	9.90344	10.0047	9.894	10.0775
b1664	10.7281	10.8103	10.5713	10.4675	10.7589	10.7189	10.6613	10.7223	10.9988	10.876	11.1106	10.8472
b1667	6.47077	6.8563	6.77028	6.79298	6.82454	7.62589	6.3718	6.68148	7.90592	8.15069	7.83617	8.0929
b1668	9.41452	9.45321	9.29036	9.32837	9.6572	9.36869	9.397	9.27549	10.3719	10.4373	10.3524	10.4197
b1669	8.24578	8.30551	8.41147	8.14305	8.58202	8.06056	8.35761	7.948	9.74807	9.97709	9.70672	9.92686
b1671	8.40356	8.38343	8.41881	8.28547	8.74785	8.71448	8.64626	8.41734	9.62666	9.73047	9.59225	9.69501
b1672	8.52827	8.27676	8.57938	8.10362	8.45372	8.57035	8.47805	8.26757	9.06792	9.1693	9.10185	9.20143
b1673	8.52009	8.38272	8.70106	8.22594	8.68107	8.46613	9.01277	8.53436	7.93262	7.71187	7.81853	7.80487
b1674	9.20833	8.77515	9.13226	8.63568	9.32836	8.83471	9.29303	8.76722	9.64049	9.53991	9.66667	9.56386
b1675	6.49434	6.11878	6.46737	6.42328	7.16772	6.63022	5.66608	6.01063	8.40341	8.29012	8.23256	8.32571
b1680	7.797	8.06442	8.04436	7.58302	7.46952	7.804	6.31444	6.86484	8.59409	8.86886	8.97885	8.9392
b1685	9.91201	9.95147	9.69807	9.86637	10.2246	10.1568	9.96208	10.1246	10.3021	10.4426	10.3226	10.314
b1686	8.41365	8.14843	8.15162	8.06551	8.54178	8.11367	7.57783	7.73042	9.51114	9.39105	9.293	9.30973
b1688	9.23727	9.45243	9.10737	9.22762	9.48008	9.60448	9.35234	9.52903	10.0517	10.0471	9.91841	10.0668
b1689	7.70663	7.64686	7.39104	7.48084	7.9125	7.64634	6.74607	7.22259	8.61886	8.73976	8.49027	8.82725
b1690	6.26292	6.52198	6.88735	7.14684	5.81258	6.75551	5.97144	5.21879	8.34729	8.41273	8.30225	8.47175
b1691	7.56901	7.6924	7.86084	7.86694	7.79187	8.02089	7.60843	7.43419	8.76728	8.88977	8.70804	8.95482
b1695	6.96365	5.10582	6.28617	5.5908	6.08115	5.9179	0	0	6.93731	6.90324	6.76935	6.94737
b1696	8.60981	8.54879	8.63916	8.40495	8.65221	8.69365	8.53168	8.79777	9.35792	9.479	9.33016	9.49774
b1706	9.63646	9.71492	9.5592	9.57971	9.80029	9.73794	9.61441	9.61413	10.2809	10.4773	10.2798	10.4382
b1707	8.66566	8.59727	8.56522	8.33429	8.79263	8.61173	8.49212	8.56781	9.72743	9.98091	9.70364	9.93156
b1720	7.56514	7.42025	7.05707	7.46101	7.46738	7.20719	6.31148	7.38409	7.94574	8.41928	7.91934	8.30552
b1721	9.76745	9.8158	9.69238	9.63602	9.8359	9.73178	9.74518	9.8539	10.1128	10.2241	10.0761	10.2148
b1722	8.75803	8.74243	8.80267	8.72132	8.95018	8.68843	8.87338	8.94768	9.75255	9.82769	9.67449	9.84235
b1724	9.37157	9.47819	9.24228	9.26023	9.39006	9.44906	8.99078	8.97541	9.80576	9.99909	9.8643	9.98159
b1725	9.46342	9.34995	9.37082	9.28238	9.66604	9.49776	9.54994	9.32129	10.4364	10.4803	10.7	10.8064
b1726	8.03184	8.05435	7.96921	8.16394	8.34632	8.10154	7.53373	7.58066	9.53855	9.63985	9.39845	9.59664
b1728	7.73183	7.82773	7.73987	7.54187	7.97414	7.61066	7.16263	7.46876	9.51135	9.70836	9.43892	9.73289
b1729	9.49508	9.3956	9.46422	9.27619	9.41738	9.5927	9.56137	9.31372	9.63541	9.58648	9.51264	9.5686
b1730	8.40641	8.46296	8.29745	8.38302	8.75179	8.57843	8.40619	8.33119	9.05863	9.25331	9.00219	9.17853
b1731	10.7463	10.4337	10.3486	10.3791	9.7674	9.31931	9.75069	9.76605	10.5613	10.3503	10.0592	10.4333
b1741	9.74161	9.88325	9.65818	9.74997	10.0192	9.94888	9.73432	9.77462	10.2154	10.3918	10.1998	10.3643
b1742	8.18602	8.21422	8.21868	8.21425	8.57205	8.30124	7.74232	7.78282	9.56335	9.62067	9.4776	9.61183
b1745	10.8887	10.9758	10.795	10.8992	10.9387	10.8383	10.8089	10.7912	10.6831	10.835	10.6745	10.8691
b1746	6.2881	5.4235	6.10488	5.65714	6.31172	6.43562	3.67122	3.72714	7.0757	7.52478	7.0369	7.45369
b1747	9.01169	9.18775	8.97079	9.05183	9.21324	9.08454	8.93781	9.05056	9.77286	9.79632	9.79053	9.84299
b1754	9.09246	8.76672	9.01593	8.66216	9.20714	8.8298	8.78054	8.4301	9.49876	9.44093	9.49567	9.42506
b1755	9.45466	9.51864	9.45553	9.39093	9.72274	9.57419	9.48055	9.41731	10.0664	10.0483	9.96028	10.1169
b1756	5.47143	4.40648	5.72815	4.63395	6.52774	6.10083	0	0	7.63325	7.74443	7.4518	7.68969
b1757	10.5612	10.2202	10.5581	10.226	10.3289	9.6303	10.51	9.62462	10.162	9.93226	10.0869	9.9053
b1758	8.83288	8.95263	9.04117	9.14328	9.09418	9.14295	9.12321	8.73454	9.54349	9.48504	9.51749	9.48157
b1759	9.01392	8.99332	9.18945	9.16326	9.09514	9.0584	8.87901	8.76166	8.55584	8.23569	8.39441	8.03211
b1760	10.1653	10.1384	10.0679	10.0297	10.1532	9.98571	10.0118	10.06	10.6755	10.742	10.6109	10.8054
b1762	8.90202	8.85926	8.67747	8.7985	9.16455	8.85622	8.89096	9.02153	9.1303	9.21901	8.97698	9.28085
b1770	7.62914	7.62184	7.72532	7.51555	7.94733	7.8805	7.24816	6.66152	7.13653	6.62137	7.26968	6.71238
b1771	8.65549	8.67232	8.64434	8.67382	8.86637	8.5263	8.24616	8.49768	9.69641	9.71261	9.77878	9.761
b1772	7.08923	6.98111	7.111	7.37221	6.89974	7.44401	5.3193	5.52386	8.61575	9.00493	8.73275	9.05326
b1773	10.5849	10.5981	10.6209	10.6605	10.7694	10.675	10.7007	10.5035	8.16696	8.13118	7.99867	8.17703
b1775	8.84746	8.9004	8.83882	8.81552	9.08357	8.86152	8.61059	8.71841	9.6345	9.67079	9.60584	9.76166
b1776	10.819	10.9637	10.7731	10.7705	10.7619	10.7884	10.6265	10.6929	10.2507	10.5926	10.4437	10.5887
b1777	7.98672	9.15695	7.79951	8.96785	7.84796	8.87596	8.40063	9.10481	8.44169	9.3484	8.30891	9.44846
b1781	8.41609	7.93937	7.974	8.09341	8.0694	7.88683	7.78868	7.13841	8.46664	8.1185	8.3551	8.05704
b1788	7.49617	6.9232	7.43237	6.83379	7.07774	6.97788	7.05765	6.73764	7.02176	7.28498	7.36718	7.28542
b1806	7.47701	7.75041	7.16746	7.65637	7.6217	7.58631	6.98145	7.3647	7.79527	7.6486	7.67088	7.50728
b1808	10.5231	10.5555	10.4183	10.3757	10.6903	10.5845	10.7035	10.6565	10.7498	10.9806	10.7499	10.991
b1809	8.43604	7.79284	8.3066	7.60182	8.39896	7.71294	8.37311	7.5589	8.03057	7.10567	7.67996	7.58541
b1810	8.72176	8.74648	8.71387	8.47098	8.81808	8.46548	8.77518	8.67972	8.80264	8.99575	8.79586	9.09051
b1811	8.26844	8.04892	8.36492	8.17765	8.5231	8.0507	8.42848	8.30984	8.57881	8.19055	7.98658	8.20946
b1815	11.454	11.6221	11.5885	11.6292	11.6908	11.6008	11.6625	11.8642	5.83053	6.70309	5.17479	6.34379
b1820	8.41077	7.96164	6.68911	6.3845	8.11821	7.84293	5.83645	5.12218	8.70913	8.29953	8.01751	7.99176
b1821	9.08527	9.15351	9.06196	9.12047	9.19218	9.15063	9.19703	9.28433	8.80038	8.87231	8.66076	8.87527
b1824	11.3221	11.0985	10.9021	10.9463	11.636	11.0168	11.2106	11.0932	11.5007	10.8348	11.4333	11.2425
b1825	8.04109	7.89128	7.89886	7.74977	8.71375	7.50968	8.10126	7.46049	8.75966	8.00914	7.90293	7.8262
b1826	7.92638	7.73151	8.0096	7.88737	8.80149	7.04123	8.35396	7.37377	10.0362	9.27438	9.3097	8.66041
b1827	10.0568	9.75771	9.95491	9.95139	9.4415	9.88244	9.85127	9.78261	11.0827	11.1261	11.1427	11.1206
b1828	8.81847	8.96031	8.93367	9.07466	8.12433	8.46045	8.34549	8.53587	6.69549	6.89895	6.86206	7.0389
b1832	9.00366	9.12043	8.90104	8.94793	8.90222	8.80098	9.13504	8.95881	9.07199	8.99043	8.67909	8.91276
b1833	9.31806	9.38234	9.18409	9.26187	9.46596	9.32078	9.29163	9.27145	9.85652	9.92818	9.94818	9.90514
b1834	10.224	10.43	9.98962	10.0508	10.4048	10.4443	10.3237	10.3592	9.28407	9.26484	9.38874	9.35473
b1836	8.7667	8.89893	8.55097	8.69458	9.15106	8.73341	8.5825	8.3958	8.56845	8.71182	8.94585	8.81948
b1837	8.99658	9.01458	8.77439	8.9684	9.36877	8.86449	8.9057	8.83194	8.76862	8.73797	8.63101	8.72634
b1839	7.83287	8.37839	7.66667	8.20081	7.80135	8.73536	7.6748	8.00907	8.42105	8.54095	8.12479	8.26643
b1840	9.20658	9.64787	9.28957	9.63933	9.2019	9.60959	9.10516	9.33467	8.1363	8.47021	7.59622	8.1901
b1841	7.9644	8.78013	8.1148	8.31842	8.20573	9.20367	8.12027	8.62577	8.82218	8.92616	8.35238	8.44706
b1843	8.18351	8.32129	8.38413	8.14503	8.35713	8.39687	8.37822	8.51574	9.25003	9.26205	9.19242	9.34577
b1844	8.8164	8.8427	8.766	8.8943	8.92317	8.89702	8.77778	8.90075	10.0368	9.86883	9.9055	9.9492
b1903	8.5877	8.60134	8.45224	8.46629	8.44745	8.36964	8.31766	8.57692	8.68476	8.80607	8.32878	8.73517
b1904	8.52635	8.50266	8.42024	8.33818	8.59675	8.34493	8.44562	8.71177	8.81657	8.77192	8.66536	8.81689
b1933	9.08453	9.17139	9.04637	8.98448	9.13239	9.04964	8.78034	8.94713	5.32169	5.86326	5.59712	6.65204
b1936	7.53582	6.97928	7.68517	7.3289	7.34121	6.85501	6.82761	7.33264	7.66803	7.84662	7.67853	7.94009
b1953	6.87883	7.11408	6.9728	7.14662	7.76907	7.2111	6.56885	6.85883	7.74899	8.4906	8.37297	8.4735
b1955	8.27527	8.27591	8.31838	8.14469	8.2835	8.01073	7.81009	7.82775	8.9942	9.22646	9.17569	9.22893
b1956	9.51166	9.58048	9.45941	9.47432	9.51776	9.42521	9.4185	9.39928	9.53417	9.61987	9.58255	9.65758
b1957	12.767	12.7658	12.7436	12.7891	12.0913	11.9573	12.0364	12.0106	12.2173	12.4072	12.2971	12.4697
b1963	8.10365	8.38624	8.47478	8.15278	8.32308	8.40877	7.96213	8.44737	8.86363	9.10527	8.75421	8.89812
b1964	7.66317	7.56634	7.69566	7.35641	7.28292	7.26974	6.55548	6.83546	7.75064	8.11192	7.97871	8.03293
b1965	6.81265	6.06972	6.91392	6.7173	6.63849	4.72721	3.63469	5.4307	6.88283	7.19456	7.02377	7.12635
b1966	9.51803	9.80098	9.39754	9.40495	9.20452	8.75036	8.54323	8.80914	8.55791	8.84931	8.25467	8.65323
b1970	7.42265	7.49204	7.60697	7.65151	7.71701	7.21148	7.33345	7.77816	7.79489	7.63371	7.80647	7.63708
b1971	7.61829	7.53145	7.39309	7.43595	7.25501	7.69757	5.72116	6.18734	7.04494	7.68044	6.93271	7.27129
b1972	8.90001	9.08941	9.07193	9.13264	9.03493	8.97717	8.94146	9.01066	8.68018	8.72064	8.69965	8.78376
b1973	7.91763	7.77605	7.71021	7.52625	7.8778	7.2013	5.55071	5.97997	7.99498	8.25497	8.00249	8.12721
b1976	9.05744	8.96206	8.89565	8.80201	9.10003	8.92641	8.91639	8.89108	9.21331	9.24568	9.37519	9.39474
b1978	7.57063	7.39237	7.91791	7.53635	7.72059	7.35494	6.67881	7.22226	8.58627	8.79763	8.76173	8.83378
b1979	7.04401	6.40412	6.84935	6.93789	6.69622	6.25013	5.15779	6.13833	6.39663	6.95382	6.9064	6.8343
b1980	7.83366	7.83714	7.6904	7.65402	8.03424	7.56323	7.32334	7.84609	7.82968	7.85207	7.84268	7.98552
b1983	8.63556	9.92075	8.44252	9.78092	8.35444	9.97388	8.9264	10.0429	8.45578	9.49067	8.24172	9.10204
b1995	8.5316	8.30233	8.41072	8.1153	8.56441	7.89968	7.8727	7.92307	8.60708	8.62713	8.70001	8.65572
b1998	7.49371	7.34729	7.38168	7.45475	7.70092	7.40373	6.74226	7.37463	7.86409	8.0011	7.79987	7.85226
b2001	9.2488	9.45077	9.32	9.45618	9.44049	9.20822	9.44927	9.3925	10.1814	10.1091	10.1585	10.1535
b2016	9.43114	9.47853	9.31271	9.29601	9.44265	9.43202	9.08327	9.08961	9.72433	9.70725	9.50109	9.45482
b2060	9.84427	9.83056	9.73866	9.77365	9.9513	9.89845	9.92463	9.9377	10.4991	10.5452	10.466	10.5027
b2070	9.29481	9.44627	9.29879	9.3795	8.998	8.93754	8.80573	8.84133	8.05053	8.21593	8.13147	8.18575
b2071	8.52718	8.55138	8.42712	8.48421	8.64339	8.55272	8.3211	8.24811	8.44315	8.47797	8.21886	8.44607
b2072	9.73898	9.69694	9.61474	9.63131	9.72336	9.75533	9.74447	9.80949	9.57828	9.66371	9.61893	9.72212
b2073	8.74816	8.80999	8.79881	8.6064	8.93117	9.03709	8.69833	8.95361	9.41477	9.48803	9.41528	9.45337
b2074	9.11009	9.23486	9.16572	9.17365	9.54318	9.38145	9.33111	9.24142	9.39007	9.61132	9.44555	9.60503
b2080	8.94951	9.29754	8.95544	9.06864	8.81265	8.75648	8.5445	8.70265	8.77446	9.29859	8.9943	9.20913
b2083	6.52799	6.79997	6.64512	7.1902	6.99737	7.06174	6.26359	6.27912	5.64912	6.8546	5.97473	6.79038
b2084	8.35883	8.43922	8.25294	8.25534	8.65221	8.47735	8.47228	8.52932	8.81844	9.00188	8.86615	9.01238
b2085	8.14849	7.71902	7.84631	7.72245	8.0796	7.84004	7.59277	8.01741	7.42132	7.82794	7.50763	8.02603
b2086	9.47586	9.60416	9.40765	9.36334	9.58346	9.601	9.54139	9.69941	9.82904	9.89809	9.83547	9.88513
b2088	8.43249	8.487	8.45995	8.63976	8.59566	8.28136	8.53263	8.68991	8.16849	7.91885	7.6778	7.99209
b2097	10.6354	11.0855	10.6982	10.7336	10.4801	10.7872	10.7544	11.0624	10.9542	11.376	11.1737	11.176
b2099	9.9357	9.96714	9.88035	9.89394	9.98455	9.95856	9.96019	10.0447	9.58963	9.69075	9.52241	9.67069
b2100	9.62585	9.67262	9.60398	9.67736	9.67638	9.54806	9.44809	9.36235	6.88119	7.12777	6.55541	7.25707
b2107	9.00193	9.18196	8.9743	8.98312	9.36807	9.35209	9.36018	9.56684	9.11026	9.26076	9.05686	9.26075
b2145	8.02596	7.81469	8.14067	7.99202	8.19153	7.93515	7.73276	7.63735	8.16115	8.30842	8.13548	8.18125
b2146	9.22792	9.04792	9.26719	9.29998	9.31164	8.7949	9.3462	8.8743	9.15375	8.80328	9.60884	9.45775
b2174	9.45554	9.55467	9.50932	9.57094	9.64842	9.60445	9.64897	9.60175	9.09384	9.23298	9.04996	9.18756
b2191	7.05212	7.20464	7.09866	6.72234	6.89825	6.92527	6.31552	7.2278	6.72752	7.12261	6.73121	6.66726
b2225	9.20236	9.27791	9.11304	9.20877	9.27094	9.14896	9.10071	9.26388	9.48464	9.73727	9.4804	9.78932
b2226	9.84135	9.79824	9.69528	9.78591	9.905	9.89509	9.844	9.97678	10.0678	10.1695	10.0292	10.1356
b2227	9.69227	9.77721	9.57066	9.74061	9.81857	9.75646	9.815	9.88462	10.0248	10.218	10.1062	10.1737
b2228	7.55858	7.57386	7.78266	7.2904	7.83391	7.48464	7.46727	7.7391	7.65782	7.49645	7.51074	7.66745
b2229	9.03397	9.02387	8.89129	8.94658	9.07595	8.8634	8.91451	8.81893	9.62627	9.84718	9.7317	9.86705
b2245	9.76298	9.8533	9.73005	9.8181	9.86176	9.7818	9.81587	9.95536	10.0059	10.1675	9.93952	10.1741
b2246	6.72275	6.99654	6.99553	7.07787	7.00091	7.73329	6.54247	5.9089	8.10753	8.11102	8.19498	8.18372
b2247	8.17776	8.06803	7.90455	7.99028	8.08116	7.83875	7.23641	7.79786	9.48753	9.25209	9.46513	9.51116
b2248	6.14057	6.39389	6.51011	6.74281	6.92785	7.4364	4.16403	2.91017	7.2691	7.27322	7.37344	7.4178
b2249	9.43891	9.47958	9.42265	9.32204	9.55469	9.50173	9.55997	9.61227	9.30691	9.46777	9.30649	9.46542
b2250	8.94761	8.94773	8.81961	8.88358	9.07078	8.94642	8.92068	8.99564	9.2307	9.30926	9.08612	9.34356
b2253	6.80044	7.88967	7.21686	7.85066	6.11733	7.47648	6.43929	6.6221	7.13926	7.26437	6.16871	7.55499
b2254	8.77439	8.94115	9.04835	8.96484	9.28252	8.93404	9.16123	9.01406	8.3188	8.72262	8.13829	8.77823
b2255	10.0867	10.1597	10.2469	10.2686	10.524	10.4039	10.4977	10.4331	8.8014	9.10606	8.80357	9.10714
b2256	9.40589	9.49004	9.37241	9.37584	9.52162	9.4775	9.44673	9.54586	8.86854	8.95386	8.78184	8.95968
b2257	10.5602	10.6306	10.4774	10.4749	10.5965	10.5378	10.5974	10.6125	9.66092	9.85606	9.65696	9.80671
b2258	7.85631	7.5977	7.80279	7.55911	8.42126	7.78011	8.15386	6.63722	9.00042	8.16075	8.23569	7.82037
b2274	7.57522	7.55766	7.68687	7.53201	7.94326	7.11941	6.98803	7.20502	7.80161	8.03958	7.18939	7.97872
b2275	9.55241	9.54824	9.40524	9.28584	9.53767	9.31905	9.46187	9.46607	8.49343	8.74737	8.45178	8.82969
b2290	10.0137	9.99977	10.04	10.0538	10.3401	10.1848	10.2847	10.2955	10.274	10.4031	10.1641	10.2576
b2291	8.55082	8.70423	8.65563	8.93919	8.27005	8.65706	8.57166	8.43381	8.98955	8.88494	8.94926	8.95963
b2294	10.6495	10.5872	10.2849	10.4602	10.4343	10.32	10.4872	10.5596	10.3047	10.3911	10.3498	10.5906
b2295	9.77328	9.97091	9.87117	9.94288	9.88649	9.73385	9.93647	10.0357	9.21535	9.33971	8.99553	9.34756
b2299	8.90172	8.70174	8.85295	8.64457	8.32452	8.45391	8.10111	7.96196	10.4593	10.608	10.4596	10.562
b2304	10.8694	10.8963	10.936	10.8636	10.843	10.7643	10.7443	10.7168	10.1861	10.3119	10.1955	10.3508
b2322	6.31124	6.62432	6.9604	6.75058	7.28194	7.68503	6.74761	5.80526	7.95007	8.01225	8.06352	8.03089
b2324	11.0968	10.7086	10.7058	10.6829	10.5087	10.07	10.2013	10.0962	10.2709	10.3147	10.2318	10.3129
b2325	9.12458	9.26622	9.05415	9.04346	9.40831	9.00311	9.28002	9.29901	9.14775	9.27785	8.9994	9.31326
b2326	8.0529	8.1661	8.07624	8.37573	7.28291	7.70619	7.5803	7.19401	7.56958	7.68852	7.76965	7.88814
b2331	10.0761	9.94455	9.93938	9.77731	9.91175	9.90612	9.89019	9.94947	9.89232	9.85972	9.73183	9.75521
b2332	9.77607	9.86634	9.82599	9.78288	9.99517	9.86916	9.94981	10.0003	9.27611	9.34371	9.12374	9.30114
b2333	6.6473	6.93397	7.12126	7.22036	6.82515	7.12367	6.01403	5.36705	2.50226	0	4.8041	3.04405
b2334	8.84041	8.89841	8.85468	8.80657	8.83318	8.72175	8.69143	8.76356	8.6226	8.36266	8.15536	8.28846
b2335	5.74018	5.4522	5.73689	5.8283	5.12605	6.30141	1.89912	2.19165	3.02868	5.19518	5.32189	4.53281
b2337	9.22576	9.18088	9.16922	9.05219	9.26291	9.17156	8.97356	9.01558	9.5128	9.50957	9.47627	9.5458
b2339	5.20527	5.67935	4.63279	4.67245	4.76729	6.61955	0	0	0	4.60587	5.13756	5.42895
b2340	9.21676	9.15154	9.07918	9.01808	9.02424	9.00126	8.92065	9.09437	9.05163	9.09068	8.99933	9.0481
b2341	8.26695	8.36166	8.55703	8.45581	8.13101	8.10988	7.61521	7.29976	9.99434	9.89697	9.96701	9.86764
b2342	9.66793	9.61807	9.61745	9.58921	9.62554	9.48835	9.35541	9.27483	9.35955	9.24974	9.41368	9.22643
b2343	8.84091	8.55579	8.80406	8.56539	8.88022	8.50551	8.62797	8.41558	8.7863	8.47312	8.67455	8.45452
b2345	9.73703	9.68785	9.47291	9.51213	9.7454	9.57247	9.60993	9.54646	9.3353	9.36163	9.31094	9.38628
b2350	8.57809	8.58296	8.40538	8.4943	8.57715	8.36319	8.2047	8.20824	7.4376	7.86803	7.34174	7.64015
b2351	5.47382	6.33095	6.25161	6.22533	6.6361	7.00201	5.22359	5.37264	0	5.48355	5.20713	5.63046
b2352	6.86103	7.25077	7.32702	7.27514	7.28086	7.21854	6.28191	6.78934	6.19206	6.48676	6.19813	7.03193
b2353	11.4455	11.2037	11.4063	11.2079	11.1428	11.138	11.1982	11.3253	9.32442	9.51197	9.28436	9.52073
b2354	11.2443	11.1915	11.2504	11.1497	11.0876	11.1381	11.1696	11.3433	10.6188	10.6549	10.6069	10.7018
b2359	9.23702	9.24575	9.07989	9.11495	9.23607	9.13455	9.06837	9.13156	8.82174	8.93916	8.74188	8.90945
b2360	8.70385	8.56857	8.36397	8.32104	8.52505	8.33589	8.13251	8.08949	8.32426	8.32735	8.23661	8.41701
b2361	9.38864	9.47807	9.33785	9.24216	9.54077	9.59394	9.49411	9.57815	8.77318	9.0152	8.91465	9.00398
b2362	10.3496	10.4326	10.3864	10.4062	10.4528	10.4234	10.5455	10.6639	10.433	10.5347	10.6012	10.541
b2363	8.20863	8.23017	8.13038	7.95371	8.12412	8.01852	7.99686	8.24683	8.20791	8.14547	8.13412	8.30938
b2372	6.32837	5.29124	5.94083	6.81883	2.56032	6.04624	5.49954	4.91998	7.33535	7.50919	7.43007	7.31124
b2373	9.88062	9.99316	9.94159	9.90047	10.0228	10.0219	9.95666	10.0236	9.67592	9.71602	9.64242	9.71316
b2374	10.1966	10.2582	10.0646	10.1238	10.1048	10.1197	10.0114	10.0455	9.69008	9.80092	9.65228	9.82162
b2375	9.23192	9.17277	8.962	9.08887	9.15744	8.88388	8.80918	8.82773	9.09702	9.14885	8.94536	9.13233
b2376	5.97752	4.00951	6.11222	6.24659	6.40458	4.40757	4.79884	5.13786	8.23215	8.31011	8.14209	8.3043
b2377	12.3828	12.1401	12.1064	12.0663	12.0472	11.8772	12.0142	12.0979	11.1142	11.2512	11.1022	11.2199
b2379	9.70974	9.77024	9.67472	9.66075	9.69139	9.82	9.53208	9.46613	9.40705	9.947	9.36896	9.44083
b2380	7.96835	7.94125	8.03663	8.28531	7.65326	7.93685	7.80637	7.47264	7.22212	7.25113	7.23501	7.07089
b2381	9.35203	9.32073	9.15473	9.10332	9.36575	9.28303	9.31495	9.36845	9.37514	9.47744	9.34198	9.39469
b2382	7.78996	7.32235	7.536	7.76159	7.10707	7.59871	6.85951	6.31655	10.661	10.8642	10.76	10.8236
b2383	9.49093	9.50015	9.50133	9.67014	9.46545	9.56154	9.39719	9.28903	8.2097	8.37979	8.27652	7.93206
b2384	10.4357	10.595	10.4263	10.3736	10.4057	10.369	10.4859	10.541	9.71448	9.93196	9.60388	9.9257
b2385	9.46588	9.60952	9.47394	9.64332	9.93626	9.87048	9.97116	9.91743	9.85452	9.92572	9.71758	9.87032
b2386	10.1144	10.1255	10.0062	10.0466	10.1579	10.0418	9.95571	9.90852	9.88393	9.9574	9.83646	10.0053
b2387	0	0	2.10291	4.7151	0	0	0	0	9.02487	8.9276	8.64482	8.91135
b2389	10.7216	10.6511	10.5963	10.5941	10.7584	10.5797	10.6908	10.4829	10.5128	10.4485	10.3322	10.4369
b2390	8.62191	8.58888	8.49369	8.55462	8.70128	8.71793	8.43137	8.41866	8.57023	8.74782	8.53914	8.688
b2391	8.52289	8.56855	8.33402	8.42389	8.34876	8.43755	8.11081	8.11099	8.05925	8.28434	7.95532	8.25132
b2392	12.7165	12.5445	12.5532	12.5616	12.2976	12.2484	12.3627	12.3603	11.9892	12.2397	11.9901	12.1688
b2420	9.25254	9.2388	9.14736	9.11859	9.18574	9.03696	8.88091	8.91652	8.29929	8.57453	8.26256	8.38021
b2429	8.92008	8.90007	9.04219	8.92032	9.2426	9.01387	8.81438	8.64158	8.65007	8.61124	8.62927	8.85465
b2430	9.40508	9.47997	9.71484	9.77624	9.56028	9.60034	9.48029	9.40044	7.97853	7.82391	7.66699	7.92868
b2431	10.5807	10.0403	10.1756	9.83037	9.87995	9.51565	9.8047	9.52601	9.97011	9.74169	9.74719	9.70822
b2432	9.57602	9.4722	9.40409	9.3005	9.56981	9.25398	9.33717	9.23687	9.7027	9.63097	9.5087	9.61509
b2433	10.7525	10.8306	10.6232	10.6736	10.4755	10.3462	10.4708	10.5391	9.97237	10.0225	9.91368	9.99323
b2434	9.43528	9.43704	9.25273	9.24771	9.29802	9.14537	9.2452	9.22008	9.59133	9.58941	9.44133	9.55563
b2438	7.25745	6.9461	7.38061	7.21043	7.15664	7.14978	6.55558	5.92152	8.35555	8.25584	8.42735	8.3551
b2439	8.95967	8.94201	8.91032	8.83976	8.98081	8.82247	8.67559	8.70623	8.77661	8.89111	8.72905	8.84752
b2442	9.24044	9.3811	9.5516	9.51601	9.47444	9.49179	9.34521	9.10042	9.52926	9.76424	9.5349	9.77266
b2443	9.18143	9.18446	9.06556	9.04042	9.12604	9.11175	8.92659	8.88345	8.7866	8.84442	8.56177	8.77445
b2444	7.65941	7.08333	7.40734	7.07616	7.52178	6.96515	5.59542	5.91809	7.63691	7.8749	7.64507	7.95312
b2445	6.82666	6.67913	7.15714	7.02364	7.10557	6.27235	5.72274	5.91712	8.19328	8.27705	8.16704	8.34739
b2446	8.35532	8.25391	8.28775	8.23825	8.3485	7.8483	7.6072	8.03808	8.53975	8.74786	8.51704	8.84798
b2447	10.6529	10.6331	10.39	10.4924	10.3172	10.2214	10.2406	10.3404	10.406	10.4531	10.4276	10.5303
b2448	8.07675	8.05972	8.21167	8.22766	8.41228	7.95551	7.67317	8.08705	8.84989	8.99192	8.71119	9.08164
b2449	9.12571	9.20988	9.16022	9.15534	9.24432	9.17368	9.09334	9.16005	9.79179	9.88012	9.76682	9.85579
b2450	8.88011	8.77554	8.65754	8.69784	8.75718	8.63287	8.50854	8.44681	8.88912	9.1102	8.9134	9.02377
b2451	9.99769	9.96714	9.8342	9.83144	9.94148	9.8338	9.79556	9.71911	9.87376	9.93655	9.87827	9.90373
b2459	10.2962	10.2184	10.03	10.0875	10.1832	10.0905	10.1336	10.1618	10.3705	10.0953	9.98865	10.11
b2460	11.3822	11.4081	11.305	11.3202	11.2901	11.2842	11.2872	11.4133	10.8697	10.9336	10.7939	10.9945
b2461	9.51053	9.57866	9.45247	9.44677	9.42153	9.28793	9.29081	9.47043	9.21518	9.27258	9.20812	9.34163
b2462	9.24778	9.40511	9.3179	9.31935	9.44285	9.31751	9.27573	9.29188	8.66821	8.78954	8.63476	8.81719
b2463	9.60136	9.63623	9.62769	9.68672	9.37556	9.37151	9.31188	9.25438	8.55147	8.56188	8.71939	8.63396
b2466	9.63919	9.67456	9.54697	9.53554	9.66341	9.55123	9.50535	9.51229	9.59233	9.61877	9.56326	9.67466
b2475	10.1162	10.1947	9.95761	9.89697	10.0406	10.1074	10.0277	10.1132	9.80743	9.70885	9.61878	9.47041
b2490	8.08859	8.40414	8.18315	8.26299	8.58451	8.55327	8.4289	8.18217	9.90204	10.3376	10.1228	10.4008
b2494	10.36	10.3708	10.234	10.2133	10.3588	10.2843	10.2925	10.3065	10.2319	10.3594	10.249	10.4234
b2495	9.25972	9.13219	9.08956	9.00045	8.91654	9.02203	8.59402	8.48016	8.88799	8.54519	8.78147	8.62305
b2496	9.84012	9.80087	9.72264	9.65493	9.54774	9.9029	9.71594	9.78857	8.94009	8.7389	8.65	8.67838
b2503	9.71276	9.82657	9.68863	9.69154	9.82647	9.73555	9.64512	9.74355	8.74774	8.79869	8.74148	8.82242
b2504	8.35138	8.262	8.17467	8.12307	8.22348	7.87273	7.38296	7.94634	7.91661	8.06461	7.64369	7.71265
b2505	9.34168	9.45502	9.41806	9.66238	9.25914	9.4536	9.52531	9.39992	7.6139	7.81295	7.62435	7.70044
b2506	7.72804	7.81989	7.67158	7.61671	7.93792	7.75286	7.11783	7.09518	8.54528	8.53224	8.61855	8.47191
b2510	8.92141	8.93859	8.92112	8.77272	8.93814	8.76867	8.77332	8.81679	8.10144	7.78658	7.77824	7.89696
b2511	10.2402	10.3555	10.2281	10.2198	10.3891	10.416	10.3718	10.2852	9.76367	9.53954	9.59758	9.54239
b2512	9.51871	9.65185	9.39927	9.37581	9.63269	9.83174	9.66928	9.5774	9.39729	9.059	9.16161	9.07961
b2513	10.2146	10.2116	10.0153	10.0254	10.1352	10.138	10.0305	10.0917	9.80912	9.63767	9.59214	9.63067
b2520	8.45089	8.44142	8.23331	8.17041	8.47981	8.29962	8.19655	8.52626	9.21832	9.29869	9.24009	9.2599
b2529	10.2787	10.1101	9.75655	9.98028	10.3128	10.2398	10.4557	10.4104	10.2698	10.026	9.74752	9.44086
b2531	9.26164	9.32114	8.97899	9.19018	9.36572	9.46172	9.37289	9.60271	9.82042	9.61817	9.33976	9.43355
b2532	9.88274	9.79896	9.75268	9.75463	9.85502	10.1614	10.0571	10.0228	10.3797	9.73274	9.91466	9.66046
b2534	9.26271	9.38161	9.38397	9.35575	9.51019	9.46008	9.21789	9.12554	9.12819	9.26454	9.06278	9.18787
b2595	10.0957	10.055	9.8841	9.68447	10.0273	9.96454	9.96275	9.97085	10.2174	9.76478	9.97103	9.79877
b2596	5.51689	5.19212	6.04187	5.60507	4.88166	0	3.63627	3.74997	3.64362	4.85981	4.17115	5.19495
b2603	8.80083	8.59606	8.84197	8.61028	8.93002	8.51541	8.75171	8.68012	9.08962	8.41984	8.58779	8.41201
b2611	8.54087	8.63207	8.49579	8.51574	8.84749	8.84923	8.55107	8.59888	9.30301	9.00852	9.05641	9.03596
b2618	9.81642	9.19245	9.60808	9.18044	9.51119	9.42555	9.39947	9.3614	9.8876	9.13776	9.70923	9.23887
b2619	9.89683	9.5143	9.92786	9.43311	9.77618	9.83288	9.82996	9.86404	9.34391	8.8336	9.12716	8.92441
b2635	7.28801	7.40024	7.56775	7.65869	7.79664	7.53376	7.14749	6.93482	8.25941	8.33466	8.14689	8.27731
b2636	7.52412	7.23839	7.37372	7.65555	8.02341	7.58459	6.89369	7.1453	8.9504	8.91224	8.79887	8.88792
b2638	7.62184	7.66916	7.79741	7.73155	8.31583	7.94827	7.35517	7.61583	8.43368	8.54398	8.43513	8.54681
b2639	8.81553	8.52473	8.68085	8.70827	8.83352	8.81656	8.4943	8.09581	5.79915	5.88949	5.93071	5.97564
b2640	7.22635	6.86083	7.27538	7.35926	7.37132	7.071	5.58305	5.95368	7.28994	7.46536	7.01451	7.45057
b2641	10.0424	10.0755	9.7928	9.75643	10.1333	10.2951	10.1161	10.1215	7.27841	7.76117	7.16667	7.69473
b2648	6.35005	6.31679	6.2757	6.81213	6.80696	5.03194	4.24233	4.30569	6.77339	7.08309	6.30299	6.87695
b2649	6.90652	7.0657	7.33719	7.15311	7.24203	7.09276	6.02835	6.38908	8.2471	8.44619	8.28452	8.17111
b2650	6.89368	6.94472	7.69393	7.1918	7.37498	6.61199	6.06817	6.04391	6.49788	7.09582	6.55962	7.30122
b2651	6.0063	5.55968	4.88681	5.79414	5.98149	5.55292	5.05955	5.64138	7.37352	7.56974	7.13068	7.50442
b2653	7.12306	7.11039	7.37297	7.16354	7.64705	7.1867	6.4632	7.0846	7.30478	7.6074	7.33953	7.77504
b2654	7.49108	7.35224	7.39914	7.04924	7.20404	6.401	6.49319	7.55242	7.61217	7.60204	7.45034	7.6996
b2655	7.99628	7.99574	8.0445	8.18697	8.406	8.25297	7.37627	7.61259	7.91536	8.0613	8.07811	8.13049
b2656	7.02978	6.80322	6.98262	7.31086	6.99448	6.5968	5.55063	5.588	7.0272	6.9034	6.7818	6.48467
b2657	10.2029	10.2069	10.2346	10.2478	9.76746	9.61214	9.6365	9.59382	9.89997	9.88039	9.9493	9.87925
b2658	6.95314	5.90102	6.8647	6.88257	6.77203	5.65358	3.67959	4.22917	5.98174	6.93521	6.87403	6.88043
b2659	9.29176	9.27379	9.2715	9.27777	9.31445	9.11766	9.01989	9.0202	9.07208	8.98869	8.95312	9.14206
b2666	8.25703	8.06342	8.33308	7.98534	8.39635	7.89598	7.78116	8.03346	7.94815	8.0562	8.02993	8.1315
b2667	9.68705	9.50988	9.78472	9.52057	9.86776	9.47189	9.71974	9.60549	10.1681	10.0061	10.1537	10.0026
b2670	8.19448	8.0755	8.32744	8.16266	8.63129	8.21353	7.90564	7.70008	8.65611	8.72136	8.44381	8.54138
b2680	8.31818	8.20691	8.2055	8.24335	8.46671	7.9265	7.97592	8.14591	8.77841	8.74732	8.58422	8.86044
b2681	7.73428	7.46235	7.8217	7.54377	7.58191	7.11392	6.22075	5.49088	7.12841	7.03945	7.43857	7.28599
b2682	10.1854	9.82558	10.1921	10.0146	10.1655	9.7023	10.0913	10.0156	9.8942	9.58926	9.75708	9.63562
b2689	10.1833	10.3051	10.0671	10.1449	10.302	10.2781	10.0943	10.1557	9.87357	9.89178	9.93668	9.95848
b2710	11.8693	11.9701	11.8578	11.9379	11.9293	11.8758	11.8972	11.894	10.8846	10.7464	10.8393	10.8258
b2736	9.48668	9.36457	9.5389	9.44293	9.69184	9.49287	9.41076	9.28672	8.97909	8.78201	8.78693	8.9195
b2737	8.73811	8.76797	8.86457	8.78959	9.12891	8.8502	8.89258	8.96306	9.31664	9.40795	9.30105	9.46928
b2740	9.10209	9.12442	9.1985	9.24043	9.09885	9.01715	8.83426	8.69595	9.71489	9.60098	9.58902	9.61462
b2748	9.34743	9.27012	9.31126	9.15372	9.05911	9.19541	9.08644	9.24613	9.13602	8.94259	8.78734	9.05209
b2755	10.042	10.1641	9.93545	10.0588	10.2735	10.1619	10.1068	10.2116	9.74982	9.77084	9.72621	9.75513
b2756	8.65699	8.70496	8.80237	8.56087	8.96126	8.72064	8.65734	8.64281	8.4975	8.48635	8.62533	8.54958
b2757	9.47094	9.56944	9.47998	9.54121	9.64445	9.54597	9.48615	9.5005	9.07744	9.11452	9.05242	9.12896
b2758	9.80352	9.97213	9.74862	9.79334	10.2119	10.1083	9.95543	10.0476	9.53477	9.81712	9.66975	9.86327
b2760	9.33287	9.39023	9.35754	9.35221	9.54797	9.353	9.29779	9.35489	9.59863	9.63441	9.50569	9.67508
b2772	8.39124	8.48504	8.49764	8.58031	8.7186	8.6068	8.42433	8.62665	8.82313	8.94406	8.81144	9.00577
b2789	7.42579	7.31953	7.48762	7.3743	7.1167	7.14087	5.9055	5.15416	8.89335	9.35134	9.08271	9.42065
b2790	11.5897	11.629	11.4883	11.6033	11.9373	11.7581	11.6809	11.6877	11.3219	11.3484	11.3186	11.3393
b2792	8.5927	8.76824	8.50724	8.71554	9.02405	8.81794	8.75211	8.77345	8.39074	8.36459	8.52379	8.44897
b2809	6.80434	7.90845	6.92663	6.05378	7.70248	7.28206	5.83674	6.51732	7.93525	8.64594	7.97198	8.44944
b2810	10.1875	10.1339	10.0772	10.0807	10.2513	10.0866	10.2453	10.2268	9.79787	9.94934	9.70796	9.99272
b2817	11.7473	11.7833	11.8457	11.7596	11.8525	11.8014	11.7454	11.8062	10.705	10.5327	10.3868	10.5901
b2832	7.84145	7.53878	7.78698	8.05908	7.64389	7.62089	7.39121	6.82495	8.57817	8.38241	8.27091	8.4891
b2833	8.50491	8.42943	8.31917	8.30151	9.0745	8.21716	8.37883	7.56321	9.87849	9.78175	9.71745	9.59921
b2834	9.32812	9.41195	9.14508	9.18093	9.46827	9.38416	9.23629	9.25275	9.73739	9.71213	9.64816	9.72732
b2845	8.81138	8.99004	8.90928	9.11826	8.82176	9.17522	9.00488	8.99635	8.79338	8.83046	8.73281	8.90094
b2853	6.02136	5.90621	6.44335	5.69097	6.54796	6.13155	5.84375	6.61084	5.37602	5.55315	5.05911	5.46277
b2854	5.93812	6.64277	6.56185	6.2654	7.10034	6.76263	5.65676	5.91199	8.49961	8.70267	8.4967	8.70323
b2856	6.46889	4.58272	6.34949	6.30385	6.47683	5.73169	0	0	6.13891	6.66046	6.63391	6.09052
b2857	3.65118	3.65584	5.58361	5.26569	6.33123	3.72618	3.75747	3.64884	5.70191	5.88585	3.43978	6.47408
b2858	5.07667	6.39681	6.06241	6.62149	7.09418	6.36151	5.80215	5.81541	5.93748	5.84615	5.87254	6.67287
b2859	7.79085	7.70693	7.55475	7.74034	7.32594	7.22476	6.30496	6.56608	6.87642	7.13374	7.17232	7.17752
b2862	7.37126	5.63379	6.323	7.05994	6.26128	6.56211	4.23135	4.26395	6.52807	6.82118	6.91362	7.35503
b2863	6.65109	6.84524	7.15711	6.71378	6.97166	7.44075	5.87664	6.63241	8.09661	8.27429	8.2494	8.29547
b2865	9.53594	9.43133	9.67481	9.44644	9.14948	8.97252	8.96201	8.87294	9.66677	9.3245	9.2966	9.27369
b2866	10.2834	10.3877	10.3028	10.3068	10.4143	10.3141	10.4146	10.449	9.00564	8.89929	8.92294	9.04368
b2868	9.32999	9.2635	9.26713	9.24493	9.42493	9.35961	9.13894	9.06142	9.41006	9.5235	9.41073	9.5054
b2873	8.50245	8.49246	8.48301	8.43902	8.82353	8.44693	8.26036	8.34757	10.2452	10.3662	10.2483	10.3773
b2875	10.5379	10.6463	10.6426	10.6889	10.6955	10.6664	10.5195	10.469	9.35287	9.24828	9.28111	9.50768
b2876	7.97138	7.92638	7.92712	8.14835	8.02727	7.81551	8.06834	7.80466	9.33799	9.43297	9.42558	9.93704
b2878	11.7089	11.5915	11.7132	11.6692	11.8271	11.8733	11.7136	11.7398	9.8257	9.86995	9.85949	9.8567
b2879	9.34725	9.40579	9.48787	9.47946	9.67606	9.36452	9.31004	9.18301	9.61549	9.76337	9.44819	9.77521
b2880	9.73737	9.74176	9.59213	9.73787	9.51067	9.39015	9.42486	9.43616	9.67231	9.70079	9.66729	9.73498
b2881	10.5198	10.5248	10.5137	10.509	10.4006	10.2867	10.1555	10.1673	9.20092	9.28402	9.20907	9.45942
b2889	7.54358	8.13551	7.9343	7.90003	7.79322	8.31543	7.35345	7.48267	8.36814	8.74928	8.18197	8.62925
b2896	9.04117	8.68559	8.92879	8.62504	8.99244	8.81325	9.02515	9.0088	9.53577	9.31791	9.37032	9.31302
b2899	9.14724	9.03364	9.23252	9.067	9.24951	9.07045	9.03501	8.75493	9.17479	9.09427	9.07571	9.02589
b2931	11.4809	11.402	11.5285	11.5043	11.2152	11.1935	11.1206	11.0535	10.9711	10.9259	10.9419	10.9072
b2970	6.90244	5.49059	5.63839	7.03428	4.34342	6.45027	5.57981	5.02887	9.01428	9.07818	9.07888	9.08839
b2971	7.544	7.62713	7.73318	7.67051	7.90587	7.51225	6.80707	6.7406	6.30908	7.17123	6.56635	7.0788
b2972	9.29855	9.16954	9.28099	9.2817	9.3363	9.23469	9.1354	8.95492	9.69036	9.61344	9.60583	9.64715
b2973	7.12264	7.0004	7.06557	7.31684	7.81649	7.12168	6.25435	6.2812	7.2011	7.44008	6.98802	7.62666
b2974	11.1337	11.1598	11.2312	11.2652	11.1562	11.0818	11.1745	11.0894	7.6826	7.74916	7.97609	8.0453
b2981	7.52667	7.36171	7.41281	7.63404	7.63084	6.84337	6.67572	7.02569	9.31785	9.43271	9.2762	9.54937
b2989	12.0134	11.9397	11.9975	11.908	11.338	11.2295	11.3441	11.4147	10.6854	10.6866	10.6213	10.8324
b2997	10.4189	9.97049	10.461	10.0267	10.49	10.0055	10.3932	9.86146	10.7914	10.1056	10.5781	10.0694
b2998	8.44234	8.51905	8.32282	8.4958	9.07063	8.86686	8.74051	8.80149	8.26832	8.54754	8.20095	8.5796
b2999	7.75892	7.92012	7.98319	7.92131	8.15991	7.87948	7.62191	7.83716	7.58862	7.96107	7.47575	7.9955
b3000	7.46426	7.49783	7.57139	7.39674	7.68133	7.09699	6.48268	7.49583	7.98919	8.20434	7.97147	8.25738
b3001	10.959	10.856	10.7497	10.6932	10.3453	10.2702	10.0845	10.046	9.89342	9.88412	10.2041	10.1776
b3004	7.85629	7.96289	7.92922	7.82729	8.17237	7.49234	7.52515	7.7516	8.8652	8.99116	8.96082	8.98396
b3007	7.87139	7.23079	7.46713	7.21075	6.72622	5.91091	6.00694	6.00844	7.05465	6.75096	6.33739	6.51281
b3015	9.56094	9.5967	9.44084	9.4806	9.6014	9.53472	9.47078	9.57399	9.75091	9.76544	9.70535	9.73653
b3020	9.85051	9.9444	9.85551	9.83688	10.0038	10.0214	9.8671	9.81597	10.0827	10.0057	10.0411	9.93983
b3021	8.49189	8.66265	8.64838	8.6255	8.67761	8.42594	8.35788	8.51106	8.05619	8.02148	8.184	8.16362
b3022	7.8163	7.45192	7.79817	7.42788	7.86479	7.09607	6.88897	7.20842	8.87607	9.19345	8.98351	9.34615
b3023	8.85959	8.16462	9.08726	8.3837	8.93382	8.1835	8.82789	8.45247	9.01261	8.94155	9.12547	8.94822
b3027	9.08438	7.93769	8.88786	8.05067	8.29135	7.29004	7.57727	7.49985	8.03953	7.81675	7.91465	7.84598
b3042	9.60795	9.2831	9.64748	9.26281	9.7074	9.41097	9.77509	9.44582	9.83053	9.20529	9.6244	9.30687
b3050	9.20275	9.30704	9.26321	9.31578	9.31207	9.14607	8.97473	8.99969	7.99858	8.51448	8.23433	8.42408
b3051	7.40963	6.98551	6.86283	7.15092	6.38261	7.36743	5.65847	4.68463	5.39317	5.95324	5.25734	6.74681
b3052	9.79877	9.763	9.81875	9.78617	9.91545	9.69469	9.59891	9.4077	10.2373	10.1977	10.1087	10.1091
b3100	9.20941	9.38545	9.12851	9.14467	9.48889	9.40257	9.51725	9.58384	9.09484	9.33621	9.06606	9.31835
b3122	6.92858	6.88911	6.84143	7.01047	7.07721	6.59653	5.22478	6.0653	8.37973	8.52998	8.38711	8.40984
b3254	7.14884	6.85614	5.70631	7.13936	6.93594	6.42351	5.16152	6.1538	7.73949	7.88247	7.85675	7.58922
b3472	8.96135	9.07479	8.79502	8.87994	9.11714	9.1239	9.22388	9.26658	10.3283	10.4199	10.2728	10.0901
b3694	8.34009	8.2223	7.98662	8.27384	8.32444	8.41681	8.1492	8.04127	9.97227	10.1059	10.1233	10.0713
b3776	7.48791	7.10295	7.69018	7.69789	7.7812	7.57809	6.69174	6.71353	8.18476	8.37149	8.22353	8.29543
b3808	9.22677	9.19077	9.1691	8.97752	9.32749	9.14904	9.26418	9.392	9.78864	9.60544	9.52093	9.6498
b3814	8.55786	8.60106	8.48055	8.60797	8.89395	8.75939	8.17896	8.1722	9.24833	9.32289	9.13916	9.39057
b3836	10.0373	10.1047	9.97268	9.9173	10.0132	10.0806	9.90501	10.1594	10.3263	9.98847	9.96231	10.1251
b3837	10.1021	10.2137	10.0713	10.0664	10.1574	10.3125	10.1732	10.4063	10.179	9.90677	9.83206	9.95987
b3838	10.2041	10.3456	10.2632	10.262	10.2544	10.4277	10.2919	10.5197	10.5591	10.3015	10.3895	10.4478
b3913	8.48692	8.51976	8.37996	8.4926	8.75164	8.57359	8.74692	8.83461	9.10909	9.07879	9.11184	9.21132
b3914	8.27507	8.26663	7.92608	7.97406	8.48739	8.31057	8.06173	8.43844	8.12931	8.579	8.18791	8.66229
b3975	5.17428	6.50913	7.18844	7.0764	7.00173	5.32996	6.19793	6.96556	3.3898	5.95155	3.673	6.21112
b4103	7.44439	7.51559	7.49308	7.79833	7.71662	7.87731	6.89007	6.95937	8.59308	8.71749	8.51217	8.57552
b4140	9.115	9.07225	9.06338	8.95895	9.24489	9.04002	8.96241	8.98778	9.21023	9.06231	9.12749	8.82193
b4250	10.4581	10.4849	10.4259	10.4399	10.688	10.4911	10.6652	10.7286	10.0925	10.3573	10.1391	10.2328
b4256	9.36071	9.64846	9.46085	9.72206	9.74246	9.54873	9.77132	9.90669	10.3095	10.6172	10.2726	10.5726
b4285	6.74588	6.77158	7.11539	7.50839	5.00556	0	0	0	8.64836	9.07983	8.57673	8.99223
b4286	6.15588	6.09769	6.22295	6.65976	6.33838	6.93999	5.01549	5.04491	8.55771	8.44526	8.38903	8.60706
bacA	10.1675	10.1314	10.0879	10.1708	10.1885	10.298	10.0409	10.0104	8.68929	8.42066	8.45135	8.46559
baeR	8.22561	8.02789	8.31614	7.93656	8.41622	8.12435	8.09692	7.95988	9.4424	9.61416	9.28311	9.43497
baeS	9.24015	9.27424	9.11554	9.24977	9.39543	9.22628	9.11188	9.16019	8.89538	8.84155	8.73722	8.86837
barA	9.69806	9.80846	9.87719	10.0067	9.61216	9.67502	9.64718	9.69396	7.88789	7.36926	8.00959	7.45236
basR	10.474	10.4787	10.4629	10.5249	10.1756	9.98485	10.0145	10.0147	10.3056	10.3155	10.1924	10.2213
basS	9.41038	9.42678	9.34693	9.4883	9.34119	9.36223	9.14948	9.07942	10.2641	10.2346	10.1994	10.1182
bax	9.87752	10.048	9.65898	9.98119	9.90076	9.96777	9.89222	10.2561	9.65471	9.4205	9.27116	9.85711
bcp	8.80221	8.8336	8.64664	8.68603	8.35662	8.16969	7.81307	7.4515	9.76373	9.70137	9.55322	9.65372
bcr	9.38179	9.46145	9.47663	9.71293	9.26993	9.29329	9.40353	9.30395	8.58873	8.53746	8.72234	8.59309
betA	8.72404	9.32975	8.62776	9.28683	7.73079	8.97525	8.16187	8.74061	8.22923	8.66545	8.28953	8.64501
betB	7.80497	8.99033	7.67406	8.78081	7.45973	8.74054	7.83828	8.78862	6.97812	8.55494	7.35147	8.53308
betI	7.51025	8.85223	7.46953	8.64462	6.6596	8.4893	7.42274	8.11676	6.69308	8.23253	6.79137	8.07884
betT	12.271	12.431	12.379	12.4973	12.6565	12.6947	12.6501	12.6563	11.413	11.783	11.5811	11.7614
bfr	8.01169	7.99665	8.21823	8.24512	7.08807	7.05322	6.72888	6.55165	6.88402	7.31267	7.0624	7.58023
bglA	13.1155	13.234	13.3722	13.3472	13.3637	13.3336	13.3152	13.3061	12.4359	12.7663	12.5284	12.653
bglB	9.53828	9.64655	11.3474	12.0965	9.46635	9.483	12.0719	11.9804	5.46099	6.02495	9.61119	9.84051
bglF	8.11065	7.71919	7.88613	7.94839	7.81578	7.66579	7.63844	7.38238	8.04255	8.01222	7.97602	7.77406
bglG	9.28091	9.40062	11.2507	11.9331	9.17709	9.19513	11.8935	11.867	3.93866	5.49762	7.24512	7.87691
bglJ	7.21916	7.55241	7.67534	7.74084	7.35993	7.90224	6.83138	5.6599	7.26049	8.04208	7.42261	8.09761
bglX	9.16453	9.24396	9.04623	9.09725	8.97739	8.96724	8.68295	8.47009	8.83957	8.75067	8.57202	8.92627
bioA	8.02695	8.11869	8.10523	8.10952	8.20152	8.28822	7.76358	8.04198	8.48166	8.34776	8.51452	8.25214
bioB	8.9351	9.24134	9.06956	9.15705	8.738	8.77398	8.5293	8.65914	8.57543	8.40895	8.41646	8.44897
bioC	9.18253	9.27962	9.47347	9.34449	9.40019	8.91089	9.1815	9.18977	10.0689	10.3166	10.0214	10.2919
bioD	8.64339	8.49802	8.80049	8.45728	8.39351	7.99621	8.17457	7.95383	9.0942	9.4054	9.11257	9.33986
bioF	9.45109	9.58694	9.5428	9.6841	9.24778	9.09776	9.02981	9.07276	9.39495	9.17763	9.23774	9.2802
bioH	9.43574	9.42464	9.56726	9.49062	9.50167	9.33523	9.28279	9.11904	10.2031	10.1713	10.0153	10.1954
birA	8.59444	8.45272	8.66979	8.63608	8.94006	8.95142	8.44613	8.44794	9.02642	8.9326	8.78391	8.80739
bisC	10.6434	10.5962	10.7897	10.7124	10.683	10.6731	10.5926	10.5759	9.28102	9.09519	9.22584	9.06715
bisZ	9.32096	9.52265	9.40512	9.46976	9.20349	9.38209	9.22943	9.34586	9.51887	10.004	9.58062	10.1064
blc	8.21305	8.40336	8.43988	8.42348	7.79144	7.7554	7.20892	6.71967	9.22467	9.32393	9.34753	9.32163
bolA	8.81583	9.02272	9.03387	9.55472	8.52475	8.94555	8.72105	8.84195	7.13159	8.80249	8.15183	8.8144
brnQ	8.819	8.91197	8.45066	8.43008	8.42472	8.56609	8.17891	8.17383	9.79312	9.59334	9.65994	9.5637
btuB	9.63302	9.62828	9.73839	9.85866	9.85606	9.98021	9.77553	9.7168	9.57454	9.38151	9.46835	9.52926
btuC	7.74275	7.05739	7.66168	7.10618	7.49076	7.58384	7.22171	6.34727	8.64798	8.54333	8.58736	8.67973
btuD	7.85371	7.6065	7.4953	7.58126	7.02468	7.39729	7.40443	6.61483	7.79855	7.69388	7.75285	7.67708
btuE	8.11276	8.09495	7.97378	7.85454	7.78979	7.82098	7.0024	6.6303	7.87385	7.84361	7.99217	7.95817
btuR	8.67418	8.73011	8.76938	8.71736	8.6493	8.71124	8.11733	8.14785	8.45294	8.64655	8.35765	8.53505
cadA	11.1874	11.17	11.0608	10.9405	10.627	11.1201	10.5834	10.5044	7.59076	7.80423	7.65056	7.69896
cadB	7.45508	7.2147	6.8669	6.88722	6.72303	8.41701	5.89699	5.16284	8.59722	8.10799	7.51303	7.94757
cadC	10.3955	10.3029	10.4886	10.3948	10.0697	10.0448	10.0587	9.97616	8.98813	9.12733	9.03646	9.08488
cafA	10.1576	10.1595	10.2534	10.3246	10.0772	10.2309	10.1721	9.9939	9.51298	9.49192	9.23453	9.39018
caiA	8.03907	7.98622	8.25149	8.19807	8.04236	7.95983	7.91718	7.34203	13.3996	13.848	13.6077	13.877
caiB	7.07335	6.44335	7.25211	6.67272	6.62134	6.84041	6.26479	5.85779	7.93204	7.58795	7.80755	7.57918
caiC	7.7688	7.49981	7.97502	8.01223	7.54354	7.71766	7.63498	7.43897	9.89309	9.96275	9.76196	9.87374
caiD	8.55145	8.27646	8.71821	9.0515	5.31768	4.35478	5.24623	0	7.5903	6.60588	6.86251	6.9958
caiE	10.9821	11.1245	11.2534	11.1032	10.9982	10.7445	10.9793	10.9679	11.5227	11.4089	11.4306	11.3831
caiF	7.82643	0	8.0213	4.80115	8.1225	0	7.80718	0	9.59917	10.4203	10.0554	10.4361
caiT	8.30131	8.18045	8.15547	8.24769	8.19868	8.14805	7.99762	7.44457	5.94845	5.80036	5.71617	5.8023
carA	11.5175	9.75037	11.5496	9.80083	10.3233	9.36903	9.26335	9.02848	11.3706	11.3405	11.3613	11.2048
carB	11.6522	10.278	11.5459	10.1988	10.4642	10.0237	9.75762	9.71299	9.90596	9.8249	9.28134	8.24025
cbl	7.4928	6.82086	7.09592	6.87063	7.02824	7.22813	6.39024	5.26217	10.7759	10.729	10.8204	10.7764
cbpA	9.55418	9.47869	9.91453	9.5537	10.1546	10.0439	10.079	9.93381	9.52767	9.84141	9.97092	9.80678
cca	9.81644	9.99653	9.77193	9.84885	9.95463	10.0158	9.91061	9.90076	9.64115	9.61403	9.63353	9.59626
cchA	8.72319	8.77514	8.74752	8.79523	8.67278	8.53411	8.29926	8.3449	9.33366	9.45877	9.32634	9.49085
cchB	7.90008	7.67778	7.79348	7.5411	7.73621	7.61232	6.85619	7.00445	7.81576	8.01879	7.72942	8.00967
ccmA	11.7155	11.7374	11.6804	11.7632	11.4463	11.5095	11.4107	11.3115	8.9979	9.34386	9.05453	9.42051
ccmB	8.00783	7.97246	8.266	8.2122	8.40844	8.21897	8.31401	7.63206	8.54997	8.40326	8.60332	8.57956
ccmC	8.29281	8.07806	8.53009	8.14668	8.44669	8.3354	8.59802	7.41383	8.9122	8.76485	8.89555	8.6477
ccmD	7.90715	7.85783	8.09984	8.01379	7.85939	8.16023	7.65084	6.51661	0.10436	0	5.03611	4.10446
ccmE	7.88228	7.36469	7.9096	7.64072	7.58291	7.88714	7.69123	6.15045	8.73105	8.54612	8.69261	8.62817
ccmF	9.57306	9.65366	9.81685	9.8588	9.6529	9.69585	9.67781	9.52246	10.0766	10.0916	10.0425	10.0996
ccmH	9.99367	9.93169	9.99383	9.89819	10.0619	10.0029	10.053	9.67484	9.78573	9.73735	9.79484	9.70983
cdd	10.2676	10.3427	10.3663	10.1233	10.4377	10.3632	10.0867	10.0648	10.516	10.495	9.8014	9.68377
cdh	9.76411	9.78372	9.64021	9.80221	9.47238	9.45051	9.23766	9.17791	8.85098	8.82427	8.86567	8.70325
cdsA	9.9294	9.85772	9.80202	9.63426	9.80386	9.64494	9.50643	9.52411	9.05264	8.84455	8.7068	8.71534
celA	8.97614	8.8622	9.07735	9.11284	9.12307	8.81377	8.77077	8.58333	9.06566	9.09192	8.92006	9.00331
celB	8.1847	7.9968	8.25662	8.16443	8.08347	8.06462	7.32392	7.08429	8.67017	8.78736	8.56716	8.88908
celC	7.40497	7.00935	7.57705	7.64125	7.46335	7.16412	5.11763	4.91867	7.42807	7.40054	7.47614	7.8359
celD	6.6182	6.02555	5.76751	5.73844	4.2704	6.34644	4.70139	4.71402	9.32488	9.61495	9.47842	9.64947
celF	6.73828	6.47016	6.81878	6.96707	5.62047	6.22398	5.17485	3.125	8.57121	8.86001	8.72289	8.8332
cfa	11.3781	11.4995	11.4319	11.1387	11.7126	11.6604	11.5938	11.4484	10.7151	10.6783	10.7981	10.3251
chaA	8.18915	8.56615	8.52715	8.72364	8.66625	8.91575	8.52429	8.46874	8.33395	8.5156	8.20777	8.54837
chaB	7.85476	6.68479	8.03347	5.87636	8.06533	6.85376	7.48172	4.22567	7.75637	6.767	7.76507	6.93963
chaC	8.70772	8.51348	8.68966	8.22369	9.11087	8.64472	8.54387	8.33169	9.18943	9.07543	8.83088	8.90025
cheA	10.029	10.1086	10.1023	10.2201	10.0047	10.0489	9.9368	9.89799	7.60299	7.8631	7.62762	7.76568
cheB	9.84807	9.93473	9.94729	10.1719	9.46522	9.61134	9.63088	9.51147	8.30756	8.37301	8.2188	8.26719
cheR	8.31398	8.46082	8.43627	8.66393	8.1206	8.43131	8.05454	7.71477	6.36594	6.08632	6.32952	6.56335
cheW	9.97413	9.98646	10.0824	10.0021	9.73064	9.67467	9.58418	9.37639	9.7306	9.73869	9.75601	9.78602
cheY	6.80267	7.16705	6.56483	7.0391	7.08781	7.55871	5.15022	4.83438	4.88212	5.49586	5.35857	5.88366
cheZ	9.69723	10.5098	9.56873	9.82951	9.82054	10.8203	9.60793	9.70646	8.73005	9.73286	8.67205	8.82659
chpA	8.30585	7.90673	8.00737	8.19221	8.18599	8.52615	7.65021	7.72285	8.36783	8.32703	8.2463	7.83639
chpB	9.31516	9.17223	9.13113	9.17065	8.72869	8.76968	8.25606	8.1023	8.37064	8.16408	8.65264	8.36982
chpR	8.92418	8.77846	8.84292	9.02984	8.84148	8.82423	8.39237	8.46502	9.24207	9.19748	9.07559	8.8575
chpS	8.51676	8.45653	8.50698	8.63441	8.08822	8.16777	6.90344	7.00724	8.5788	8.4342	8.69148	8.58243
cirA	10.0147	9.98442	9.92295	10.1819	9.92126	9.92706	9.86833	9.90423	10.0412	10.1094	10.0582	10.1552
citA	7.08082	7.49891	8.12798	7.83341	7.3114	6.7427	7.67092	6.84422	7.66183	7.2885	7.50345	7.43197
citB	3.36971	5.17037	6.80584	5.58124	5.77945	2.3979	6.21519	4.29851	10.0796	10.4771	10.2158	10.437
citC	8.61573	8.5656	8.9208	8.4855	8.83607	8.58377	8.39375	8.5641	9.75864	9.87874	9.80702	9.86558
citD	8.44576	8.68902	8.89493	8.487	8.11345	7.68812	7.11013	6.41352	8.02678	7.83293	7.74	7.97063
citE	9.41749	9.49465	9.62562	9.22787	9.30735	9.18505	9.2141	9.219	9.75489	9.84919	9.83355	9.85533
citF	10.0831	10.2171	10.2095	10.1601	10.2004	10.219	10.1414	10.2757	10.3927	10.4935	10.4228	10.4692
citG	9.23872	9.18438	9.27257	9.18144	9.09358	8.93212	8.675	8.67209	9.06979	9.18894	9.10025	9.05827
clpA	11.1289	11.3136	11.2215	11.3249	11.074	11.1679	11.075	11.1801	11.4027	11.6625	11.5	11.694
clpB	10.9865	10.9721	10.9807	10.7593	11.673	11.6421	11.486	11.4365	11.9037	11.4873	11.9394	11.3088
clpP	10.311	10.3292	10.1535	9.98094	10.3964	10.5379	10.2257	10.2204	10.9192	10.8582	10.8104	10.7069
clpX	10.52	10.5878	10.5035	10.5017	10.4594	10.5378	10.4024	10.3524	10.4757	10.2866	10.322	10.0269
cls	9.1428	9.06993	9.12765	9.08752	9.37534	9.26456	8.97109	8.90675	8.55884	8.16307	8.11281	7.98083
cmk	10.1355	10.0439	10.3374	10.1254	10.0218	10.1031	10.1014	9.98756	9.16016	8.87046	8.74868	8.87572
cmr	7.78098	7.99135	8.14532	8.23596	8.34868	8.13683	7.95164	7.35695	8.85988	8.67106	8.67593	8.59333
cmtA	7.72744	7.61905	7.95192	7.8043	7.33015	7.70361	7.10482	6.84649	9.15611	9.3766	9.17516	9.29709
cmtB	7.08619	7.65817	7.50036	7.66318	7.47829	7.39087	6.63517	6.28713	9.40902	9.42853	9.3235	9.42637
coaA	11.3325	11.1773	11.2875	11.1076	11.0375	10.9589	10.9115	10.8549	10.2266	10.5283	10.2086	10.2243
cobB	9.13568	9.09747	9.10237	9.02265	9.18868	9.16061	9.06005	8.70921	9.70108	9.46824	9.53792	9.40521
cobS	8.46667	8.54698	8.74653	8.62505	8.60173	8.31634	7.85942	7.69188	9.39956	9.39978	9.33865	9.42531
cobT	8.85391	8.9553	8.75507	8.77082	9.05765	9.01805	8.82526	8.76405	9.27154	9.27137	9.18912	9.20174
cobU	8.98481	8.80732	8.77963	8.46116	8.78641	8.79846	8.31404	7.97585	9.45497	9.23986	9.17816	9.11096
codA	10.1475	9.60448	10.2256	9.18118	9.26963	9.65461	8.96447	9.11405	9.34782	9.61246	8.98713	8.55991
codB	9.25638	8.64166	9.51738	8.51012	8.66523	8.8143	8.2744	8.10901	8.38845	8.46313	8.04906	7.73623
cof	6.90165	7.01365	7.26219	7.17544	7.27508	7.08845	5.72182	6.17755	8.49327	8.62692	8.38353	8.64867
corA	8.5987	8.85549	8.57971	8.94804	8.52284	8.73721	8.69094	8.76986	8.82388	9.11719	9.15155	9.32527
cpdB	10.4689	10.5212	10.3873	10.3836	10.5598	10.6046	10.4608	10.4056	9.41624	9.08592	9.32197	9.36569
cpsB	9.47231	9.38794	9.44936	9.50613	9.43037	9.36483	9.20075	9.08631	10.2364	10.2665	10.1741	10.2651
cpsG	10.6195	10.7321	10.6624	10.7645	10.7107	10.5104	10.5419	10.383	10.9158	10.8432	10.8254	10.8108
cpxA	10.3564	10.3741	10.3917	10.2646	10.2385	10.0932	10.2766	10.0192	9.29817	9.11672	9.28832	9.03853
cpxR	9.07992	9.09031	9.04594	8.99648	9.22562	9.19638	9.13482	9.01732	9.66713	9.73879	9.74395	9.69988
crcA	8.56683	8.41103	8.53741	8.42941	8.79117	8.48198	8.38558	7.99798	9.41255	9.65567	9.50854	9.56436
crcB	9.12683	9.08071	9.03342	9.16735	8.67786	8.74048	8.58627	8.62029	9.55132	9.5048	9.45271	9.43081
creA	8.33925	8.31578	8.32008	8.24411	8.6094	8.27499	8.11154	8.30911	8.26766	8.55171	8.12391	8.60913
creB	9.07242	9.09131	9.15201	9.25926	8.68511	8.65201	8.52784	8.3707	7.94692	7.7661	7.79774	7.33668
creC	10.1188	10.1914	10.2829	10.2896	10.1323	10.0366	10.0797	9.96987	8.57712	8.40926	8.38409	8.46139
creD	3.23001	4.47825	4.73979	5.71772	0	5.05523	5.10939	1.30291	5.42482	5.89258	6.2891	6.22823
crl	8.26072	8.44933	8.41625	8.31979	8.26909	8.29407	7.82029	7.88235	9.00794	9.22872	8.82814	8.84405
crp	10.1728	10.2242	10.2165	10.1749	10.0174	10.0056	9.92353	9.97084	9.84852	9.75938	9.6804	9.80028
crr	9.61762	9.52513	8.91395	8.70278	9.65872	9.44337	8.74141	8.70534	11.1346	10.4503	10.8032	10.4654
csgA	7.3912	6.98605	7.07015	7.20482	6.17751	6.99395	5.5621	5.59244	5.9561	5.97772	5.47349	6.17064
csgB	6.31212	4.8041	6.25625	6.53846	5.99426	5.82014	3.39484	3.25115	0	4.96046	5.02342	1.99606
csgC	7.32787	6.9321	7.14781	6.73834	7.11049	6.44412	5.84398	5.59586	9.03274	9.1075	9.06645	9.26368
csgD	7.25924	7.4362	7.5219	7.46815	6.48676	6.59112	0	4.77272	4.71635	5.75422	6.01252	6.24847
csgE	7.15638	6.73066	7.4472	7.20535	6.90054	6.92098	4.87107	4.83573	5.53607	4.46118	5.75587	5.55718
csgF	6.00598	4.8331	4.86976	6.1459	2.73696	5.5322	0	0	6.19675	5.80242	5.78272	5.55292
csgG	5.94364	5.91466	6.40998	7.22884	5.54954	6.35661	4.49032	4.14472	6.63814	5.87524	6.34084	6.08231
csiE	10.3586	10.4362	10.3015	10.344	10.3834	10.3606	10.4679	10.4803	9.49119	9.61795	9.73738	10.0453
cspA	8.99738	8.69264	8.94717	9.11435	6.57227	6.97995	7.09603	7.18815	8.06511	6.94923	7.07894	7.31469
cspB	0	0	1.52388	6.07097	0	0	5.45177	2.81301	4.41353	4.88326	5.34825	5.12289
cspC	11.9564	11.8411	11.6509	11.9281	12.0817	11.6161	11.5567	11.3934	12.1285	11.2118	11.9121	11.6475
cspD	9.19447	9.02499	9.07383	9.18827	9.12041	9.00106	8.8697	8.74618	9.45702	9.38322	9.36662	9.58755
cspE	10.1446	9.88797	9.97512	10.0402	9.69601	9.57308	9.55528	9.41818	9.57769	9.10068	9.55242	9.32349
cspF	6.7814	6.14725	7.03425	7.19489	7.27286	7.22332	6.18689	5.99321	7.37304	7.15552	6.93892	7.18905
cspG	5.43499	4.15622	5.43999	5.21085	4.74119	6.12475	0	0	5.2711	5.47004	5.11895	6.12313
cspH	7.46698	7.05279	7.40749	7.57667	7.11096	7.60825	6.56632	6.6998	2.8937	6.34356	4.41715	5.32894
cspI	6.38784	6.38885	6.73892	6.816	6.89791	6.32561	5.96039	6.3087	9.00059	9.10307	8.95643	9.11948
csrA	9.2738	9.06321	9.1685	8.97833	9.18142	8.7626	8.75777	8.51685	9.81927	9.68355	9.63638	9.43712
cstA	11.1221	11.0646	10.9198	11.0174	10.375	10.4904	10.4413	10.469	10.8155	10.8656	10.8235	10.857
cstC	8.30872	8.19609	8.44006	8.46723	8.41529	8.24808	7.65852	7.78957	5.79146	6.69076	5.46553	6.3745
cutA	8.68779	8.72951	8.70718	8.73103	8.64937	8.87928	8.47751	8.60735	8.72338	8.30059	8.40333	8.66382
cutC	8.13736	7.92905	8.06337	7.98393	7.99452	8.00164	7.71918	7.22388	8.11241	7.92584	8.27181	7.89905
cutF	7.88908	8.05998	7.9579	7.82982	8.42274	8.34574	8.06407	7.46641	8.73016	8.27027	8.54914	8.02758
cvpA	10.9778	10.7907	10.7488	10.0479	9.78365	10.6275	9.41664	9.29022	9.39825	8.35126	7.95882	7.53131
cyaA	11.5654	11.63	11.6115	11.5269	11.7454	11.9018	11.9027	11.9825	10.5051	10.2846	10.2643	9.89184
cyaY	9.34299	9.15587	9.13995	8.90964	9.21278	8.92506	9.06727	9.20798	9.66907	9.46751	9.49935	9.5897
cybB	9.11994	8.52688	9.34102	8.73333	8.95355	8.80958	8.79685	8.28122	8.26741	7.68143	8.30138	7.66899
cybC	8.76774	10.3539	9.05042	9.98453	8.19176	10.4771	9.25542	9.90363	9.20407	10.4708	8.95414	9.85777
cycA	8.35437	8.40491	8.4805	8.55874	8.51818	8.24994	7.96832	8.01012	8.34994	8.38494	8.33199	8.3667
cydA	11.0638	12.6488	10.893	12.4156	11.0722	13.1733	11.9573	12.9828	10.1989	11.5047	9.9614	11.5455
cydB	10.8678	12.4662	10.5983	12.2352	10.9038	12.9771	11.6922	12.7182	9.9768	10.8296	9.70951	10.9458
cydC	9.45326	9.65033	9.5708	9.87656	9.24396	9.61857	9.65706	9.64226	9.33662	9.60588	9.39052	9.59968
cydD	10.2643	10.4348	10.3581	10.5542	10.0702	10.493	10.4057	10.5268	9.82996	9.96718	9.83079	10.0125
cynR	9.41476	9.5943	9.68956	9.8189	8.95486	9.06061	9.37679	9.32922	6.28938	7.06792	7.06191	6.78812
cynS	9.46834	9.48963	9.34114	9.36706	9.61748	9.58128	9.45918	9.56263	8.80414	8.84076	8.60504	8.73988
cynT	10.5958	10.4495	10.4511	10.4177	10.1118	10.079	10.0237	10.1563	10.0597	10.0175	10.1724	10.1023
cynX	9.27335	9.41242	9.42437	9.47947	9.59853	9.69506	9.3705	9.19283	10.2989	9.82109	9.96232	9.62789
cyoA	7.20857	9.22771	7.56317	8.8291	7.50931	8.543	7.38284	8.31744	8.06782	8.44691	8.35226	8.68387
cyoB	9.75677	10.1905	9.66185	10.0946	9.46114	9.71808	9.5061	9.69889	8.00439	8.19481	8.04647	8.41064
cyoC	6.13634	8.47237	5.75289	7.91871	3.2604	7.81511	6.1062	7.06148	6.31416	6.89238	6.19181	7.01543
cyoD	6.66438	8.08679	6.24702	8.39073	3.66944	7.55628	6.95161	7.09668	7.05991	8.05996	7.025	8.24137
cyoE	9.71962	9.96195	9.95167	10.0007	9.68876	9.49737	9.39092	9.40553	9.60188	9.85036	9.54992	9.89967
cysA	7.91894	7.83186	7.97614	8.22036	7.24293	7.66014	8.03668	7.42271	9.52677	9.79448	9.25053	8.7185
cysB	8.53385	8.52192	8.36681	8.54222	8.43606	8.52003	8.13025	7.84979	7.51698	7.82112	6.99318	6.83416
cysC	8.91	8.9247	8.73748	8.46756	9.11663	9.20261	9.28501	9.08883	10.3522	10.5585	10.3108	10.1434
cysD	9.94942	10.1175	9.96816	9.78053	10.2272	10.4224	10.5327	10.374	10.2451	11.0056	9.8277	8.40815
cysE	9.37926	9.37658	9.19218	9.19407	9.42457	9.43639	9.33872	9.23578	9.11548	8.45766	8.72132	8.61505
cysG	9.44834	9.30651	9.45911	9.40193	9.4754	9.16836	9.45934	9.0264	9.39158	9.10382	9.21825	9.02489
cysH	9.19556	9.35707	9.25039	9.15437	9.28401	9.44306	9.43164	9.38066	9.1218	9.82136	8.88834	8.17057
cysI	10.2777	10.4397	10.3322	10.3771	10.2936	10.3713	10.4836	10.3784	10.205	10.8518	9.96126	9.18002
cysJ	10.3012	10.4233	10.2374	10.0627	10.3875	10.6264	10.7611	10.5789	9.73289	10.1769	9.35755	8.7584
cysK	11.5664	11.7027	11.1427	11.162	12.1512	12.3507	12.2946	12.0377	11.4621	12.0641	11.1269	9.87628
cysM	9.10018	8.99346	8.97943	8.92382	8.9356	8.88671	9.14467	9.01002	9.47113	9.09013	9.24675	8.25615
cysN	9.23032	9.50694	9.34699	9.31767	9.66992	10.0033	9.86427	9.97449	9.85803	10.4732	9.62327	8.9356
cysP	8.59931	8.5566	8.64867	8.36978	8.71634	8.65693	8.78565	8.17631	10.1144	10.4468	9.89736	9.41318
cysQ	9.37222	9.31297	9.21441	9.20713	8.9495	8.99491	8.73313	8.75058	9.38786	9.76042	9.80196	9.67739
cysS	9.6081	9.60908	9.62043	9.62028	9.33065	9.28657	9.15655	9.0147	8.36423	8.30534	8.04425	8.19141
cysU	8.07014	8.10803	7.89086	8.18436	7.23422	7.10428	6.73541	6.80204	9.87032	10.1479	9.89829	10.0613
cysW	7.17139	6.93853	7.42704	7.50134	6.29408	6.65219	6.70889	5.91188	8.84552	9.25758	8.67941	8.32655
cysZ	8.85043	8.80769	8.84832	8.80466	8.7316	8.64943	8.39819	8.41	9.76574	9.80234	9.78024	9.79091
cytR	9.93308	10.1211	10.1419	10.2104	9.87503	9.9045	10.1565	9.96433	9.12974	8.93594	9.67797	9.65639
dacA	8.42962	8.53046	8.61348	8.42034	8.66105	8.68502	8.41314	7.99531	0	5.24428	4.37299	5.64113
dacB	9.99243	10.0791	10.1594	10.2832	9.8217	10.031	10.1195	9.99123	8.08079	7.83141	7.98632	7.7884
dacC	8.75458	9.07544	8.97224	8.81704	9.51309	9.3883	9.55018	8.83496	9.55865	9.87252	9.71249	9.7048
dacD	7.18778	7.43099	7.62737	7.65685	7.39455	7.53634	7.13007	6.60031	6.14457	5.58414	6.50762	6.72346
dadA	9.23137	9.51627	9.21831	9.48051	9.15988	9.25701	9.02093	9.05862	7.64774	8.01923	7.82192	8.05634
dadX	9.67534	9.8187	9.79195	9.83577	9.39511	9.38175	9.30226	9.31254	7.22529	7.4972	7.42189	7.81906
dam	9.5512	9.61147	9.54992	9.59681	9.59657	9.60286	9.41292	9.38554	9.57807	9.48516	9.41908	9.4766
damX	9.62771	9.68848	9.51948	9.6366	9.5415	9.6173	9.54625	9.54104	10.0516	9.74667	9.98083	9.87897
dapA	11.2659	11.1065	10.8777	10.7174	11.0467	10.9027	10.9039	11.003	10.8002	10.0403	10.347	9.96955
dapB	8.99629	8.38274	8.67582	8.08244	9.20439	8.42408	8.56159	7.99481	9.33949	8.30722	8.80598	7.76715
dapD	10.8738	10.7469	10.706	10.6121	10.7664	10.5987	10.4552	10.3812	10.3385	10.1073	10.1648	9.86637
dapE	9.6473	9.82606	9.65388	9.7381	9.83512	9.84317	9.8059	9.77186	9.19905	8.8995	8.97692	8.83306
dapF	9.90119	9.94671	9.80049	9.83326	9.97842	9.86788	9.77498	9.74084	8.98368	8.8216	8.49747	8.63724
dbpA	9.83351	9.8344	9.95513	10.0108	9.85242	9.73134	9.76944	9.6673	10.6749	10.6502	10.7451	10.6706
dcd	11.2416	11.2661	11.2262	10.8697	10.4805	10.7757	10.3946	10.4791	9.56418	9.22627	9.16509	9.1974
dcm	10.4321	10.5723	10.5954	10.4372	10.6346	10.6027	10.5496	10.578	10.0522	10.0832	9.97005	10.0952
dcp	10.203	9.85322	10.0235	9.83961	10.0481	9.86837	9.77154	9.6456	9.80462	9.21794	9.69815	9.18207
dctA	8.84077	8.84465	8.98606	9.25104	8.73575	8.68563	8.64338	8.67771	8.63309	8.85366	8.64828	9.30516
dcuA	10.4919	9.54783	10.4037	9.68053	10.2904	9.47812	10.741	9.59388	10.0673	9.10998	10.205	9.60561
dcuB	10.9697	8.01171	10.4888	8.35805	10.5088	8.18846	10.4744	8.00724	9.8007	8.58489	9.68332	8.74162
dcuC	10.1784	10.0831	10.1352	10.0656	10.0058	9.79964	9.82717	9.68745	9.91306	10.0091	10.0209	10.0004
ddg	10.8277	10.8286	10.7944	10.7319	10.7404	10.6124	10.7216	10.7353	9.73276	9.87362	9.70977	9.8679
ddlA	8.40111	8.08171	8.34431	8.24602	8.0955	7.82895	7.95859	7.18924	6.0806	6.4255	6.81612	6.3816
ddlB	8.93257	8.92238	8.96851	8.95159	8.53715	8.70393	8.98431	8.65918	9.47868	9.42532	9.54439	9.5908
deaD	11.9407	12.1454	12.0798	12.053	12.2818	12.1331	12.1504	12.1556	11.2883	11.3916	11.2251	11.3909
dedA	9.71939	9.75596	9.67603	9.51015	9.84606	9.76848	9.81295	9.81348	9.53505	9.57462	9.45976	9.51458
dedD	9.4798	9.52998	9.31844	9.41347	9.62379	9.55022	9.48534	9.49203	9.30289	9.33481	9.19056	9.28985
def	9.68503	9.81578	9.76216	9.77264	9.71298	9.94407	9.63143	9.75665	9.78662	9.66024	9.50171	9.27443
degQ	9.7346	9.90521	9.73379	9.73781	9.99718	9.81292	9.78597	9.73536	9.6724	9.57474	9.39949	9.57122
degS	9.01269	9.05082	9.10229	9.08593	9.16242	9.09913	8.86845	8.83304	8.29758	7.91233	7.75212	7.81013
deoA	11.1327	10.8735	10.7081	10.524	11.3458	11.5681	11.6072	11.7179	12.2933	11.7253	11.45	10.9898
deoB	11.1161	10.9753	10.8546	10.7469	11.5625	11.6688	11.7804	11.9315	12.1269	11.7005	11.6097	11.3136
deoC	10.7737	10.4803	10.382	10.0137	11.1518	11.3425	11.4626	11.4905	12.2127	11.8402	11.1866	10.8883
deoD	10.6552	10.2793	10.2833	10.0636	10.7807	10.6302	10.7826	10.7838	10.9381	10.5145	10.5056	10.0707
deoR	9.73895	9.82386	9.73973	9.86235	9.78868	9.76795	9.7586	9.54353	9.25873	8.8175	8.69713	8.61816
dfp	10.3439	10.4121	10.2931	10.5195	10.1969	10.4975	10.3365	10.4011	10.1284	9.69526	9.86075	9.74671
dgkA	7.97918	7.41739	7.78078	7.3584	7.26819	7.32989	5.93735	6.19465	8.24882	8.1739	8.35042	8.12848
dgoA	7.66736	7.74086	7.63579	7.87011	7.773	8.1959	7.44997	7.19432	7.54076	7.74532	7.57557	7.9251
dgoK	10.1299	10.1339	9.99069	9.95137	10.2733	10.1692	10.1714	10.1242	9.61623	9.5644	9.55787	9.44346
dgoT	8.45783	8.58705	8.6377	8.59974	8.73128	8.48963	8.25191	8.24091	8.16252	8.18433	7.9813	8.34948
dgt	9.55026	9.58449	9.39405	9.66332	9.24654	9.29137	9.06522	8.95181	9.75733	9.61578	9.83643	9.62792
dicA	8.40699	8.38958	8.34368	8.31423	8.30866	8.5261	8.21423	7.7194	8.63561	8.08368	8.07664	7.9289
dicB	5.10017	4.60876	5.83843	6.2625	5.39508	5.58751	0	0	0	0	0	0
dicC	6.71107	6.41895	7.08951	7.11772	6.61886	6.81321	6.37113	5.55152	5.3442	3.29916	4.58853	5.56398
dinD	8.79675	8.91364	8.94519	9.12982	8.86828	9.01974	8.65115	8.73359	8.76451	8.77381	8.63035	8.78887
dinF	9.79747	10.0071	9.94275	9.92842	9.95445	9.97804	9.89931	9.97327	9.94002	9.90419	9.89355	9.90268
dinG	9.28958	9.29009	9.21952	9.28103	9.41884	9.38949	9.28968	9.22755	9.256	9.43618	9.15783	9.36181
dinI	7.79774	8.02857	7.88855	8.37779	7.40118	7.92429	7.09779	7.44369	7.17698	8.01411	6.49368	7.48358
dinJ	8.66392	8.74292	8.56779	8.60757	8.98896	8.84139	8.80818	8.923	9.24846	9.06864	8.78977	8.81878
dinP	8.15153	8.35155	8.27914	8.29048	8.36054	8.31989	7.89663	7.76209	8.63363	8.74912	8.51111	8.71453
div	9.69719	9.67045	9.68212	9.69722	9.39156	9.50503	9.32551	9.27593	7.8657	7.72964	7.02495	7.83297
dksA	10.0163	10.1765	9.82969	10.2001	9.57646	9.65441	9.49979	9.36759	9.855	9.87979	9.7336	9.8809
dld	9.64119	9.91476	9.7516	10.0498	9.97755	10.2163	9.91235	10.0623	8.89981	8.95689	8.68848	8.95325
dmsA	10.3789	8.65647	10.379	8.89674	10.0826	8.41051	10.1329	8.02067	10.0724	9.40868	9.97466	9.41731
dmsB	10.1128	9.94348	10.1059	9.93217	9.73679	9.12207	9.68063	9.29707	9.77569	9.61677	9.55747	9.5863
dmsC	10.3912	10.4128	10.3651	10.3688	10.0564	10.199	10.3905	10.1003	9.1974	8.93735	9.21281	9.01961
dnaA	10.8006	10.8048	10.7959	10.8208	10.9985	11.0001	10.9775	10.8932	10.8233	10.6165	10.6831	10.5446
dnaB	10.0828	10.0484	10.1419	10.0447	10.0908	10.0671	9.97321	9.88986	10.3643	10.2799	10.2131	10.2561
dnaC	8.35115	8.45623	8.09674	8.50106	8.20454	8.68843	8.14551	8.10514	9.30841	9.13517	9.03009	9.11922
dnaE	9.5061	9.5596	9.37232	9.31411	9.57223	9.8216	9.57033	9.68793	9.3388	8.61059	8.82578	8.52162
dnaG	10.0209	10.0052	9.97259	10.0882	9.94864	9.87218	9.93076	9.91573	9.51421	9.33003	9.18478	9.30077
dnaJ	9.45639	9.43801	9.85387	9.76326	9.99534	9.82815	9.86147	9.63878	9.97093	9.48421	9.7566	9.35227
dnaK	11.2416	11.0873	11.6518	11.2771	11.9525	11.9143	11.6889	11.5517	12.9739	12.3023	12.7974	11.9503
dnaN	13.7616	13.8186	13.7862	13.6828	14.0811	13.9168	13.9746	13.8631	13.2487	13.4627	13.3111	13.4181
dnaQ	11.2506	11.3388	11.4548	11.5609	11.1737	11.2626	11.2865	11.2683	9.56243	9.50886	9.29597	9.26152
dnaT	9.31302	9.3392	9.19434	9.32563	8.87708	9.36603	9.09066	9.21227	9.38005	9.22545	8.98629	8.99636
dnaX	10.3567	10.62	10.3197	10.5117	10.3617	10.5531	10.5328	10.4903	9.06974	8.41285	8.60857	8.51987
dniR	10.7439	10.2258	10.3675	10.2681	10.4183	10.4716	10.4788	10.3308	9.48343	8.29983	8.68633	8.32146
dppA	10.6428	10.7006	10.7168	10.7647	10.7434	10.6503	10.5732	10.5777	9.43063	9.71283	9.42246	9.63514
dppB	8.31744	8.08645	8.14363	8.31888	8.12357	8.20734	7.40444	7.33492	8.97124	9.11036	8.81539	9.05799
dppC	8.589	8.22138	8.48421	8.59785	8.69395	8.2913	8.08418	7.84186	8.82544	8.94416	8.71304	8.91412
dppD	8.38287	8.31863	8.4385	8.55716	8.44357	8.33047	7.95145	7.90149	9.58426	9.53684	9.47314	9.5453
dppF	8.37157	8.20782	8.30008	8.51297	7.92925	8.01528	7.29302	6.93827	9.61571	9.63693	9.54194	9.64449
dps	10.8883	11.1266	11.1679	10.9641	11.727	11.5412	11.3724	11.2034	11.9577	12.3607	12.4112	12.0106
dsbA	9.85475	9.83772	9.7783	9.82727	9.86177	9.85791	9.6952	9.671	9.54829	9.26517	9.26728	9.28189
dsbB	7.10103	6.94979	7.26753	7.59707	7.10117	7.5455	6.30489	7.15038	7.04609	7.63541	7.22443	7.41629
dsbC	13.4261	13.6074	13.5578	13.7306	13.2521	13.7104	13.6999	13.71	11.2605	11.5677	11.4344	11.5569
dsbD	8.95348	9.00455	9.05295	8.92611	9.02531	9.1796	8.77977	8.64805	9.05088	8.85357	9.04178	8.90974
dsbE	9.74741	9.7934	9.91605	10.0944	9.7316	9.8539	9.92339	9.87534	9.5018	9.5463	9.50903	9.59095
dsbG	8.02667	8.04241	7.80246	7.78466	8.03111	8.13801	7.22718	6.76716	8.88671	8.94322	8.85408	8.85836
dsdA	8.9738	8.94331	8.69463	8.72404	9.13085	9.05427	8.78245	8.72911	7.18729	7.35306	6.82556	6.99071
dsdC	6.59813	6.04662	6.82086	6.92746	6.6282	6.91814	5.59835	4.91045	5.84166	6.24868	5.71241	6.01986
dsdX	7.32957	7.63527	7.65569	7.70279	8.19074	8.17848	7.28971	6.96109	8.68694	8.57929	8.69348	8.67248
dsrB	8.5476	8.53139	8.78529	8.40316	8.48948	8.29971	8.1123	8.38823	9.02322	9.26427	9.06615	9.23999
dut	8.90058	9.02558	8.87408	8.84564	8.84456	8.85917	8.83339	8.80855	9.37105	9.20346	9.48766	9.46966
dxs	9.96221	10.0468	10.0553	10.029	10.0865	9.8763	9.87513	9.75105	9.61316	9.38695	9.44445	9.4185
eaeH	9.86058	9.92834	9.94218	10.0478	9.90301	9.83719	9.7346	9.5794	8.7209	8.82735	8.76768	8.79099
ebgA	7.24157	6.20716	7.14786	6.11984	7.33706	5.89007	6.80366	5.43298	7.48359	7.34978	7.31872	7.16882
ebgC	7.65509	7.2352	7.68934	7.42255	7.53109	7.17203	6.62009	6.22476	8.47378	8.33628	8.24086	8.38028
ebgR	8.61249	8.67565	8.99504	8.92574	8.2475	8.32937	8.05964	8.09614	10.1162	10.0812	10.0527	10.144
eco	8.49157	8.62783	8.66142	8.62623	9.01998	8.58785	8.92725	8.76254	7.66495	7.37096	7.17893	7.53218
ecpD	6.73312	7.09363	6.58886	7.04009	6.43078	7.02941	4.74276	4.14234	5.36453	6.6467	6.4957	6.61901
eda	10.6645	10.8057	10.64	10.5261	10.6534	10.9679	10.6267	10.5758	11.0082	10.7655	10.7773	10.4545
edd	9.65526	9.70287	9.73556	9.76264	9.88948	9.86285	9.59162	9.35871	8.63189	8.44069	7.96612	8.11644
efp	9.88836	9.4901	9.58539	9.47607	9.62093	9.54515	9.39059	9.35303	9.60971	8.8413	8.91317	8.89834
elaA	8.95975	9.08253	8.88028	8.92158	9.12856	9.13495	9.02302	9.03217	8.90492	8.88707	8.70231	8.77529
elaB	9.94938	10.0826	9.90464	9.62483	9.73397	9.52429	9.63917	9.53299	9.68612	9.7656	10.0402	9.76859
elaC	9.36001	9.4798	9.35186	9.51089	9.60959	9.60158	9.71877	9.68169	9.05251	9.10553	8.91636	9.0573
elaD	10.0433	10.0713	10.2097	10.2358	10.3561	10.2737	10.3973	10.3273	9.11345	9.2511	9.06651	9.25423
emrA	9.70266	9.50075	9.71238	9.6171	9.66252	9.64053	9.62819	9.42363	7.49487	3.81132	6.96401	4.7042
emrB	9.84936	9.85006	9.98971	9.93503	9.95615	9.7677	9.78777	9.6514	9.52112	9.57595	9.40687	9.5273
emrD	9.3199	9.161	9.39213	9.47448	9.26902	9.0009	9.0839	8.76897	8.72485	8.43069	8.19894	8.17094
emrE	9.34639	9.35262	9.53025	9.4492	9.248	9.08419	8.99181	8.73598	10.0235	9.94122	9.90855	9.9837
emrK	9.63182	9.69972	9.84782	9.7596	9.93137	9.61674	9.66542	9.50639	8.48266	8.56167	8.35572	8.50769
emrR	8.81143	7.45741	8.88408	7.71543	8.75499	6.99226	8.61433	6.17745	9.40175	8.99126	9.13151	9.05051
emrY	10.3138	10.2789	10.3688	10.3881	10.5058	10.3627	10.3577	10.3086	7.50506	7.44431	7.21358	7.52068
endA	12.4248	12.3226	12.3045	12.3726	11.9212	11.8921	11.8757	11.9582	11.7083	11.6975	11.7268	11.6908
eno	12.1336	12.2235	11.6997	11.8898	12.4952	12.6956	12.6994	12.6949	12.608	12.1371	12.3191	12.4873
entA	10.0366	10.2189	10.0026	10.0827	10.2885	10.304	10.3176	10.4708	10.3851	10.575	10.4219	10.5823
entB	8.25916	8.22663	8.13396	8.1391	8.44789	8.05436	7.73073	7.78665	8.91947	8.6421	8.74495	8.48893
entC	7.6841	7.68844	7.41033	7.62809	7.72584	7.78344	7.17087	7.63306	9.29379	9.06972	9.30091	9.03384
entD	8.25958	8.21573	8.18137	8.20703	8.23141	8.09005	7.6361	7.6125	8.44919	7.98879	8.12682	7.95992
entE	9.15378	9.1619	9.12021	9.02923	9.07027	9.04596	8.83728	8.86723	8.85752	8.47951	8.82471	8.56976
entF	8.16286	7.95241	7.87624	7.87625	8.2669	8.14399	7.31803	7.54919	7.82759	7.83265	7.52761	7.78739
envR	7.10439	6.84914	7.3612	7.5294	7.01901	7.30718	5.76394	5.35441	0	5.55385	1.42311	5.2455
envY	6.81033	6.69027	6.71404	6.26395	6.00122	7.27819	4.83079	3.97968	5.93444	6.38607	4.60166	5.8941
envZ	10.5641	10.6036	10.5463	10.6584	10.316	10.1626	10.2869	10.19	9.29851	8.90305	8.96158	9.11125
epd	10.7496	10.8571	10.5545	10.6632	10.2502	10.5887	10.5059	10.5547	10.7397	10.4574	10.7718	10.7792
era	10.3308	10.4028	10.4357	10.5654	10.168	10.4426	10.4136	10.3604	8.79839	8.27959	8.25467	8.32964
erfK	9.4256	9.50979	9.41977	9.29904	9.54187	9.33751	9.32534	9.37397	9.41504	9.6424	9.51921	9.6876
eutB	7.85923	7.39724	7.44029	7.50798	7.50768	7.60508	6.88347	6.19201	10.0072	10.2312	10.0057	10.2706
eutC	7.51234	7.57044	7.92617	7.70159	7.01378	7.29193	6.3028	5.93373	8.8661	9.16529	8.92854	9.10081
eutE	8.27882	8.41864	8.31782	8.52483	7.58496	8.00224	7.78482	7.49564	10.0357	10.276	10.0423	10.2197
eutG	6.48092	6.35198	7.21928	6.95996	6.96319	6.95878	4.29633	4.9117	8.96184	9.11249	8.81593	9.10342
eutH	8.33418	8.25945	8.06491	8.47063	8.18833	8.31896	7.5629	7.27703	9.2015	9.45534	9.29504	9.33575
eutI	6.98882	6.56548	6.5459	6.51446	5.13403	6.79289	3.68085	4.88613	9.26446	9.45125	9.14951	9.42536
eutJ	7.7381	7.53091	7.76869	7.77683	6.56107	5.8551	5.24307	5.13868	9.11813	9.16209	8.96812	9.22353
evgA	8.60078	5.29521	8.6601	5.5059	8.26732	0	7.97764	0	9.27027	9.02058	9.03445	9.02524
evgS	12.9937	13.106	13.1157	13.0631	13.0445	13.0874	13.1335	13.1767	10.0591	10.4822	10.1783	10.4527
exbB	6.96133	6.30236	6.98008	7.19118	6.53424	6.58605	5.78794	5.1617	8.52533	8.49841	8.53336	8.60476
exbD	7.31985	7.21467	7.48188	7.51767	5.9315	6.95791	5.78386	5.32584	8.46421	8.41566	8.39974	8.52026
exo	7.24236	7.16318	7.18967	6.9142	7.47074	6.99926	6.52748	5.52166	9.31342	9.33984	9.15318	9.23518
exuR	8.8617	8.76495	8.64931	8.78959	8.85138	9.0006	8.85413	8.90768	9.73	9.69081	9.61057	9.59446
exuT	9.14362	8.88554	9.10201	8.82978	8.6191	8.51987	8.36696	8.00406	9.19837	9.2411	9.27093	9.32171
fabA	9.73537	9.51497	9.61074	9.61264	9.39933	9.41117	9.30766	9.29548	8.93497	8.91764	8.90593	8.88907
fabB	10.7531	10.1494	10.847	10.3889	10.4251	10.4897	10.5701	10.5933	10.2539	10.1858	10.4199	10.1426
fabD	10.9788	10.9768	10.8742	10.8952	10.6075	10.8245	10.6514	10.6865	10.2525	9.9138	10.0069	9.95351
fabF	10.8446	10.8002	10.6793	10.6665	10.5422	10.7745	10.53	10.5634	9.98819	9.36288	9.58436	9.33157
fabG	11.2871	11.2835	11.1607	11.2285	10.8573	10.9677	10.909	10.8888	10.6778	10.271	10.5725	10.3517
fabH	10.2262	10.2174	10.0489	10.1191	9.92111	10.1229	9.98771	10.1861	10.4106	10.1576	10.2462	10.1529
fabI	10.3596	10.7309	10.2089	10.5868	10.5649	11.2166	10.797	10.8836	10.3623	10.2915	9.908	10.0128
fabZ	10.6056	10.1908	10.5607	9.98942	10.2164	10.1258	9.99787	9.92097	9.65195	9.27012	9.21959	8.91909
fadA	9.61099	9.54438	9.46336	9.44716	9.50285	9.52667	9.26832	9.16192	9.75611	9.73534	9.6907	9.68078
fadB	9.20369	9.16367	9.24846	9.19363	9.33613	9.1244	9.01644	8.88017	8.3816	8.3258	8.8739	8.47542
fadD	10.1245	10.2839	10.2312	10.297	10.0065	10.0996	9.88325	9.74722	8.59364	8.37607	8.26281	8.50878
fadL	7.44687	7.38887	7.34376	7.67639	6.80673	6.90918	5.19407	5.86907	8.25595	8.53293	7.98389	8.45439
fadR	9.11897	8.95231	8.81029	8.89279	8.84337	8.96345	8.53087	8.39333	8.41644	7.86609	7.71453	7.9442
farR	10.1175	10.176	10.0167	10.2975	9.99062	10.1058	10.1487	10.0886	8.9098	9.02947	8.92621	9.17129
fba	11.8821	11.8301	11.4864	11.6398	11.3988	11.8905	12.044	11.9406	11.6103	11.2782	11.5437	11.5057
fbp	9.6389	9.82131	9.58696	9.73172	9.48113	9.65228	9.5017	9.44193	9.58818	9.59093	9.58318	9.39687
fdhD	10.1383	10.108	9.95653	10.015	9.81457	9.96288	9.8459	9.89008	8.44329	8.26274	8.14192	8.33748
fdhE	10.2457	10.4271	10.459	10.7093	10.1205	10.4545	10.347	10.4143	9.37768	9.56916	9.33309	9.66907
fdhF	11.7436	10.7928	11.7432	10.7323	12.0441	11.282	11.97	11.4645	11.8517	10.6653	11.8422	10.1429
fdnG	7.69036	8.57887	7.39535	8.9388	5.55937	8.16346	7.77739	8.65028	7.41319	7.62967	7.59883	8.35695
fdnH	8.9315	8.87585	9.31763	9.28981	8.46424	8.85235	9.1031	8.76996	8.08059	7.68311	7.87827	8.24567
fdnI	9.04581	8.58856	9.12098	8.90533	8.67339	9.02989	8.89985	8.56629	8.00004	7.40332	7.70552	7.66456
fdoG	7.75305	9.52943	7.68332	9.58184	7.61235	9.4342	8.61205	9.68231	8.91689	10.4493	9.35839	10.9135
fdoH	10.2791	10.6753	10.2196	11.0009	8.83799	10.0056	9.70766	10.276	8.93897	9.93925	8.92985	10.2802
fdoI	9.35003	9.87045	9.11086	9.97211	9.02723	9.80556	9.21074	9.70277	8.60428	9.33671	8.68906	9.57635
fdrA	9.11115	9.19442	9.24474	9.35856	9.21779	9.11097	8.96543	8.94708	11.3555	11.4937	11.4283	11.5337
fdx	9.85007	9.74184	9.72456	9.9539	9.66226	9.44553	9.5729	9.41337	9.56468	9.34859	9.03778	9.25772
feaB	7.65638	7.42383	7.8072	7.65358	7.45508	7.49296	6.83377	5.86119	9.00061	8.72838	8.80982	8.86721
feaR	5.46675	6.57448	6.70291	6.99171	7.04749	7.28779	4.54892	0	10.7522	10.8859	10.851	10.8819
fecA	9.77797	9.79423	9.92047	9.91275	10.0147	9.96435	9.92291	9.81606	9.66697	9.41771	9.53346	9.52428
fecB	6.69419	6.27972	7.07666	7.1137	6.27273	5.55428	3.94758	3.7591	7.85094	7.80212	7.66804	7.91474
fecC	6.83981	7.58821	7.22911	7.96327	6.78004	7.11075	6.91356	6.08089	8.53306	8.41791	8.49776	8.38161
fecD	8.38663	8.02065	8.15274	8.293	8.05102	7.9772	8.40532	7.71865	9.05325	9.12582	9.03323	9.16087
fecE	6.89719	7.29638	7.52517	7.32483	7.89387	7.58745	6.96765	6.83726	8.37498	8.39672	8.13541	8.44659
fecI	3.25579	4.74424	5.90909	5.76167	5.2409	6.53107	0	0	7.0518	7.27685	7.21367	7.30687
fecR	5.61484	6.28462	6.82237	5.89046	6.53791	6.6267	5.47839	5.085	8.73309	8.65582	8.64963	8.70714
feoA	8.60503	7.83963	8.45784	8.39508	7.47396	7.23111	6.57935	5.205	6.24719	6.49245	6.09855	5.76503
feoB	12.5728	12.5328	12.5483	12.6289	12.4379	12.5248	12.4695	12.4093	9.31697	9.15403	9.43386	9.1139
fepA	8.16063	8.34117	8.47571	8.60098	8.16928	8.29018	8.2309	7.87055	8.29366	8.04851	7.91	8.13026
fepB	9.66468	9.65117	9.68889	9.82174	9.73302	9.59701	9.70176	9.68196	10.3208	10.2373	10.2298	10.2708
fepC	8.16682	8.0959	8.00002	8.16587	7.8396	8.02976	7.52267	7.2575	8.98613	8.76428	8.91866	8.7367
fepD	10.5814	10.5852	10.6495	10.6682	10.5634	10.5201	10.5154	10.5291	9.4799	9.2656	9.42597	9.35196
fepE	8.21385	8.14882	8.29699	8.45315	8.26851	8.38244	7.82068	7.59915	9.34012	9.23472	9.31726	9.36602
fepG	8.42417	8.33315	8.39175	8.66031	8.55563	8.51286	8.19573	7.96673	9.40892	9.10192	9.23557	9.09901
fes	9.18157	9.03373	9.27354	8.99416	9.15886	9.28388	9.22618	8.92363	10.7918	10.3757	10.3775	10.4107
ffh	9.36297	9.69048	9.44379	9.65525	9.25934	9.52213	9.36152	9.49477	10.3068	10.1632	10.1284	10.0948
fhiA	8.69063	8.80696	8.89246	8.73385	9.05528	8.98401	8.8518	8.72707	8.01608	8.04289	7.92071	8.16776
fhlA	9.17648	9.04398	9.51249	9.15056	9.2008	9.03109	9.24094	8.73913	8.49945	7.86462	8.62969	7.71416
fhuA	9.86241	9.8606	9.91806	9.92655	9.96174	9.8975	9.72901	9.59965	11.049	11.2752	11.1751	11.2418
fhuB	11.0499	11.0628	11.186	11.3103	10.9396	11.0109	11.0043	10.9178	8.62587	8.375	8.65558	8.15276
fhuC	8.8379	8.78927	8.85511	8.98654	8.92036	8.87002	8.5705	8.42464	8.81218	8.59568	8.71215	8.52955
fhuD	8.20199	8.23343	8.12089	8.41081	7.52007	7.3994	7.56068	7.01618	8.88951	8.91126	8.8414	9.00744
fhuE	9.38855	9.35395	9.55896	9.46942	9.6352	9.33512	9.30744	9.13913	9.97931	9.86169	9.98321	9.9798
fhuF	7.951	7.96638	8.02989	8.38574	7.99462	7.69047	7.04263	7.43588	9.17898	9.12034	8.99026	9.09272
fic	9.58494	9.45153	9.51774	9.49552	8.89451	8.88601	8.89743	8.55524	7.89751	8.50683	8.40671	8.53747
fimA	10.181	11.5904	10.1133	11.2057	9.8915	11.5327	10.717	11.4744	9.72828	11.2168	9.61984	10.8333
fimB	7.59247	8.20049	7.53361	8.15072	7.47674	8.00881	6.88059	7.30644	6.61557	6.68136	5.85782	5.98741
fimC	9.44692	10.6776	9.6064	10.6419	8.63145	10.4852	9.75053	10.286	8.63112	8.95995	7.73131	8.81001
fimD	10.0158	10.4594	10.29	10.6425	10.0069	10.6665	10.3502	10.4765	8.59715	8.64105	8.30742	8.69684
fimE	7.4634	7.99373	7.38439	7.97964	7.44383	7.87944	7.11269	7.09947	7.23195	7.06654	7.22062	7.10052
fimF	8.4409	9.50065	8.4935	9.28989	8.22428	9.76774	8.70409	9.36252	7.49498	8.46783	7.36799	7.93155
fimG	8.82612	10.0522	8.81626	9.81867	8.25804	10.1961	8.96382	9.65729	7.83413	8.92417	7.14557	8.08899
fimH	9.1626	10.1447	9.30365	10.0214	9.04798	10.2976	9.55136	10.0344	7.58594	8.44489	7.21725	8.07376
fimI	10.1425	11.5635	10.2239	11.4795	9.23386	11.4085	10.5772	11.3848	9.57677	10.4049	9.12772	10.1042
fimZ	7.85892	7.76861	7.84691	8.17431	7.17599	7.76245	7.67991	7.15939	4.60036	3.35271	4.74736	4.76269
fis	9.80295	8.97219	9.6569	9.38804	9.343	8.90635	9.26908	8.66284	8.75362	7.91228	8.21435	8.08152
fixA	8.3277	8.81614	8.63329	8.86808	8.18648	8.65372	8.59871	8.55279	6.32917	6.9535	7.04801	6.92333
fixB	7.04525	6.77548	7.01004	7.37254	6.34623	6.63823	4.99667	4.13084	8.85829	8.9422	8.83539	9.01239
fixC	9.38165	9.27584	9.2743	9.30653	9.60624	9.23519	9.20003	9.03892	9.59161	9.33086	9.55398	9.19758
fixX	5.73538	6.03361	5.91906	6.63591	5.00897	6.31086	3.71649	0	4.93986	4.0721	5.28351	5.6704
fklB	9.32896	9.28928	9.22506	9.13265	9.33399	9.36737	9.15457	8.82413	9.22583	8.6181	8.95823	8.92348
fkpA	10.4696	10.2603	10.4383	10.1814	10.9222	10.4134	10.5285	10.2451	10.4155	9.70482	10.1697	9.67778
fldA	9.97965	9.97119	9.77081	9.76518	9.99086	10.1627	9.87732	9.91073	10.2708	10.0909	9.90914	9.70383
fldB	11.0225	10.9977	11.1701	11.2096	10.8186	10.6332	10.7329	10.6709	9.43415	9.37106	9.07352	9.26301
flgA	8.739	5.78601	8.30308	6.78229	6.76248	5.92586	5.19877	0	8.11706	5.31665	6.12879	5.56838
flgB	8.98221	5.93009	8.61206	6.53206	6.70443	5.74313	4.2261	3.7104	8.72403	4.06148	6.8937	6.17256
flgC	8.54235	5.90274	8.08759	6.36668	6.71108	6.38927	4.33912	0	8.31885	6.08147	7.22622	4.83445
flgD	9.09901	6.94833	8.76886	7.33185	7.38105	7.04167	6.05366	2.90087	8.63069	6.18386	7.51905	5.77982
flgE	9.28741	7.57996	9.06053	7.94821	7.25374	7.38105	7.15263	6.58222	9.07144	7.39691	8.1067	7.14899
flgF	8.92507	7.50067	8.80987	7.84152	7.57734	7.70356	6.97515	6.35815	8.54143	6.4744	7.54144	6.09158
flgG	9.0298	7.51202	8.90144	7.7745	7.83981	7.39435	6.9667	6.19353	9.06802	7.5085	8.4484	7.50785
flgH	8.31035	6.97143	8.15972	7.42566	6.6097	7.03337	0.891998	1.54969	7.66204	5.44354	6.89722	6.44792
flgI	9.37343	9.14669	9.43153	9.42952	7.93683	7.014	7.37378	6.43162	8.84945	8.38071	7.97977	8.37675
flgJ	8.34283	6.80335	7.85003	7.28253	7.09538	6.56092	5.74968	5.18015	7.50246	5.88488	6.76948	6.1098
flgK	8.19137	7.0969	7.93834	7.46751	7.29092	7.44791	6.29645	6.30844	6.89413	6.19032	6.60369	6.26917
flgL	8.00797	6.88167	7.51802	7.43218	7.05952	7.39161	6.46742	5.92706	7.17328	6.8683	6.46059	6.0803
flgM	9.23094	8.97799	9.2586	9.11073	8.04448	7.49988	7.5252	7.12065	8.50212	8.12573	7.75735	8.15297
flgN	8.7331	8.24631	8.58382	8.42605	7.51616	7.27083	6.96769	6.71094	8.06659	7.59295	7.30314	7.54862
flhA	12.0565	11.9967	12.3461	12.2326	11.2614	11.1487	11.4693	11.3511	8.70249	8.4651	8.52365	8.42987
flhB	8.91136	8.56829	8.63508	8.74886	8.2004	8.14802	7.95057	7.59097	8.32883	9.05028	8.17457	8.34679
flhC	9.53146	8.76755	9.17849	8.98535	8.82477	8.80367	9.19944	8.76704	9.41915	7.99762	9.05552	8.26842
flhD	9.96486	9.47469	9.81658	9.66009	9.38079	9.27414	9.59678	9.32114	10.1222	9.29491	9.82903	9.56344
flhE	7.56801	7.25594	7.37415	7.58099	7.58539	6.86221	6.49906	6.43847	8.01859	8.42085	8.11245	8.19576
fliA	8.93129	6.97994	8.28349	6.46417	7.09555	6.56155	6.16493	4.74084	8.80293	7.56967	7.5787	7.15407
fliC	8.25578	8.14978	8.35383	8.29689	8.37722	8.29963	8.10367	7.9948	6.39703	5.77334	6.79224	5.19068
fliD	7.50005	6.19445	7.28932	6.81629	6.91847	6.79664	5.87262	5.84496	6.94759	6.72603	6.21128	6.12444
fliE	7.72688	7.53658	7.88228	8.02384	6.35221	7.23982	6.60431	6.51882	8.00148	7.44639	7.37204	7.98637
fliF	8.54131	7.12915	8.2051	7.20335	6.99753	7.41685	6.66237	6.32195	11.4984	11.6995	11.5558	11.7577
fliG	8.49631	7.74707	8.36908	7.64569	7.20284	7.76315	6.30363	5.50683	10.9673	11.2246	11.054	11.2657
fliH	9.35557	9.25479	9.28697	9.26822	9.06335	8.96082	8.83094	8.73736	10.0815	9.9581	9.88692	10.0618
fliI	8.88525	8.52967	8.82428	8.762	8.77119	8.71909	8.33022	8.30016	7.86395	6.91584	7.57722	6.89884
fliJ	8.64885	8.28625	8.61779	8.39662	8.17598	8.19609	7.58747	7.44882	6.80313	6.29626	6.78296	6.32672
fliK	9.05592	8.73679	9.01682	8.87324	8.96031	8.79704	8.57463	8.28589	7.76568	7.31773	7.40709	7.19141
fliL	8.11048	6.92034	8.00019	7.37551	7.25491	7.74718	6.37771	6.18047	8.33664	7.75459	8.03279	7.71698
fliM	8.40622	7.56329	8.06293	7.86005	7.87284	7.85138	7.37107	6.67457	8.07487	7.67575	7.5804	7.5113
fliN	8.91211	8.71404	9.00505	9.05758	8.04574	8.38697	8.63139	8.70643	8.41799	8.54566	8.21293	8.39913
fliO	5.64548	1.9036	3.41148	5.77007	3.08877	3.55506	4.34795	0	3.65092	2.76064	5.65662	6.26481
fliP	7.80616	7.58912	8.15433	8.20945	6.71521	7.00368	6.8391	6.44524	4.90164	5.32481	8.10304	8.44365
fliQ	4.94649	0	5.17801	6.22001	2.86847	0	2.60639	0	3.71406	4.02177	5.07298	5.76623
fliR	10.3307	10.516	10.7363	10.9585	10.4863	10.4962	10.9156	10.8379	8.05295	8.46724	8.72926	8.93841
fliS	8.21643	7.10349	7.93959	7.10153	7.7065	5.97871	6.4138	6.56015	6.63878	7.58995	5.83478	7.25806
fliT	7.15018	7.1655	6.93131	7.49939	5.50866	7.44593	7.05742	7.05312	6.21645	6.00263	5.8465	6.55862
fliY	10.6768	10.5131	10.2287	10.2798	10.3541	10.4213	10.4098	10.2892	10.1016	10.6095	9.76429	9.51652
fliZ	8.84926	7.76397	8.24151	7.71617	8.16824	7.68437	7.78924	7.42553	8.81418	8.66591	8.56436	8.65023
flu	10.4533	10.5178	10.3971	10.4861	10.8479	10.883	10.6937	10.7836	10.209	9.92904	9.93382	10.0112
flxA	8.31396	8.24284	8.26207	8.33538	8.22703	7.98951	7.81738	8.04566	9.84658	9.83932	9.77464	9.88502
fmt	9.40921	9.49941	9.44886	9.613	9.58433	9.79983	9.44416	9.53438	10.0651	9.58343	9.6978	9.54492
fnr	9.86653	8.46841	9.90086	8.7069	9.92164	7.9935	9.75159	7.3902	10.218	4.26437	9.67708	4.91998
focA	10.3237	9.88902	10.5239	10.1113	10.2645	10.085	10.4522	9.93048	10.5014	10.2332	10.1839	10.1043
focB	6.90953	6.33129	5.98086	6.89284	6.3613	6.84928	6.84033	6.00921	7.82461	8.04496	7.82949	7.7994
folA	11.3767	11.3758	11.3344	11.3197	10.8237	10.5822	10.5631	10.5205	10.7607	10.6506	10.8281	10.6694
folC	10.876	11.0096	11.0691	11.0573	10.2197	10.3544	10.1548	10.2409	10.4396	10.3719	10.3559	10.5526
folD	9.94629	9.81591	9.65719	9.28645	9.62905	9.72323	9.27384	9.37674	9.59602	8.93834	9.19267	8.87756
folE	9.87128	10.3673	9.87798	10.0166	9.92284	10.3014	9.9154	10.1469	10.2621	10.3228	10.0639	10.3407
folK	8.38052	8.36795	8.35077	8.17744	8.19338	8.20297	7.52357	7.37479	7.57782	7.23586	6.92257	6.90736
folP	10.0355	9.85696	9.99649	9.75961	9.82724	10.0259	9.67407	9.66817	9.89367	9.14643	9.47133	9.25519
folX	7.81743	8.19471	8.06642	8.05807	7.77332	8.49238	7.51849	7.49481	8.20685	8.15085	8.11264	8.24042
fpr	9.6142	9.62638	9.65182	9.6611	9.33173	9.61262	9.59464	9.49052	9.60136	9.45384	9.5201	9.37008
frdA	8.89497	8.73153	8.91471	8.97758	8.77041	8.5716	8.59675	8.12475	8.17644	7.66473	7.77278	8.15518
frdB	8.38538	8.33648	8.32516	8.18233	8.14824	7.91297	7.69803	7.65908	7.84931	7.65556	7.68562	7.7446
frdC	5.65763	4.14313	6.24566	5.20048	4.69465	6.36901	0	0	0	6.33273	3.45695	3.72882
frdD	9.64851	9.4982	9.65727	9.68954	9.26506	8.95752	9.15215	8.56843	7.5501	8.12749	7.82677	7.98471
frr	9.96018	9.98008	9.66311	9.81647	9.7114	10.0894	9.67982	9.79776	10.0781	9.93471	9.91269	9.79107
fruA	9.60657	9.34138	9.66771	9.51395	9.18866	9.21893	9.45197	9.2445	10.1884	10.3944	10.2719	10.4776
fruB	8.91303	9.22751	9.03857	9.98165	7.51975	9.3171	9.24068	9.67874	9.31056	9.76789	10.2226	11.0149
fruK	9.19186	9.16098	9.04731	9.57081	8.73789	9.34186	9.25626	9.29532	9.70421	9.86143	10.4395	10.6537
fruL	4.09151	1.74746	4.55082	0	2.80699	6.50886	0	0	4.19162	2.35707	6.35555	0
fruR	8.99778	9.22703	9.02893	9.12991	9.10731	9.20224	8.92313	9.15185	9.46508	9.58383	9.4243	9.60839
frvA	2.95387	5.3042	4.50579	2.44235	4.34666	5.6695	0	0	6.81461	7.43373	6.89003	7.75948
frvB	6.94713	6.38224	7.01033	6.97979	7.07937	7.16448	5.65231	5.21145	8.27627	8.31806	8.42677	8.41838
frvR	8.90546	8.87858	9.16354	9.16944	9.23358	9.29513	9.10907	9.12378	8.61635	8.7551	8.77817	8.92763
frvX	9.71407	9.80782	9.66619	9.66506	9.91583	9.75417	9.77449	9.82077	8.7495	8.86214	8.80581	8.8413
frwB	9.79955	9.93967	10.9298	11.5474	9.96566	10.1065	11.5153	11.4502	7.28835	7.51895	7.87248	7.97703
frwC	9.26529	9.36232	10.5449	11.0522	8.98434	9.07403	10.8934	10.7977	7.6942	7.75202	9.52397	9.86607
frwD	8.12051	8.34398	8.53012	8.77562	8.09586	8.41662	8.41352	8.21062	5.21938	4.94833	6.36404	5.82809
fsr	7.67778	8.28348	7.63504	8.2311	7.46883	8.3162	7.13121	7.48058	7.13783	7.80397	6.90859	7.45352
ftn	12.149	12.2102	11.8104	12.1762	11.4638	12.2561	11.842	12.0661	11.2712	11.2483	10.7441	11.5668
ftsA	10.0756	10.0505	10.0425	10.0244	10.0473	10.252	10.1422	10.0571	10.1921	9.93994	10.1336	10.0161
ftsE	9.12375	9.24082	8.98594	9.28757	8.84623	8.96295	8.75951	8.80838	9.13729	9.02241	9.14102	9.16485
ftsI	11.4391	11.4437	11.4477	11.6351	11.0245	10.7923	11.0771	10.9778	10.803	10.797	10.9439	11.0048
ftsJ	9.94198	10.0115	10.0579	10.0217	9.81849	9.98737	9.93379	9.81201	10.115	9.8958	9.93829	9.60695
ftsK	8.92493	8.94047	8.66374	8.88011	8.80335	8.92029	8.87342	8.7592	9.1915	9.26631	9.15778	9.17668
ftsL	8.95818	8.85938	8.82958	8.81241	8.9881	8.70897	8.67732	8.45444	9.0256	8.95886	8.80495	8.86113
ftsN	9.46321	9.64011	9.76823	9.84053	9.25262	9.50779	9.53956	9.56114	9.28927	9.08725	9.36266	9.51928
ftsQ	9.61713	9.60271	9.60632	9.64887	9.4477	9.59268	9.37442	9.33027	9.85268	9.55037	9.64729	9.72444
ftsW	8.86015	8.94841	8.96334	9.01276	8.98349	9.01224	8.98857	8.7172	7.70072	7.91605	7.72054	8.07405
ftsX	9.47569	9.45847	9.50855	9.57824	9.35038	9.48324	9.23893	9.16206	8.30386	8.01085	8.05045	8.16199
ftsY	10.462	10.5336	10.4256	10.7339	10.0437	10.2852	10.2749	10.2473	9.9624	9.52364	9.33073	9.63154
ftsZ	9.97762	10.1114	9.96099	9.88589	10.1609	10.4825	10.249	10.1968	10.5426	10.2163	10.6999	10.5305
fucA	7.63705	6.81668	7.56035	7.69174	7.52709	7.23483	7.33525	5.77116	8.57756	8.77586	8.98762	9.18486
fucI	8.53901	8.59285	8.73411	8.73583	8.50295	8.42735	8.05176	7.8649	10.0173	10.1625	9.96276	10.1726
fucK	8.41055	8.47434	8.40258	8.68248	8.51222	8.60148	8.03325	7.83282	9.74747	9.89506	9.75776	9.89756
fucO	8.05732	7.62452	7.92678	7.81346	7.94255	7.71996	7.85749	6.68335	8.83757	9.06071	9.0999	9.34641
fucP	7.79951	7.15948	7.80956	7.632	6.29166	7.29705	6.79891	6.38621	9.14966	9.28295	9.03672	9.23766
fucR	7.52619	7.12264	7.09811	7.09833	6.32068	6.97762	5.8894	6.50024	8.62428	8.57084	8.48354	8.64472
fucU	8.12078	8.19459	8.17586	8.37626	7.49389	7.76213	7.34998	7.3152	9.23186	9.54935	9.31739	9.54312
fumA	8.61622	8.4475	8.44231	8.45271	8.65669	8.07932	8.30726	8.25557	9.16239	9.25076	9.08962	9.40024
fumB	12.1797	11.7592	12.1193	11.9874	11.4793	10.3685	11.2552	10.7161	9.99784	7.93702	9.85336	8.28061
fumC	8.62825	8.82821	8.64081	8.94891	8.34135	8.7365	8.37892	8.42292	7.73694	7.87631	7.87602	8.35359
fur	10.2083	10.0874	9.83029	10.1264	9.85616	10.1438	9.97188	10.0243	10.0566	9.5917	9.37414	9.32075
fusA	12.3656	12.5062	12.1872	12.5003	12.4838	12.6469	12.6392	12.5897	11.6853	11.1246	11.4577	11.4503
gabD	9.48472	9.48844	9.55223	9.47454	9.57457	9.35531	9.29242	9.06426	8.69876	8.43326	8.73539	8.36421
gabP	5.85215	6.17074	6.43557	7.08189	5.72234	6.04251	3.98991	1.47018	8.82158	8.89123	8.88134	8.95896
gabT	10.5649	10.6736	10.6856	10.6544	10.5226	10.4592	10.3738	10.3807	8.88948	8.96633	8.64136	8.58051
gadA	13.1717	11.8651	13.6189	12.3772	13.6317	12.4886	13.1051	12.454	13.4256	12.5445	13.71	12.3121
gadB	13.0775	11.7839	13.5852	12.3509	13.5656	12.5729	13.0357	12.3899	11.5251	10.783	11.7826	10.6826
galE	10.6992	10.8562	10.8232	10.958	10.9327	11.0136	10.9435	10.9891	10.9943	11.2003	11.3353	11.5524
galF	9.83016	9.61595	9.89969	9.56023	9.74093	9.64702	9.46495	9.38275	10.1563	10.1502	10.1012	9.99269
galK	8.90026	9.00834	9.06167	9.19958	9.02995	9.0381	8.80494	8.73226	9.39256	9.57105	9.89849	10.3159
galM	9.25539	9.24205	9.39485	9.58233	9.54471	9.4182	9.55705	9.45586	10.1687	10.2255	10.3998	10.5117
galP	8.19038	8.24792	8.93143	8.78007	8.38248	8.47959	8.53124	8.15539	9.16877	9.17018	9.85158	9.67104
galR	9.59365	9.68264	9.83132	9.59379	9.28922	9.24174	9.44555	9.16426	9.83771	9.97242	9.96116	9.8877
galS	5.40029	5.66296	6.39581	6.94308	5.59304	7.15072	5.49117	5.1861	7.64925	8.23515	8.05287	8.76327
galT	8.19809	8.42811	8.70785	9.30658	8.26221	8.77361	8.8503	8.77791	8.76475	8.88648	9.56657	10.087
galU	8.96955	8.94181	8.78129	8.71322	8.51051	8.90469	8.40262	8.37416	8.27916	8.7737	8.23025	8.58148
gapA	13.1279	12.661	12.5865	12.2745	12.9303	12.8204	13.1155	12.5756	13.0287	12.43	13.0829	12.4301
gapC_	9.27386	6.90633	9.57097	6.29401	8.98123	6.76592	8.83078	5.25645	8.96007	6.50406	9.46285	6.43766
gapC_	8.76168	7.03363	9.05834	7.64241	8.35144	7.36427	8.24586	5.78733	8.41829	6.10108	8.79611	6.1896
gatA	5.83179	5.91704	4.18965	5.56968	4.10033	6.2177	0	4.07108	4.95399	3.66791	5.32778	5.95025
gatB	7.77752	7.49772	7.53378	7.54312	7.53111	7.40923	6.46596	5.88067	7.28066	7.5611	7.32502	7.44038
gatC	8.19636	8.07896	8.33489	8.49714	8.24183	8.1361	7.69086	7.6278	8.95229	9.12226	8.91513	9.06207
gatD	9.23563	9.30693	9.32266	9.52464	9.07767	9.25762	9.22692	9.06788	6.7325	7.69512	7.57479	7.43145
gatR_	8.44917	8.4524	8.62884	8.37263	8.34208	8.08807	7.75798	7.62584	8.63664	8.86972	8.5881	8.88364
gatR_	6.44696	6.11642	6.86756	7.20025	5.2326	5.75451	5.72404	4.38739	8.88474	9.2507	8.98881	9.21493
gatY	8.81734	8.90924	9.05535	9.20891	8.064	7.61374	7.50321	7.36033	8.04699	8.48423	8.26294	8.52807
gatZ	6.45186	6.85407	7.12416	6.82661	5.67098	7.28591	5.53295	5.13386	9.41925	9.77969	9.57455	9.82354
gcd	9.93081	10.1901	10.2096	10.2927	10.1954	10.1334	10.1577	10.197	8.58242	8.73433	8.44109	8.69937
gcl	9.26019	9.29598	9.1885	9.18792	9.45986	9.12901	9.12188	8.96034	9.21665	8.62417	9.56061	8.62165
gcpE	10.9952	11.0476	10.85	10.8192	11.0001	10.9364	10.9801	11.0664	10.5555	10.5654	10.5945	10.5046
gcvA	9.06894	9.08166	9.00403	9.01927	9.04913	8.94837	8.96668	8.96981	10.1066	10.1843	10.0947	10.113
gcvH	11.2639	11.7952	10.7742	11.1364	10.5978	11.3341	10.5377	10.6683	10.6455	10.8779	10.7627	11.0462
gcvP	10.3538	11.2711	10.2481	10.6768	10.246	11.0541	10.0549	10.2991	10.2198	10.6058	10.354	10.7135
gcvR	9.92063	9.82824	9.67042	9.55477	9.71836	9.56588	9.49553	9.43183	9.99744	9.93949	9.83422	9.79301
gcvT	10.7575	11.422	10.4944	10.8452	10.2369	11.093	10.1183	10.4324	10.6498	10.7475	10.6219	11.0131
gdhA	9.84125	9.63926	9.65047	9.54748	10.0173	9.67982	9.60661	9.43698	9.93763	9.34433	9.74086	9.30869
gef	7.22164	6.9254	7.91484	7.58537	7.90975	7.73611	7.70766	6.60447	6.03412	6.21551	6.30344	6.82715
ggt	9.38315	9.41783	9.55821	9.45021	9.60617	9.42705	9.34493	9.14552	8.55387	8.16902	8.38253	8.09413
gidA	9.40669	9.3909	9.46464	9.57924	9.49224	9.63564	9.43035	9.32051	9.59627	8.95113	9.13201	9.09221
gidB	10.4775	10.1008	10.3148	10.3061	9.89444	9.79063	9.88256	9.67949	9.96886	9.83943	9.80939	9.80421
gip	7.70029	7.79125	7.80811	7.54125	8.01458	7.43786	7.11206	6.89284	9.65064	9.74053	9.70798	9.7317
glcB	9.66495	9.73217	9.74924	9.79601	9.92018	9.62352	9.62173	9.52907	8.29927	8.12122	8.22963	8.27016
glcC	7.078	7.70622	7.4153	7.94784	4.97328	6.97513	6.2402	6.66143	8.71722	9.05774	8.78555	9.11478
glcD	9.57092	9.58886	9.60966	9.66716	9.68373	9.57341	9.50714	9.40651	9.96546	10.113	9.94836	10.0924
glcF	10.6435	10.7044	10.7969	10.7259	10.6843	10.6391	10.592	10.4901	9.73483	9.81028	9.67904	9.88395
glcG	9.13929	9.20395	8.99803	9.19491	8.99867	8.87787	8.70764	8.6089	10.2817	10.2408	10.2087	10.2565
gldA	9.52395	8.25192	9.54306	8.35714	9.33012	8.34648	9.10233	7.45849	9.26501	8.49391	9.58579	8.71566
glf	9.52315	9.51647	9.4968	9.38207	9.74731	9.55298	9.64694	9.63625	9.48109	9.66246	9.408	9.62754
glgA	10.2697	10.0377	10.2316	9.93045	10.3892	10.0924	10.3631	10.0156	9.83319	9.30019	9.8322	9.5487
glgB	10.7368	10.725	10.7292	10.6094	10.8492	10.6878	10.7521	10.6172	10.8452	10.9938	10.9947	11.0151
glgC	10.0451	9.7354	9.96161	9.59494	10.0971	9.77502	10.0272	9.67715	9.16593	9.00475	9.36345	9.07877
glgP	10.5932	10.572	10.6783	10.6861	10.7496	10.5684	10.7971	10.5619	10.049	9.76957	10.1092	9.9788
glgS	9.22302	8.72676	9.53944	8.85608	9.46908	8.75492	9.67228	8.7987	9.00074	9.02685	9.76637	9.05894
glgX	8.93494	8.424	8.71174	8.27355	9.07212	8.8606	8.87354	8.23364	8.64851	8.07975	8.96068	8.23683
glk	8.41535	8.19859	8.24223	8.72603	8.34517	8.40589	8.58811	8.10923	10.1672	10.1724	10.1702	10.4261
glmS	10.2309	10.2949	10.2843	9.98766	10.3245	10.349	10.2692	10.1453	10.3903	10.0818	10.1441	10.1687
glmU	10.631	10.4727	10.588	10.3247	10.2459	10.252	10.2005	10.159	10.8631	10.0863	10.3427	10.1966
glnA	11.261	10.0242	10.2543	10.0281	9.94475	9.94574	9.88046	9.79654	9.66909	9.32314	9.56839	9.49948
glnB	10.7267	10.7337	10.6597	10.9006	10.424	10.5289	10.5154	10.6924	10.5516	10.3431	10.4175	10.534
glnD	10.0477	9.90518	9.96646	9.74763	9.87291	9.96238	9.9433	9.96912	9.6856	9.45521	9.49945	9.21591
glnE	9.79261	9.87227	9.71901	9.71171	9.78939	9.82585	9.69586	9.63684	9.07093	8.8596	8.92849	8.76902
glnG	10.3157	10.2668	10.3757	10.3366	10.1691	10.1377	10.0751	10.0669	8.29508	8.4857	8.21863	8.53253
glnH	11.4215	8.8981	9.16672	8.54811	8.63217	8.43614	7.58077	7.89993	9.3541	9.14173	8.19629	8.46671
glnK	8.42267	8.4509	8.59465	8.10021	8.11774	7.96126	7.56585	7.6351	7.9813	7.93363	8.09036	8.09979
glnL	9.56847	9.30254	9.36889	9.36667	9.26456	9.21448	9.10304	9.0087	7.72322	7.69814	7.66115	7.72664
glnP	9.99425	7.81756	8.15321	8.08334	7.60925	7.47703	7.51264	7.67921	7.60287	8.00227	7.76149	7.78159
glnQ	9.59261	8.216	8.2676	8.16997	8.30517	8.02133	7.85198	7.41696	7.395	7.75658	7.47988	7.8877
glnS	12.6779	12.5959	12.6267	12.6259	12.4398	12.3107	12.4501	12.4294	11.8756	11.9579	11.5965	11.623
gloA	9.75644	9.70025	9.54869	9.31308	10.2744	9.73857	10.0541	9.832	10.0945	10.1392	9.94686	10.0131
gloB	7.9304	8.12493	7.79759	7.83819	8.13193	8.1426	7.46393	7.85834	8.30153	8.39335	8.18976	8.4233
glpA	9.9939	9.98827	10.0561	10.1057	10.9572	10.0695	10.3567	9.98035	10.2512	10.0205	10.3283	10.0557
glpB	10.0948	10.0004	9.98067	10.0168	11.0467	9.81087	10.2858	9.66636	9.75298	9.54574	9.9047	9.66614
glpC	10.39	10.2911	10.3555	10.432	11.0253	10.2115	10.4559	10.1179	10.3669	9.89571	10.4544	9.98549
glpD	9.15858	9.38102	9.45837	10.474	9.71871	9.22047	9.29569	9.32503	8.88602	8.25513	8.95538	9.32713
glpE	10.4735	10.2195	10.4978	10.5841	9.1698	9.12769	9.33855	9.36074	10.4823	10.6248	10.6928	10.6926
glpF	8.76974	8.85593	8.97402	9.57123	9.19714	8.96802	9.19457	9.06639	8.75929	8.4602	9.11539	9.18427
glpG	8.99879	9.04893	8.95008	9.20879	9.06075	8.99469	8.92919	8.66218	8.18969	8.3056	8.22282	8.46219
glpK	10.6965	10.6607	10.5367	11.252	10.39	10.0956	10.3121	10.0229	10.4233	10.0437	10.7223	10.5462
glpQ	9.24741	9.05824	9.27	10.0075	10.2344	9.10013	9.61097	8.85349	10.4423	10.0712	10.65	10.1885
glpR	7.92699	8.00777	7.85513	8.34587	8.03371	8.01664	7.80903	7.38004	7.53831	7.65666	7.75369	7.81279
glpT	10.0979	10.1689	10.3412	10.714	10.6168	9.74332	10.3266	9.69864	10.1582	9.50006	10.4066	9.95637
glpX	9.37902	9.40967	9.43524	9.31244	9.60858	9.43027	9.47458	9.44568	9.06765	9.1042	9.14966	9.1932
gltA	10.5165	10.386	10.5232	10.58	10.5986	10.5803	11.0619	10.6095	9.25948	9.651	9.30893	9.49936
gltB	9.64064	9.70799	8.89007	9.21317	9.64272	9.57365	8.98246	9.41368	8.80925	8.91476	8.10535	8.48956
gltD	10.6056	9.98919	10.984	10.0764	11.1274	10.235	10.509	10.0645	3.92908	4.46545	3.83255	5.15727
gltF	8.39439	8.50469	8.48031	8.57203	8.42721	8.50484	7.97749	8.05712	8.11076	8.13264	8.05755	8.3098
gltJ	8.96228	9.052	9.17659	9.44587	7.81108	8.18508	8.26166	8.13246	9.86846	9.50605	9.38165	9.81151
gltK	7.55581	8.009	7.88737	8.42317	7.29956	8.26076	8.00541	8.09693	9.5544	9.35765	9.35761	9.57243
gltL	7.87783	8.30998	8.24314	8.38062	8.5271	8.1488	8.38528	8.51515	9.28057	9.4879	9.14576	9.53288
gltP	9.45611	8.908	9.16036	8.98272	9.14078	8.96585	9.1609	8.74295	8.84848	8.80143	8.94766	8.90203
gltS	10.416	10.4563	10.4793	10.5833	10.4623	10.4626	10.4179	10.4375	8.56275	8.57378	8.45767	8.45511
gltX	9.93133	10.0245	9.66643	9.46682	10.1296	10.3593	10.1836	10.1865	10.1408	9.92434	9.81151	9.92337
glvB	7.3626	6.80654	6.90117	7.29418	7.1041	7.6661	6.3119	6.44032	9.63716	9.23016	9.59041	9.29105
glvC	9.6746	9.80557	9.81072	9.89938	9.62028	9.64738	9.55346	9.47222	10.9447	10.6387	10.9344	10.8225
glvG	7.93082	7.53041	7.69291	7.62007	7.59755	7.59692	7.13198	6.74434	9.8541	9.64954	9.63096	9.64183
glyA	12.3038	12.7557	11.9211	11.2208	10.9709	12.3335	10.7089	10.8657	11.6234	10.9422	10.734	10.4848
glyQ	10.5345	10.6969	10.3202	10.6214	10.7215	10.8035	10.6787	10.6114	9.68822	9.03355	9.1186	9.08962
glyS	10.7512	10.891	10.6646	10.8837	10.9302	11.0136	10.9292	10.8194	9.69825	8.96113	9.22036	9.05256
gmd	8.59984	8.53908	8.37569	8.70076	8.48442	8.44272	8.28159	8.14549	8.59621	8.72094	8.83254	8.7275
gmhA	9.21988	9.27475	9.37425	9.31932	9.36925	9.40013	9.21192	9.19298	9.31442	9.25068	9.14199	9.15889
gmk	9.75331	9.5265	9.8311	9.47848	9.53942	9.52962	9.41064	9.44014	9.8084	9.425	9.48513	9.28582
gnd	9.63269	9.80563	9.57489	9.75224	9.79768	10.0215	9.76141	9.85961	10.0757	9.85156	10.0304	10.0102
gntK	7.46658	6.99014	6.82293	7.18333	7.04126	7.68317	5.4282	5.4332	8.48458	8.19657	8.09413	8.22011
gntP	6.16657	6.98355	7.14907	7.46768	6.88018	7.6133	6.75484	6.53296	6.78051	6.96136	5.92211	6.86488
gntR	7.9308	7.69681	8.15333	7.97826	8.23068	8.09921	7.898	7.50747	9.68404	9.38854	9.64782	9.48129
gntT	9.02501	8.98775	8.82778	8.86401	8.88895	9.1398	8.38688	8.18911	9.3426	9.29819	8.88496	9.07204
gntU_	8.67514	8.60115	8.93571	8.95261	8.42304	8.34706	8.28957	8.2099	9.59909	10.0743	9.72484	10.0002
gntU_	7.44886	6.81662	7.71878	7.37073	7.59254	7.44642	6.45455	5.71525	9.37341	9.20346	9.01808	9.17217
goaG	9.94073	10.005	10.0368	10.0291	10.1748	10.0353	9.95037	9.87191	8.39326	8.35392	8.25191	8.34749
gor	9.8745	10.3459	10.0088	10.3092	9.8053	10.3074	9.85515	10.0021	9.67496	9.51527	9.4392	9.30069
gph	8.76517	8.96676	8.79716	8.90552	8.5294	8.989	8.61536	8.61133	9.15204	9.17616	8.88078	9.06435
gpmA	10.1893	11.4435	10.013	11.189	9.77293	11.3051	10.309	11.0965	9.54569	10.5965	9.62462	10.7273
gpmB	8.45652	8.37743	8.35257	8.32754	8.49588	8.57836	8.13466	8.36327	9.12481	9.10793	9.09912	9.21178
gppA	11.6625	11.662	11.6492	11.7052	11.7048	11.8185	11.8019	11.8199	10.3358	10.0909	10.1883	10.0269
gpsA	10.9919	11.127	10.9926	11.0676	11.0772	11.0412	11.0201	10.9634	10.8246	10.7359	10.8727	10.8249
gpt	10.1287	9.91508	10.1982	9.93286	9.8301	9.95741	9.78416	9.77425	9.0219	8.68412	8.76769	8.49448
greA	8.07191	8.15538	8.1471	8.40887	8.02207	8.27632	8.05939	8.05116	8.44745	8.1633	8.00328	8.16509
greB	7.81229	7.82993	7.94911	7.63907	7.97745	8.02396	7.64991	7.17161	9.30485	9.2966	9.14436	9.14163
grpE	10.4847	10.3162	10.3997	10.1792	10.7331	10.6437	10.4487	10.2496	10.7137	10.2885	10.5071	10.2096
grxA	7.68385	7.51411	7.9768	7.49631	7.24939	5.63214	4.79463	5.13197	7.61088	7.64757	7.09966	7.57632
grxB	10.5631	10.3746	10.5935	10.1497	10.6192	10.3391	10.3079	10.3842	11.0799	11.11	11.3585	11.1468
grxC	9.54616	9.34115	9.14999	9.26533	9.46452	9.52701	9.21944	9.00264	9.68732	9.2958	9.4998	9.35462
gshA	12.7901	12.9006	12.853	12.821	12.785	12.7065	12.713	12.762	12.0941	12.2906	12.1913	12.2952
gshB	9.78857	10.1111	9.73356	10.0025	9.85862	10.0761	9.77531	9.92662	9.85756	10.115	9.65013	9.72898
gsk	9.98941	10.0107	9.93419	10.041	10.1308	10.0291	10.0078	9.95798	9.33309	9.26686	9.15563	9.17599
gsp	10.0806	10.4558	10.1266	10.0998	10.2899	10.3865	10.0569	10.1662	10.1931	10.4839	10.1035	10.1435
gst	9.26232	9.52358	9.44954	9.31422	9.53682	9.56259	9.34351	9.44302	9.86819	10.163	9.88444	10.0216
guaA	11.2848	11.1425	11.0801	10.8043	10.9646	11.0155	10.7342	10.6482	10.2518	10.0547	9.85163	9.76574
guaB	10.7368	10.5213	10.5477	9.93696	10.1306	10.3181	9.79348	9.743	10.0113	9.67433	9.35777	9.2264
guaC	10.7507	10.723	10.9464	10.8563	9.76467	10.1663	9.91455	10.0606	9.76472	9.71041	9.57495	9.74261
gutM	6.80645	6.57561	6.67898	6.42008	6.49292	6.68379	0	0.357674	8.19967	8.54383	8.31468	8.83764
gutQ	7.07521	6.81625	7.43097	6.87972	7.218	7.64315	5.79918	5.08451	9.20911	9.43881	9.30507	9.57731
gyrA	11.1009	10.8809	10.8945	10.718	10.303	10.0284	10.2486	10.1786	8.60491	8.30363	8.22949	8.40118
gyrB	10.0417	10.0339	10.0967	10.118	9.97993	9.98113	9.96706	9.86828	9.73956	9.42592	9.20486	9.32001
hcaA1	9.6276	9.65819	9.57296	9.55127	9.68865	9.53575	9.5205	9.35022	8.30487	8.31328	8.30764	8.28462
hcaA2	8.5728	8.58147	8.58362	8.71388	8.59906	8.75072	8.50193	8.47839	8.98639	9.11665	8.99952	8.85251
hcaB	9.97299	9.96791	9.96532	9.96321	10.0911	9.94949	9.88751	9.82555	9.03384	8.91781	9.07469	8.98392
hcaC	8.73602	8.74371	8.79695	8.91899	8.69821	8.56093	8.27667	8.47976	9.27401	9.36727	9.20253	9.24246
hcaD	9.14052	9.09494	9.25105	9.1811	9.47143	9.23092	9.09776	8.87875	8.89676	8.90356	8.98719	9.06237
hcaR	6.90963	6.65218	7.32361	7.11292	7.04677	7.23244	4.60197	5.58037	10.7722	11.073	10.8403	11.0318
hcaT	10.0567	10.1324	9.99859	10.07	10.1808	10.0875	10.0617	9.97468	10.3491	10.3635	10.3072	10.3787
hdeA	13.2944	12.8865	13.2207	12.8087	13.8105	13.5294	13.5903	13.4863	13.876	13.6673	13.9749	13.3317
hdeB	12.5655	12.3347	12.569	12.0741	13.3053	13.0448	13.1542	12.9419	13.2114	13.2571	13.2641	12.7029
hdeD	11.1494	10.8792	11.212	10.7579	11.6255	11.3692	11.4361	11.226	11.0379	10.9391	11.2018	10.4541
hdhA	11.9532	12.2091	11.8129	12.1035	11.5841	11.9989	11.7131	11.9457	11.647	11.7987	11.6837	11.9187
helD	10.5081	10.7407	10.8493	10.8445	11.1006	11.1089	11.1724	11.1664	9.32599	9.26123	9.24132	9.23926
hemA	9.32931	9.33352	9.33194	9.3712	9.59447	9.56723	9.37608	9.41419	9.7189	9.21691	9.30686	9.12607
hemB	9.53383	9.81953	9.55913	9.79263	9.65473	9.91707	9.5954	9.71829	9.2407	9.65683	9.12232	9.09054
hemC	9.82194	9.79771	9.81366	9.64211	9.8974	9.72171	9.74228	9.57733	10.4024	10.0817	10.2229	10.0676
hemD	10.8311	9.7249	10.8588	9.62242	9.87397	9.71431	9.63985	9.50739	10.7337	10.9727	10.544	10.3814
hemE	9.04859	8.88737	8.92221	8.83521	9.04088	8.98277	8.84323	8.75965	9.93168	9.98193	9.86031	9.94413
hemF	8.66464	8.34843	8.67593	8.37679	8.67564	8.64298	8.28306	8.20356	9.7234	9.6398	9.62981	9.6875
hemG	10.1466	10.0847	10.0136	10.0271	10.1808	9.97461	10.0691	10.0386	9.88458	9.86508	9.77389	9.8332
hemH	8.17352	8.04853	8.22267	7.41675	8.09946	7.84729	7.51781	7.70309	9.03598	8.72625	8.9994	8.71895
hemK	9.87498	9.94465	9.92145	9.90374	10.0723	9.91889	9.91016	9.8241	8.38308	8.51588	8.33591	8.32314
hemL	10.2405	10.3865	10.2531	10.2219	10.8828	10.5683	10.617	10.2902	10.6611	10.3103	10.1806	9.72136
hemM	9.67897	9.80234	9.68981	9.66895	9.88675	9.83522	9.70853	9.77942	9.3794	9.23548	9.29252	9.15516
hemN	9.82935	9.82838	9.85463	9.75725	9.84518	9.93434	9.63477	9.61315	10.0641	10.1386	9.95204	10.0487
hemX	9.90814	9.98486	9.96836	10.0569	9.89334	9.82693	9.89785	9.80327	10.5653	10.7143	10.6583	10.8353
hemY	9.11562	9.07982	9.15881	9.08197	9.3915	9.09692	9.19378	8.943	10.0002	9.69214	9.75246	9.67676
hepA	8.12976	8.34135	8.28595	8.19194	8.26217	8.4162	8.05939	7.88196	8.29318	7.98915	8.21106	7.67309
hflB	10.4415	10.5598	10.285	10.4604	10.4519	10.6365	10.3762	10.3834	10.6158	10.0389	10.244	10.0207
hflC	9.85617	9.95882	9.70534	9.70658	9.72804	9.77923	9.58393	9.6128	9.32337	8.78467	9.247	8.94561
hflK	10.7897	10.7392	10.6525	10.5385	10.4499	10.4792	10.4399	10.4717	10.3845	9.87158	10.1737	9.85668
hflX	10.7449	10.6736	10.5744	10.4166	10.6902	10.5744	10.6148	10.548	10.4061	10.0319	10.1938	10.021
hfq	9.2751	9.09917	9.44175	9.17183	9.13257	8.86504	8.8663	8.54578	9.44599	9.06584	9.14077	8.93624
hha	8.01833	7.8737	7.89155	8.28859	7.68038	8.06593	7.10789	7.34724	8.37739	8.49527	8.08716	8.3907
himA	10.1892	10.0669	10.3131	9.89471	10.082	9.83713	10.0756	9.91289	10.0507	10.1058	10.1533	10.098
himD	10.1487	10.177	10.4253	10.1999	10.1918	10.1784	10.0938	10.0096	9.95841	9.95373	10.071	10.1541
hipA	8.29166	7.55445	7.96943	7.54028	8.24185	7.986	7.51454	6.53172	7.61211	7.70578	6.68717	6.99806
hipB	7.27345	7.26397	7.27622	6.87363	6.55289	7.39961	6.82438	5.7093	7.02889	6.98224	6.99942	6.47272
hisA	9.79817	9.7939	9.62909	9.88311	9.73354	9.73873	9.68277	9.6901	8.39954	8.28555	8.13654	7.95081
hisB	10.0625	9.99325	9.83649	9.87034	9.69694	9.50816	9.30586	9.41037	9.39393	9.23483	9.25731	9.0251
hisC	9.687	9.44256	9.23534	9.23298	9.60094	9.31099	9.1407	9.22951	8.41038	8.51595	7.74909	7.77677
hisD	9.08164	8.86865	8.87359	8.69411	9.19106	8.9215	8.39062	8.70274	8.22387	8.38467	7.37839	7.30281
hisF	10.2686	9.88981	9.82352	9.94184	9.41059	9.35686	9.07696	9.24127	8.52687	8.56518	8.48987	8.56011
hisG	9.93895	9.85507	9.83296	9.88084	10.0611	9.72874	9.65575	9.60866	7.93582	7.31863	6.85979	7.14839
hisH	9.14491	8.92669	8.67985	8.70958	9.05483	8.87497	8.57527	8.7933	9.39118	9.61121	9.03035	8.52313
hisI	8.96818	8.85583	8.49153	8.68203	8.98645	8.90986	8.33702	8.41503	8.12262	8.13205	8.27758	8.01313
hisJ	8.93334	8.83323	8.149	8.63665	8.03843	8.7493	7.92661	8.25507	9.22752	9.54226	9.09931	9.46353
hisL	7.30344	7.1417	7.18908	7.33949	6.63208	6.82605	4.93512	4.96696	8.58363	8.28011	7.82496	7.7512
hisM	7.9783	7.61218	7.44269	7.92843	7.66059	8.08271	6.95437	6.85748	8.47992	8.62316	8.27502	8.59663
hisP	7.71351	7.36517	7.08857	7.12204	7.28503	7.95597	6.71733	6.37035	8.13374	8.10504	8.12472	8.23249
hisQ	10.0797	10.1604	10.1424	10.1716	10.1503	10.1368	9.99516	9.92338	8.82399	9.03368	8.8218	8.97663
hisS	10.1869	10.2022	10.008	9.99868	10.1041	10.2395	10.1117	10.0821	9.47081	9.24388	8.99655	9.29348
hlpA	11.0335	11.0452	10.7743	10.7793	11.1506	11.5362	11.4011	11.4501	11.6728	11.5342	11.7039	11.8807
hlyE	8.88595	8.82446	8.88348	8.96256	9.07611	8.89698	8.63579	8.7738	9.17319	8.74934	9.07234	8.75135
hmpA	8.88809	9.80444	9.16147	9.52946	8.52756	8.92228	8.71521	8.66872	9.77641	9.8499	9.68401	9.87735
hnr	9.19631	9.39939	9.47034	9.61811	9.13756	9.47592	9.52997	9.59906	10.8117	11.0936	10.9071	11.2588
hns	10.7544	10.9135	10.8842	10.847	10.8763	11.1359	10.9622	11.0149	11.0502	10.8262	10.7645	10.7998
hofB	10.1366	10.3342	10.2986	10.4238	10.1086	10.1367	9.99981	10.0362	10.495	10.6595	10.6689	10.7402
hofC	8.21797	8.22598	8.48106	8.54845	7.61008	7.95485	7.08312	6.65641	7.97053	8.00189	7.58707	8.01557
hofD	8.93285	9.03917	8.95987	9.03977	9.17741	9.19805	8.9446	8.98371	9.38502	9.16546	9.27906	9.21835
hofF	7.64842	7.71532	7.8794	7.71131	7.83406	8.15298	7.62375	6.90875	9.69813	9.90307	9.80725	10.0582
hofG	5.02697	6.0217	6.37973	5.84467	6.32753	6.80114	4.08244	4.12017	7.8087	7.73615	7.42801	7.9066
hofH	7.94255	7.57726	8.44371	7.72455	8.56462	7.51384	7.64867	5.97622	10.4157	9.9121	10.2303	9.9464
hofQ	9.81837	9.8467	9.87082	9.90816	9.74567	9.80273	9.72345	9.64079	9.34764	9.65574	9.38617	9.66164
holA	10.9326	11.12	11.2352	11.3305	10.8171	10.8901	10.9517	10.9328	10.2092	10.4996	10.1645	10.5557
holB	10.7039	10.7117	10.8556	10.937	10.9668	10.8641	10.921	10.8338	9.4404	9.33359	9.34996	9.38355
holC	9.9581	9.78632	9.64359	9.61523	9.52144	9.63019	9.33901	9.41549	9.42891	9.33604	9.19775	9.21697
holD	9.32607	9.326	9.26115	9.33551	9.12904	9.32583	9.02546	8.99898	9.31859	8.80876	8.60458	8.75866
holE	8.33102	8.42188	8.3836	8.56895	8.75404	7.90563	8.47608	8.33262	9.45496	9.50758	8.81802	9.4521
hpt	10.1769	10.5101	9.9074	10.2986	9.82884	10.2395	9.66109	9.83641	9.51833	8.86559	8.81061	9.09172
hrpA	8.98316	5.40798	8.59934	4.75462	9.08963	6.35791	8.56712	5.00247	9.19725	7.19843	8.89483	7.19014
hrpB	10.1848	10.1873	10.0287	10.037	10.1945	10.225	10.1269	10.3073	10.2153	10.3126	10.2348	10.2604
hrsA	9.73088	9.71789	9.75729	9.81947	9.64272	9.60953	9.37047	9.242	13.9033	14.1903	14.0169	14.1712
hscA	9.91639	9.89317	9.89736	10.164	9.74832	9.91527	9.94633	9.74035	9.31319	9.26101	9.00571	9.05231
hsdM	10.0893	10.1819	10.1122	10.1466	10.1396	10.0571	9.83946	9.81863	10.1625	10.1422	10.0045	10.1573
hsdR	8.11101	8.16584	8.22817	8.34903	8.38177	8.30266	7.88393	7.90529	6.1316	6.47885	5.9749	6.34335
hsdS	8.40961	8.27177	8.2909	8.21087	8.38982	8.33025	7.95663	7.53523	9.84543	9.81846	9.69571	9.7678
hslJ	7.42934	6.11622	7.50309	6.90204	7.62195	7.44579	7.32391	6.18217	6.91848	4.80082	6.07755	4.18738
hslU	8.93546	8.91427	8.95032	9.11116	9.34819	9.19951	9.16438	8.89347	10.2062	9.63392	9.66512	9.53267
hslV	9.55623	9.65152	9.33636	9.37298	9.76546	9.82965	9.62093	9.58876	10.5198	9.94877	10.3193	9.98582
htgA	7.61438	7.56126	8.34756	8.03852	8.17601	8.09443	7.7087	7.63824	9.13779	8.90488	8.92933	8.72779
htpG	9.77093	9.68766	10.1322	9.69472	10.3667	10.2062	10.3106	9.90289	10.7164	10.032	10.7492	10.0305
htpX	9.43343	9.33573	9.45485	9.45921	9.13824	9.33252	9.19983	9.28158	8.90186	8.61727	8.71914	8.59992
htrA	10.6215	10.4462	10.558	10.5738	10.3578	10.1533	10.0858	10.0656	9.62744	9.7061	9.60679	9.63687
htrB	8.28457	7.95069	8.3083	8.18172	8.31704	8.48933	8.21349	8.0314	9.055	8.63777	8.57019	8.59261
htrC	7.41338	7.14209	7.56182	7.64187	7.22392	7.36453	6.4634	6.50447	4.76899	3.43946	5.81836	5.63554
htrE	9.53474	9.5242	9.70661	9.68174	9.56922	9.56179	9.3992	9.24608	5.82635	5.79533	5.43145	6.04099
htrL	7.87813	7.92609	8.12864	7.67253	8.45842	7.99429	8.06481	7.89907	9.03614	9.18907	8.97213	9.15678
hupA	10.782	10.638	10.6107	10.4711	11.282	11.4269	11.3739	11.1756	11.3354	10.7033	11.2619	11.4533
hupB	11.1894	10.8752	10.9451	10.6801	10.6404	10.5737	10.555	10.3433	10.9681	10.4127	10.909	10.9189
hyaA	10.7315	10.2075	10.793	10.1451	11.2956	10.9462	10.9251	10.5374	10.44	9.49209	10.4702	9.38364
hyaB	10.7209	10.3781	10.8628	10.3493	11.4104	11.0761	11.1028	10.7615	10.5769	9.72489	10.7127	9.60238
hyaC	9.92523	9.08998	10.1595	9.18059	10.5069	10.0663	10.1662	9.48076	9.19223	8.43016	9.46828	8.36629
hyaD	10.7452	10.4825	11.1076	11.0855	10.8397	10.5284	10.8185	10.5971	10.2407	10.1023	10.3351	10.1509
hyaE	9.49632	8.99507	9.61652	9.23479	9.94308	9.52547	9.61408	9.06309	9.66003	9.44732	9.71094	9.54374
hyaF	11.8239	12.0256	12.271	12.2844	11.2123	11.3136	11.4536	11.3614	11.1249	11.0316	11.2074	11.0736
hybA	10.3211	9.87096	10.5327	10.225	10.0946	9.70258	10.4144	9.68234	10.3826	9.76031	10.1659	9.87235
hybB	10.1029	9.92601	10.2833	10.2426	9.99671	10.1665	10.5468	10.2595	9.69993	9.41143	9.57838	9.51597
hybC	9.39339	9.53717	9.70743	9.93375	9.19258	9.51812	9.90964	9.79056	9.48433	8.87302	9.39133	8.97855
hybD	12.1799	12.1367	12.2799	12.3581	11.8171	11.5624	11.7884	11.7538	10.9959	10.9583	10.9556	11.0579
hybE	9.62589	9.26733	9.58382	9.57562	9.73419	9.31131	9.75162	9.42344	9.35046	9.00863	9.23808	9.05072
hybF	8.87728	8.32665	8.63194	8.34452	8.90472	8.52829	8.90693	8.24542	8.37923	7.944	8.19704	7.97595
hybG	8.34322	7.89418	8.02563	7.91063	8.6025	8.37055	8.43716	7.91883	7.9849	7.09194	7.88273	7.19229
hycA	9.86263	9.50569	9.98654	9.38577	10.2768	9.25001	9.97367	9.14738	10.6074	9.25311	10.3864	9.06275
hycB	10.0627	9.51097	10.2046	9.5902	10.4433	9.52765	10.2039	9.38521	10.1531	8.82584	9.92111	8.51279
hycC	9.77231	9.44106	10.0011	9.66447	10.0293	9.4755	9.97996	9.3451	10.6778	8.92873	10.4678	8.09202
hycD	9.98	9.54242	10.0281	9.79095	10.2043	9.58309	10.1877	9.60471	8.89881	8.60678	8.75605	8.68236
hycE	10.3408	10.0464	10.5151	10.2115	10.7744	10.2055	10.6051	10.1129	10.4095	8.9072	10.0366	8.37038
hycF	10.3618	9.45616	10.4396	9.4058	10.7438	9.5039	10.364	9.501	10.522	9.28895	9.97242	8.65664
hycG	10.5772	9.85555	10.6694	9.79047	10.7642	9.83794	10.526	9.70194	9.92378	9.6198	9.72623	9.53316
hycH	10.7306	9.83445	10.7521	9.81753	10.8592	9.75735	10.5436	9.76097	9.98434	9.12918	9.64106	8.638
hycI	10.1759	9.40457	10.2028	9.2866	10.5696	9.32071	10.142	9.44	10.4477	9.72729	10.1673	9.42552
hydG	7.51805	7.27764	7.8465	7.34872	8.02239	8.02782	7.66637	6.93701	7.95428	7.5365	8.14129	7.34095
hydH	8.79625	8.80153	8.9514	8.95688	8.42059	8.12077	8.30782	8.06813	7.61448	7.41721	7.94008	7.534
hydN	9.3175	9.23533	9.38266	9.33661	9.48318	9.32981	9.1556	9.03879	8.81381	9.12951	8.75243	8.71671
hyfA	8.99813	9.05575	9.17163	9.37989	9.02002	8.92266	8.97085	8.74075	9.22588	9.27602	9.15746	9.24331
hyfB	9.408	9.48182	9.65095	9.63499	9.38374	9.31007	9.29631	8.95064	7.17868	6.42807	6.54717	6.65095
hyfC	8.95082	8.72871	8.96737	8.78689	8.78103	8.72167	8.58669	8.2623	9.36146	9.20947	9.33521	9.10053
hyfD	9.78567	9.80943	9.78534	9.74577	9.91625	9.7904	9.71434	9.63585	10.8114	10.8052	10.7768	10.7184
hyfE	10.0644	10.0271	10.1275	9.99773	9.87371	9.8034	9.79624	9.83427	9.92488	9.88292	9.97664	9.84376
hyfF	9.30654	9.24686	9.34658	9.34502	9.34945	9.27347	9.11651	8.9727	8.34433	8.15862	8.16386	7.87987
hyfG	10.2214	9.96419	10.3331	10.1896	10.3923	10.0807	10.1856	9.87788	8.45485	8.27068	8.23009	8.25744
hyfH	10.2423	10.2401	10.4895	10.4289	9.77671	9.37677	9.91305	9.61003	9.94768	9.84579	9.63563	9.67515
hyfI	9.44603	9.23388	9.51897	9.51681	9.22066	8.89306	8.85816	8.62491	9.67782	9.66596	9.58459	9.64137
hyfR	8.46147	8.33546	8.53018	8.51677	8.34023	8.60432	8.32545	8.22265	8.12678	8.07181	7.78706	7.50542
hypA	10.3055	9.60127	10.2493	9.5581	10.3558	9.14527	10.0939	8.90121	10.3878	9.34503	10.304	8.70791
hypB	11.8324	11.8141	11.8242	11.683	12.1056	12.0117	12.2202	12.0032	10.9791	10.6038	11.0859	10.5184
hypC	9.37499	7.20845	9.94582	7.23505	10.0225	7.30123	9.98731	5.47667	9.85993	8.63282	9.88564	8.49805
hypD	10.356	9.98538	10.4735	10.0509	10.4546	9.80259	10.2726	9.61955	9.78675	9.4466	9.85025	9.34572
hypE	9.88505	9.40115	10.0777	9.5433	9.74043	9.15221	9.87193	9.13827	9.4408	8.80294	9.37309	8.69572
hypF	10.4857	10.1822	10.4652	10.3487	9.38141	9.46512	9.55105	9.33462	8.77379	9.06652	8.91506	8.84737
iadA	10.716	10.4789	10.7484	10.5714	9.82279	9.47611	9.89192	9.4072	10.2073	9.66092	9.64793	9.71084
iap	9.33037	9.50095	9.35643	9.34118	9.52065	9.47676	9.14347	9.22668	9.23862	9.16865	9.18183	9.25124
ibpA	10.4373	10.2998	10.3965	10.3801	10.2011	10.2713	10.2108	10.333	10.4346	10.2903	10.4441	10.256
ibpB	7.82049	8.01834	7.86619	8.24724	7.94327	8.70923	8.3046	8.76272	9.11404	9.51588	9.15573	9.07783
icc	9.07246	9.14886	9.09948	9.1382	8.65923	9.0609	9.1051	9.02922	9.38969	9.03882	9.27666	9.28221
icdA	9.7747	10.7379	9.71961	10.4644	10.0326	10.6281	9.98097	10.4969	9.58166	10.2704	9.66458	10.2947
iciA	10.0182	10.0599	9.96449	9.9478	9.8642	9.90623	9.76546	9.87333	9.50583	9.58657	9.29442	9.47805
iclR	9.86826	10.1163	10.0272	10.0999	9.81119	9.67154	9.59615	9.54493	9.85395	9.90181	9.82636	9.95745
idnD	9.11358	9.02239	9.11769	9.01546	9.52333	9.27173	9.14751	8.93341	8.52061	8.47382	8.48357	8.66565
idnK	8.85249	8.96448	9.02874	9.22303	8.59806	8.65771	8.6137	8.63559	6.6568	6.71582	7.39479	7.54451
idnO	9.67859	9.71211	9.79436	9.6113	9.86305	9.65666	9.51613	9.50404	8.94492	9.29674	9.01436	9.35319
idnR	9.18328	9.27111	9.36456	9.4135	9.33807	9.43435	9.31756	9.23723	9.32444	9.61402	9.49893	9.61192
idnT	9.94901	10.034	10.4314	10.7321	9.85512	9.90582	10.5324	10.4448	8.06935	8.24528	8.88154	9.01279
ileS	11.1781	11.2129	11.212	11.1075	11.3928	11.4227	11.3352	11.4204	9.97368	9.70652	9.69894	9.48367
ilvA	10.3757	10.3778	10.373	10.3525	10.2077	10.0916	10.0427	10.0751	8.9398	8.71304	8.67355	8.6137
ilvB	10.0414	10.1242	10.1168	10.1621	10.2001	10.1581	10.0254	10.0698	9.20266	9.4163	9.17074	9.41577
ilvC	10.6476	10.4366	10.6238	10.5242	10.5639	10.4442	10.4074	10.3373	10.2941	9.91552	9.86541	9.54201
ilvD	10.3169	10.2171	10.1923	10.1183	10.0717	9.93367	9.90614	9.82635	9.62242	9.59351	9.57516	9.51933
ilvE	10.1463	10.0256	10.1127	9.97012	9.94792	9.80336	9.77106	9.73738	9.13369	8.9827	8.66454	8.92138
ilvG_	9.79451	9.77392	9.80469	9.83627	9.82347	9.70796	9.70862	9.73921	7.60961	7.75776	7.51883	7.93597
ilvG_	9.04774	8.58151	8.95931	8.66235	8.73451	8.62268	8.41038	8.37212	7.87515	7.80016	7.63486	7.77301
ilvH	10.7888	10.9724	10.8119	10.961	11.019	10.9345	10.8326	10.8623	9.79954	9.73053	9.67982	9.7529
ilvI	7.47273	7.55726	7.61356	7.55005	7.72638	7.87498	7.18997	7.3601	7.57292	7.38294	7.07075	7.44395
ilvL	10.4557	10.2875	10.2494	10.3209	9.41336	9.52662	9.07159	9.18538	8.65048	8.93358	8.97172	9.05728
ilvM	9.36693	8.88288	9.14758	8.88272	8.82068	8.42577	8.30674	8.34646	8.78405	8.62629	8.51484	8.45279
ilvN	6.36778	6.2185	6.3326	7.12195	7.02815	6.97426	5.0077	5.03734	6.11618	6.69171	6.24593	6.84441
ilvY	11.0316	11.0464	11.0631	11.0938	11.0426	10.8957	10.9494	10.9339	9.24879	9.15804	9.12204	9.16409
imp	10.0297	10.127	10.1508	10.2343	10.1236	10.1128	10.072	9.9645	9.67404	9.39658	9.57569	9.41955
inaA	8.48209	9.0513	8.64016	8.99998	8.39489	8.87365	8.43491	8.71226	7.93374	8.78012	7.71745	8.33876
infA	9.73772	9.29564	9.67059	9.50943	8.65493	8.73576	8.72163	8.19301	8.97801	8.32578	8.31006	8.11635
infB	11.056	11.2471	10.9963	11.1527	11.2012	11.4502	11.3734	11.3652	10.2123	9.60242	9.81258	9.60895
infC	13.0187	13.0257	12.8105	13.1203	12.7845	12.9258	12.9496	13.1184	12.5739	12.1791	12.4888	12.3309
insA_	9.91825	10.1022	9.81674	10.1222	9.31235	9.47691	9.29992	9.3397	9.07394	8.82469	9.00437	9.00839
insA_	9.80636	9.92009	9.72673	10.0462	9.16782	8.98155	9.05585	8.98263	8.6825	8.74213	8.64468	8.80463
insA_	9.97623	10.1514	9.85878	10.1095	9.45288	9.45511	9.21194	9.34617	9.37427	9.31934	9.36181	9.3566
insA_	9.40406	9.64696	9.59802	9.76535	8.65072	8.33662	8.57802	8.43866	8.53548	8.58895	8.23345	8.67893
insA_	9.93092	10.0666	9.92366	10.1365	9.56256	9.51161	9.56025	9.53767	9.77893	9.47627	9.58515	9.6823
insA_	7.40738	7.65517	7.87618	8.24377	4.90609	6.35734	6.37953	4.47688	8.05376	7.91317	8.04134	7.98362
insB_	6.3796	7.41463	7.28302	7.48309	7.46517	7.8376	6.80501	6.5164	8.77374	9.06196	8.82238	9.11101
insB_	6.23013	6.90293	7.05034	7.4417	5.92993	7.04001	5.65711	4.71429	8.17831	8.60898	8.47234	8.73341
insB_	6.89405	7.18057	7.64042	7.44664	7.24353	7.65395	7.16052	6.69904	9.1513	9.50035	9.21632	9.49941
insB_	7.32235	7.37548	7.72896	8.02332	6.39347	7.38949	6.53008	6.74634	9.65027	10.1073	9.80057	10.0957
insB_	7.29887	7.11025	7.28647	7.41408	6.40813	5.74156	5.61553	5.60271	8.38957	8.75922	8.53873	8.79192
insB_	0	0	0	5.60823	0	4.34744	5.71033	0	7.83002	8.60964	8.31053	8.59008
intA	9.20217	9.20091	9.45479	9.4382	9.39517	9.36292	9.2899	9.16383	10.122	10.2905	10.2586	10.2944
intB	4.51765	5.21243	5.10861	4.93383	0	0	0	0	4.47472	3.70204	4.72871	5.10528
intC	8.20205	7.81184	8.42019	8.18574	6.63194	5.45378	6.84259	5.21123	9.02099	9.36467	9.07061	9.36967
intD	7.88751	7.7794	8.05108	8.20339	7.55277	7.86099	7.0059	6.83757	9.68747	9.97902	9.85326	10.0264
intE	9.30134	9.27324	9.59936	10.0718	8.79243	8.68559	8.6943	8.41643	9.04451	9.41591	9.16716	9.40448
intF	8.14451	8.33189	8.59082	8.41245	8.52553	8.56821	8.19836	7.75955	7.24894	7.77301	7.6569	7.53008
ispA	9.80986	9.6575	9.68547	9.66128	9.62895	9.73753	9.65842	9.76903	9.80333	8.99968	9.57355	9.14074
ispB	9.70063	9.94046	9.77116	9.86367	10.0874	10.2794	9.96485	10.1264	10.2699	10.2602	10.1843	10.2873
ivbL	6.30855	6.80525	6.67146	7.38214	7.80604	8.40844	8.13857	8.84125	8.92112	9.32779	8.84884	9.27936
katE	9.06209	10.1548	9.12517	9.64329	9.16617	9.96053	9.02284	9.19152	9.13618	10.0373	9.49644	9.916
katG	9.35399	9.24011	9.47577	9.47417	8.83054	9.07708	9.12456	9.05994	9.32538	9.32492	9.29545	9.49397
kbl	10.0018	10.0938	10.0324	10.0269	9.8812	9.99513	9.84245	9.8452	9.81521	9.7146	9.60349	9.70404
kch	9.24708	9.27995	9.52648	9.27972	9.50283	9.22436	9.03683	8.99287	9.48746	9.50503	9.45107	9.54008
kdgK	11.8451	11.7905	12.3029	12.7038	11.8172	11.6112	12.921	12.917	12.5165	12.7519	12.9531	13.0791
kdgT	7.95585	8.08191	8.23375	8.16412	8.25625	7.89718	7.57036	7.51573	8.94453	9.09078	8.9103	9.28653
kdpA	10.5346	10.3306	10.8339	10.8143	9.58328	9.48539	9.64254	9.66404	9.42838	9.62097	9.20041	9.49159
kdpB	12.179	12.258	12.1017	12.2109	12.4383	12.3803	12.4573	12.4842	10.81	11.0277	10.9393	10.999
kdpC	8.47648	8.44534	8.47024	8.68801	8.56598	8.69031	8.41374	8.32248	9.50585	9.36095	9.451	9.3702
kdpD	9.6156	9.6406	9.77357	9.59795	9.79658	9.459	9.48006	9.38643	8.29185	8.5549	8.33774	8.53009
kdpE	9.01642	9.19544	9.15755	9.14128	8.78403	8.66911	8.71036	8.63978	7.55082	7.04798	7.26263	7.58597
kdsA	8.99078	9.41242	9.11077	9.35318	8.73502	9.35928	9.11695	9.45326	9.02165	9.42608	8.96137	9.28043
kdsB	8.73744	8.69902	8.66063	8.60169	8.21591	8.72782	8.55105	8.30812	8.82658	8.7278	8.47898	8.52413
kdtA	9.16586	8.79665	9.09472	8.85327	8.63649	8.48599	8.41644	8.31048	8.45126	8.15792	7.9404	8.38539
kdtB	8.77362	8.61868	8.66378	8.77492	8.28136	8.18883	8.04901	8.12539	7.92552	7.71433	7.80338	7.95017
kduD	9.56859	9.88026	9.56017	9.7477	9.56605	9.60072	9.35748	9.29761	9.22702	9.5323	9.17801	9.57692
kduI	8.0457	8.1704	8.15036	8.41389	7.59537	7.68004	6.91937	7.06826	8.90016	9.00587	9.01698	9.06696
kefB	8.69629	8.64119	8.60645	8.74519	8.3025	8.2816	7.83763	7.61891	7.9961	8.38426	8.02439	8.61672
kefC	10.0376	10.1348	10.1857	10.1689	10.2582	10.274	10.1255	10.1236	10.0366	10.0538	10.0153	10.072
kgtP	7.45379	7.72274	7.61235	7.70345	7.81771	7.67087	6.55375	5.97475	9.37711	9.59494	9.42953	9.71029
ksgA	9.08086	9.22009	9.13075	9.11581	9.08071	9.34174	9.09837	8.8766	9.38222	9.20539	9.45012	9.21772
kup	9.75352	9.81841	9.91637	10.0757	10.0155	9.95999	10.157	9.9648	8.65966	8.67025	8.58079	8.76469
lacA	4.9295	1.8197	6.44818	7.01546	0	2.12823	4.94428	0	0	0	0	0
lacI	8.92434	9.18872	9.23613	9.33899	8.91406	9.05033	8.96214	8.90247	8.7202	9.05048	8.79727	9.02983
lacY	7.28346	6.81004	7.08387	7.07702	7.41009	7.43526	6.72144	6.18089	8.71321	8.68605	8.57706	8.65701
lacZ	9.8857	10.0243	10.0958	10.0717	9.85301	9.9726	9.92957	9.94494	7.49673	8.25676	8.05675	8.14597
lamB	8.47998	8.30126	8.29046	8.34551	8.32544	8.40778	8.09219	7.82041	8.79543	8.76521	8.86975	8.84995
lar	6.66352	6.07532	5.59927	6.82246	6.34507	7.07795	5.11919	0	4.59178	5.99394	5.16781	5.00696
lasT	8.85941	8.84017	8.65408	8.77319	8.95797	8.93528	8.69818	8.9851	9.12518	9.30008	9.05057	9.18508
ldcC	7.53478	7.50448	7.65477	7.26522	7.2449	7.54666	7.07952	5.6143	4.84174	5.44246	4.55839	6.22681
ldhA	10.5687	9.79378	10.653	9.92868	10.4369	9.15833	10.1025	9.30302	10.2414	8.84684	9.67722	8.96284
lepA	9.91624	9.99921	9.91461	9.93867	9.9705	10.0034	9.88035	9.96418	9.41666	9.38198	9.32263	9.41947
lepB	8.78034	9.33208	8.72748	8.94883	9.09005	9.61754	8.59246	8.54516	9.21738	9.18638	9.13973	9.05411
leuA	11.9706	12.0569	12.0288	12.1112	11.9618	12.0124	11.9472	11.9566	10.7721	10.4863	10.5845	10.5177
leuB	10.0804	10.1303	10.1751	10.0892	10.2196	10.0481	9.96851	9.9318	9.11541	9.1465	9.00319	9.12225
leuC	10.3352	10.2929	10.469	10.3985	10.3547	10.0988	10.1282	10.0416	9.53365	9.0786	9.27834	9.14888
leuD	8.11442	7.8655	8.10464	7.95146	8.231	7.88599	7.35135	7.2242	8.47989	8.34404	8.62999	8.06616
leuL	9.56353	9.72235	9.6008	9.95006	8.32574	8.39932	8.0278	8.07509	8.32801	8.32437	8.32724	8.46192
leuO	9.82066	9.84872	9.84142	9.93836	9.83695	9.72288	9.57149	9.58672	7.83171	7.34801	7.68822	7.39363
leuS	8.81928	8.84549	8.82665	8.86433	8.7832	8.88055	8.40117	8.50431	9.63568	9.49936	9.46792	9.38706
lexA	10.6876	10.8271	10.9484	11.0638	10.2505	10.1791	10.7409	10.7076	9.49476	9.46546	9.56195	9.56643
lgt	10.06	9.99355	9.8887	9.85745	9.96137	9.94557	9.77262	9.61639	9.49071	9.39806	9.36797	9.34829
lhr	7.62351	7.85936	8.02192	7.69886	7.79345	7.74658	7.84539	7.93633	8.29077	8.39065	7.80363	8.30152
lig	10.692	10.6903	10.693	10.6168	10.5862	10.5572	10.5929	10.4474	7.81217	7.85593	7.92292	7.89659
lipA	9.58165	9.94608	9.54957	9.84019	9.61675	9.88576	9.63749	9.9394	10.014	9.92857	9.5371	9.54068
lipB	8.82032	8.86593	8.65654	8.70157	8.80859	8.89604	8.68764	8.65015	8.55	8.23336	8.0797	8.32052
lit	7.1357	6.55772	7.10968	7.13566	5.4108	7.18374	5.6514	5.42124	6.19038	7.0101	6.55315	7.22992
livF	11.0839	10.7761	10.8685	11.0126	9.79901	9.71743	9.90234	9.76395	9.19722	9.66573	8.8094	9.41891
livG	7.7329	7.57899	7.88892	7.79144	6.94777	7.10362	5.62391	5.63974	8.44322	8.41902	8.38772	8.46258
livH	8.16236	8.08308	8.42957	8.54279	7.65214	7.65362	7.39481	7.39684	9.80672	9.67064	9.73395	9.55741
livJ	10.3743	10.4138	10.3431	10.5178	10.2885	10.2234	10.2576	10.1914	10.9211	11.036	10.9049	10.9572
livK	8.38034	8.30161	8.53309	8.72499	8.20473	8.19117	8.21723	7.82627	10.1688	10.363	10.1254	10.3376
livM	11.4323	11.4694	11.3769	11.5722	10.992	11.086	11.2286	11.2616	11.6299	11.7836	11.6546	11.9152
lldD	11.3912	11.4316	11.5179	11.4749	11.231	11.123	11.2085	11.1945	11.8556	11.8353	11.8572	11.8819
lldP	8.59742	8.5226	8.60115	8.75577	8.60529	8.47435	8.2037	8.0824	7.24838	7.2314	7.07679	7.47282
lldR	6.72288	6.66974	6.57839	7.27652	6.59633	7.08632	5.08432	4.3947	3.56558	4.79032	5.28386	6.05957
lnt	9.2259	9.2962	9.39364	9.52787	9.29807	9.53199	9.41067	9.36619	8.76042	8.62016	8.60309	8.79105
lolA	8.91856	8.88425	8.47035	8.80631	8.68214	9.31482	8.80795	8.79633	8.45057	8.44813	8.19735	8.23734
lon	11.5962	11.6266	11.6273	11.5103	11.7313	11.8463	11.6665	11.6473	10.0039	9.76792	9.80782	9.55935
lpdA	11.262	12.3643	10.9817	12.5419	10.5491	12.1476	11.7118	12.2694	10.9225	11.8468	10.4963	11.92
lplA	10.8389	10.9932	11.0044	11.0562	10.6068	10.3167	10.396	10.3755	11.1298	11.1673	11.1026	11.2472
lpp	10.4894	10.2939	10.5388	10.3558	10.4412	10.4056	10.6009	10.268	10.2051	10.1038	10.2179	9.97132
lpxA	9.01673	9.03679	8.95966	9.1136	9.08234	9.25446	9.06503	9.01246	8.89134	8.51131	8.59794	8.39879
lpxB	8.93191	9.01305	8.897	9.05952	8.84543	9.10137	8.89805	8.71672	8.30498	8.06007	8.28873	7.99961
lpxC	9.10081	9.27746	9.35091	9.42612	9.79742	9.75109	10.0176	10.07	10.8587	10.6488	10.61	10.6411
lpxD	10.4335	10.1847	10.2291	10.3657	10.0755	10.1748	10.24	10.0077	10.2136	9.73159	10.054	9.82516
lrhA	9.839	9.5158	9.81894	9.67042	9.98248	9.68628	9.85244	9.45161	9.40193	9.15238	9.3267	9.15293
lrp	10.0412	9.60879	9.49658	9.39744	10.0806	9.73607	9.67613	9.58578	9.89842	9.02285	9.14099	8.61128
lspA	9.61077	9.51911	9.64752	9.62766	9.4976	9.64001	9.55744	9.41792	9.75573	9.50363	9.54301	9.37287
lysA	9.78468	10.7961	10.0008	10.6172	9.88383	10.6585	10.0197	10.5763	8.38583	9.03649	8.18065	8.81422
lysC	10.7292	10.4282	10.7323	10.5128	10.9828	10.5156	10.6658	10.4019	9.56508	8.75607	9.35285	8.57945
lysP	9.44734	9.16823	9.53904	9.1884	9.66116	9.33275	9.8209	9.38381	9.32839	8.53122	8.38718	8.67472
lysR	8.13306	8.55561	8.43268	8.61207	8.35959	8.58259	8.27155	8.40918	10.3435	10.5559	10.4316	10.507
lysS	10.7513	10.983	10.6388	10.9039	10.8518	11.0874	10.913	10.9155	10.5337	10.1309	10.241	10.2435
lysU	12.0031	12.1303	11.9156	11.8912	12.2125	12.3205	12.271	12.3614	11.8303	11.6896	11.7023	11.7069
lytB	9.70711	9.65254	9.71896	9.92716	9.60839	9.72683	9.83364	9.69907	7.78708	7.8638	7.37291	7.73219
lyxK	10.2699	10.3721	11.24	11.8035	10.1351	10.0455	11.7806	11.6551	8.13528	8.62431	9.87008	10.1344
malE	10.0328	9.969	9.98701	10.1822	9.71552	9.78321	9.87069	9.79182	9.26002	9.13717	9.04288	9.20439
malF	9.05285	9.1843	9.35057	9.24947	9.48607	9.3275	9.20907	9.17994	10.2466	10.3309	10.2604	10.298
malG	8.23166	8.57866	8.44174	8.80499	8.40159	8.26424	7.97749	7.82155	8.73503	8.76167	9.04901	9.15015
malI	8.80832	8.88789	8.82392	9.11775	7.8461	7.8389	8.24573	7.74324	9.5175	9.64994	9.60764	9.76412
malK	7.40462	6.47697	6.41817	7.35599	6.03409	6.88589	5.99094	5.3193	8.28347	8.43183	8.27331	8.4342
malM	9.952	9.90855	9.89375	10.1213	9.46144	9.51116	9.46962	9.40266	7.67482	7.63667	7.75083	8.0011
malP	9.81703	9.70417	9.89476	9.83747	9.70751	9.55379	9.64811	9.4603	8.5545	8.2561	8.40162	8.30451
malQ	8.76843	8.46373	8.69333	8.29632	8.28464	8.18993	7.92896	7.52311	7.79632	7.14717	8.16014	7.07473
malS	10.8343	10.8825	12.0821	12.6905	10.82	10.7484	12.7976	12.731	11.2735	11.63	12.1991	12.343
malT	9.2975	9.11445	8.92615	9.17438	9.15731	8.99008	8.753	8.5962	9.88856	8.67949	9.02183	9.22434
malX	8.0938	7.95159	8.05566	8.21657	8.1031	8.06999	7.48667	7.30118	8.90571	8.99146	8.90058	9.08617
malY	7.54002	7.5539	7.85743	8.12458	7.18698	7.82433	7.96535	7.72679	7.98583	8.07372	8.0516	7.9803
malZ	10.35	10.4573	10.4863	10.6767	10.3675	10.2886	10.3993	10.4285	9.33472	9.67631	9.33406	9.68238
manA	7.33884	7.44327	7.74096	7.61892	7.78503	8.19842	7.1316	6.64534	9.11389	9.25289	8.93447	9.19008
manX	10.5468	10.4228	8.58446	8.86639	10.698	10.8092	9.11104	8.89916	11.3959	11.0368	9.98942	10.2566
manY	10.5448	10.2435	8.35679	8.74721	10.5204	10.5668	8.63582	8.58389	11.0229	10.7683	9.6489	9.86848
manZ	10.7999	10.6226	9.76869	9.98932	10.3515	10.5726	9.55486	9.57017	10.392	10.1893	9.44498	9.66886
maoC	7.62396	7.56729	7.85514	7.66476	8.22986	7.7412	7.27645	7.56837	7.50039	8.02638	7.57079	8.11036
map	9.29219	9.09319	9.1008	8.97155	9.14641	9.05189	8.99552	8.90572	9.73142	9.50599	9.41398	9.35083
marA	8.60606	9.88423	8.59258	9.99187	8.80658	10.3859	9.40345	10.1991	9.1747	9.68927	8.54178	9.55688
marB	7.53345	8.49051	7.44401	8.80265	7.78146	8.79837	7.99172	8.59383	7.20846	8.09823	6.81273	8.11458
marR	7.73331	8.80852	8.14079	9.06627	8.21702	9.39352	8.71315	9.25443	8.97787	9.14947	8.5059	9.14048
mazG	10.9281	11.0482	10.8883	10.8441	11.2166	11.1789	11.1002	11.1575	10.0857	10.19	10.0372	10.1179
mbhA	8.32017	8.37127	8.47092	8.47602	8.50155	8.30759	7.93426	7.51522	6.22987	6.35527	5.4867	6.08725
mcrA	10.0055	10.0439	9.93601	10.0676	10.067	9.94214	9.9178	9.86043	9.83224	9.69928	9.77272	9.77835
mcrB	9.4186	9.47563	9.56276	9.64174	9.32864	9.36969	9.15968	9.04774	6.54979	6.32874	6.55957	6.64251
mcrC	8.17897	8.4359	8.53264	8.60864	8.30026	8.35797	7.86286	7.77247	9.38977	9.26902	9.33145	9.33518
mcrD	10.5411	10.6859	10.5819	10.7609	9.83599	9.8411	9.71236	9.8311	8.84253	8.97135	9.13295	9.42174
mdaA	8.96929	9.50252	9.11159	9.36187	8.97642	9.82221	8.8935	9.33636	9.7902	10.2355	9.6156	9.61475
mdaB	9.43614	9.24085	9.45676	9.3288	9.69246	9.45486	9.20811	8.94073	9.5714	9.44883	9.43728	9.28065
mdh	9.56567	10.1396	9.77356	10.3526	9.27899	9.74299	9.94551	9.96501	9.39635	9.55564	9.72352	10.265
mdlA	10.868	10.9329	10.9701	11.1068	10.9336	10.8612	10.8227	10.7707	10.2249	10.2644	10.168	10.3151
mdlB	9.35514	9.3657	9.42752	9.46789	9.39875	9.2136	9.14042	8.9689	8.60738	8.45551	8.36604	8.39882
mdoB	8.6593	8.78883	8.82197	8.86672	8.67019	8.84601	8.66029	8.21257	8.02171	8.2925	7.78343	8.10274
mdoG	9.03171	8.80316	9.09704	8.76377	9.14662	9.20476	8.91389	8.76757	9.02696	8.60128	9.06649	8.83969
mdoH	9.89457	10.0226	10.0322	9.94244	9.86329	9.6718	9.80085	9.6999	9.12385	8.99377	9.08168	9.04318
melA	10.4986	10.5563	10.5319	10.744	10.2448	10.3034	10.5875	10.5557	9.59124	9.7082	9.73697	9.80142
melB	8.47009	8.21672	8.55269	8.78585	8.20914	8.39963	8.56447	8.27573	9.27387	9.10406	9.29604	9.11168
melR	9.26702	9.41108	9.53932	9.5398	9.30816	9.27969	9.15484	8.99781	8.57057	8.33485	9.08551	9.10456
menA	9.50165	9.17585	9.50055	9.22248	9.41329	9.61376	9.19823	9.17148	9.12967	8.997	8.89695	9.0883
menB	9.71003	9.43023	9.57095	9.21923	9.53357	9.20542	9.33969	9.13037	9.85941	9.66499	9.93229	9.74188
menC	10.3304	10.5831	10.3158	10.373	10.1413	10.4136	10.1993	10.2997	9.39553	9.05771	9.29468	9.01001
menD	9.09943	8.99616	9.04831	8.95461	9.26761	8.89172	8.95018	8.78322	9.30091	9.2021	9.33098	9.18107
menE	10.0194	10.0563	10.0089	9.98783	10.0463	9.82438	9.89757	9.7213	9.69605	9.67637	9.64308	9.70341
menF	9.67143	9.71326	9.75342	9.75009	9.74913	9.61458	9.57264	9.528	9.30475	9.07434	9.29509	9.13029
menG	9.74805	9.40824	9.40111	9.40566	9.97726	9.78897	9.83054	9.61643	9.965	9.7255	9.69599	9.70761
mepA	9.67926	9.77158	9.78772	9.81717	9.60233	9.80639	9.67327	9.70925	11.8704	12.1909	12.0188	12.2158
mesJ	10.7279	10.8128	10.8106	10.8669	10.8491	10.7069	10.7185	10.671	8.89262	9.00637	8.8951	8.98028
metA	10.0909	9.94469	10.0524	9.97384	9.79772	9.6888	9.70162	9.63489	8.8956	9.20477	8.98606	9.15619
metB	9.49567	9.61327	9.4354	9.58527	9.32544	9.48242	9.26574	9.16985	8.02121	7.95472	7.90259	7.56213
metC	9.0533	9.48727	9.29151	9.46515	9.13475	9.14273	8.98242	9.14065	8.19003	8.71247	8.21581	8.77859
metE	10.4524	10.6291	10.6097	10.5704	10.6875	10.5761	10.5177	10.5389	9.91285	9.95519	9.77031	9.89878
metF	10.4593	10.4217	10.3655	10.4499	9.86332	9.7476	9.65644	9.62156	8.95416	8.74863	8.72697	8.69433
metG	9.97892	9.98477	9.81251	9.79352	10.169	9.96103	10.0096	9.92647	10.1531	9.93301	9.88618	9.96482
metH	9.92173	10.1094	9.97658	10.0654	10.1757	10.1438	10.0796	10.1433	9.37881	9.70298	9.46807	9.58108
metJ	10.2422	10.2112	10.0535	10.0238	9.87882	10.1012	9.83637	9.81926	10.0002	9.53272	9.66287	9.28042
metK	10.4007	10.5758	9.95481	10.132	10.1227	10.1005	9.95863	9.92679	9.64766	9.7184	9.66528	9.74871
metL	9.31362	9.74313	9.65765	9.68948	9.84112	9.80478	9.81708	9.70201	9.72045	9.77664	9.62913	9.85894
metR	10.0251	10.1611	10.1283	10.2085	10.1317	10.0804	10.072	9.99355	8.54408	8.60959	8.42412	8.60265
mfd	11.2457	11.3338	11.3158	11.338	11.3663	11.3808	11.4151	11.4642	9.43121	9.05216	9.34117	9.10878
mglA	8.7007	8.74431	8.67989	9.05796	8.60768	8.7939	8.39841	8.3248	9.34442	9.29959	9.25749	9.38886
mglB	8.49046	8.57228	8.59323	8.84323	8.73386	8.71232	8.17963	8.48759	8.88212	8.93457	8.83837	9.61575
mglC	8.66875	8.67114	8.73637	8.78258	8.85433	8.85262	8.60787	8.56531	8.31391	8.16721	8.29244	8.2684
mgsA	9.17713	8.91082	9.00299	8.93386	8.93894	8.67897	8.66921	8.42353	9.6549	9.43854	9.65115	9.38016
mgtA	9.57783	9.85969	9.13168	10.0393	9.42057	9.19993	9.61755	9.27253	8.02039	8.42147	7.14685	8.20239
mhpA	8.98896	8.99309	9.01579	8.95177	9.3056	9.18843	9.05878	8.98368	8.67875	8.9273	8.83726	8.9087
mhpB	7.18913	7.17579	7.604	7.65685	7.21893	7.50997	6.56811	6.32102	10.0514	10.3125	10.2029	10.3316
mhpC	5.72097	5.61819	5.89773	6.28903	6.43554	6.20698	2.80336	2.93386	8.63057	9.05083	8.87275	9.03702
mhpD	8.12309	8.25403	8.04431	8.30795	7.86625	7.51806	7.34371	6.85777	9.03572	9.211	9.20424	9.13697
mhpE	7.86881	8.58921	7.95949	8.19507	8.01179	8.82215	7.47164	7.15917	9.28463	9.63454	9.24726	9.60104
mhpF	8.09627	8.26888	8.23182	8.52627	7.99056	8.08399	7.6073	6.99297	9.80066	10.0839	9.82904	10.0355
mhpR	10.3032	10.5822	10.9218	11.2258	10.0914	10.2147	10.9089	10.7711	8.95676	8.8851	9.25704	9.36977
mhpT	8.53335	8.5511	8.52017	8.71678	8.54781	8.51263	8.41565	8.20369	8.86791	8.74883	8.7692	8.72625
miaA	11.1608	10.8568	11.067	10.6073	11.3999	10.9893	11.0843	10.833	11.4882	10.9683	11.3957	10.6713
minC	9.57645	9.49429	9.45454	9.56756	9.35384	9.54959	9.40303	9.34457	9.63956	9.23815	9.12048	9.32652
minD	10.1574	10.2006	10.381	10.3935	10.2578	10.2709	10.3219	10.1544	10.5215	10.0865	10.2408	10.3058
minE	9.38665	9.01067	9.32104	9.38076	8.62298	8.59897	8.72504	8.63687	9.19799	8.99259	8.92954	9.17132
mioC	8.5222	8.47029	8.65475	8.65031	8.66014	8.95936	8.76936	8.80558	9.74033	9.17715	9.09723	9.30871
mipB	7.81666	7.47947	8.15887	7.70073	8.38124	8.03425	7.48299	7.07086	9.43534	9.51069	9.51118	9.48845
mlc	8.71803	8.40263	8.00453	8.21693	8.81785	8.5022	7.76742	7.27808	9.76264	10.031	9.71911	10.0037
mltA	8.79893	8.80778	8.64493	8.85956	8.68227	8.79102	8.50977	8.64888	8.85536	8.36133	8.52753	8.566
mltB	8.92495	8.94499	8.74169	8.93889	8.5825	9.02961	8.58613	8.68284	8.35053	7.79347	8.09385	8.12893
mltC	8.77183	8.49524	8.40494	8.41256	8.67005	8.4223	8.26381	8.15331	9.60353	9.61577	9.51201	9.5443
mltE	10.7335	10.904	10.5548	10.6505	10.7348	10.6419	10.7341	10.802	10.0935	9.97612	10.0738	9.93309
moaA	9.19941	9.17618	9.37168	9.22103	9.56937	9.22852	9.5796	9.24946	9.9472	9.93939	9.85301	9.96822
moaB	8.46695	7.68009	9.02087	7.91444	8.64797	7.78454	8.72568	7.78202	8.96733	8.94605	9.03553	9.04866
moaC	10.0149	9.6473	10.1458	9.63526	9.85852	9.65122	9.81828	9.57629	10.256	10.4674	10.1861	10.08
moaD	8.84511	8.84968	8.98193	8.69066	8.98477	8.6932	8.96806	8.64803	9.01779	9.12853	9.14031	9.03457
moaE	10.8924	10.8535	10.9394	10.6204	10.7963	10.7495	10.8529	10.785	11.7344	11.8462	11.8021	11.8086
mobA	8.5375	8.45276	8.60083	8.46739	8.40227	8.34311	7.84312	7.75635	8.83894	8.80721	8.62844	8.68204
mobB	9.69793	9.76606	9.663	9.61006	9.73576	9.73827	9.6239	9.73855	9.02397	9.0004	8.92383	8.94791
modA	6.07684	5.60665	5.97401	6.2788	5.47008	5.81141	4.04252	4.11936	7.54552	7.62287	7.0785	7.90054
modB	10.2245	10.3818	10.1552	10.3979	9.88922	9.88937	9.81279	9.73725	8.15038	8.44557	8.34547	8.45602
modC	7.92029	7.74432	7.89227	7.82942	7.90766	7.84727	7.63421	6.82256	8.75523	9.02855	9.24906	9.41018
modE	7.79495	7.97818	7.91247	8.23311	8.50808	8.56021	8.19124	7.68177	8.98882	9.12585	8.89468	9.24124
modF	8.40861	8.18116	8.18781	8.47436	8.42154	8.4487	7.86751	8.02622	7.76935	7.93314	7.04512	7.72857
moeA	10.3516	10.4434	10.3724	10.3389	10.2168	9.9986	9.93105	9.97803	10.5942	10.7088	10.5309	10.6451
moeB	8.92188	9.05996	8.82939	8.89089	9.04647	8.89052	8.71319	8.77071	9.26315	9.41194	9.19327	9.2908
mog	10.3662	10.3559	10.3236	10.2809	10.131	10.1262	10.0939	10.0733	9.86246	9.69264	9.84175	9.64989
molR_	6.40822	6.52532	5.50842	6.61207	6.16965	6.72847	4.73321	0	6.86683	7.30284	7.16221	7.55623
molR_	9.15922	9.28045	9.5226	9.53772	9.36595	9.2411	9.3393	9.12522	9.53739	9.62633	9.48833	9.72234
molR_	7.63485	7.07871	7.46239	6.77581	7.44397	7.44234	6.32817	5.82266	7.6533	7.98114	7.96678	7.85556
mopA	11.6009	11.3055	11.6629	11.4146	11.8238	11.6788	11.8234	11.5412	12.4044	11.5945	12.3066	11.7001
mopB	11.8222	11.3279	11.8296	11.3859	12.086	11.8526	11.9328	11.6806	11.9515	11.1223	11.8805	11.3886
motA	9.68713	9.68977	9.85502	9.81013	9.75646	9.42793	9.42413	9.27542	8.59137	8.42761	8.3514	8.58814
motB	9.32437	9.48615	9.43246	9.57467	9.29773	9.30855	9.08406	8.94452	8.28789	8.3666	8.41251	8.38741
mraY	7.7377	7.8001	7.92666	7.77687	7.85538	7.78483	7.08398	6.65253	8.45203	8.37935	8.31165	8.48786
mrcA	9.5086	9.41429	9.31036	9.46195	8.07114	8.14786	8.01003	7.92603	8.40858	8.21974	7.95295	8.39194
mrcB	9.82334	9.92709	10.0132	10.0349	9.91798	9.95031	9.83082	9.74902	9.43662	9.4155	9.12679	9.32517
mrdA	10.0399	10.1681	10.2055	10.2835	9.67695	9.81918	9.79544	9.69461	9.58615	9.54512	9.52826	9.58779
mrdB	8.05755	8.58918	8.482	8.44659	7.76843	8.12569	7.66401	7.48286	7.81944	8.41545	7.47223	8.02383
mreB	10.2189	10.1983	10.3353	10.2548	10.1837	10.0924	10.0614	9.98954	10.0081	9.62857	9.67978	9.69106
mreC	8.92583	8.87827	9.05525	8.85939	8.93183	8.92909	8.60078	8.47031	8.86272	8.69003	8.75438	8.68352
mreD	8.47419	8.25993	8.26111	8.50481	7.952	8.24847	7.86248	7.65957	7.58443	7.37353	7.61291	7.00811
mrp	10.1614	10.3053	10.0774	10.1414	10.6465	11.0718	10.5697	10.8047	10.663	10.7774	10.508	10.3731
mrr	8.1922	8.01853	8.14171	8.40963	8.05432	8.24368	7.74805	7.65558	9.08303	9.17539	9.04293	9.11325
mrsA	10.2182	10.2315	10.0574	10.0993	10.1459	10.1683	10.0657	10.0813	10.0898	9.65848	9.96325	9.73659
msbA	9.24976	9.20842	9.25987	9.39193	9.26307	9.30811	9.22447	8.96529	8.05295	7.95302	8.10239	8.05212
msbB	9.01403	9.1212	9.12927	9.14223	8.93897	9.06305	8.70976	8.8198	8.57336	8.53012	8.21058	8.24485
mscL	7.63419	7.42425	7.73482	7.28749	7.77668	7.85475	7.34159	7.11742	8.21577	8.33312	8.15759	8.11663
msrA	8.55984	9.18643	8.76477	8.84887	8.72032	9.21212	8.41141	8.67506	8.99692	9.86669	8.83596	9.50743
msyB	9.26615	8.90077	9.46696	8.66287	9.14933	8.71702	9.02444	8.19041	9.10195	8.39014	9.53223	8.72479
mtgA	9.74192	9.78032	9.75407	9.88984	9.74372	9.87023	9.94033	9.85596	9.29069	9.32628	9.10769	9.03518
mtlA	9.75243	9.68455	9.83612	9.92403	9.67924	9.6056	9.57462	9.37839	10.549	10.5621	10.4441	10.5508
mtlD	10.5646	10.6592	10.8925	11.18	10.6136	10.4759	11.1244	10.9707	9.96287	10.0787	10.2184	10.3153
mtlR	10.1243	10.2285	11.2389	11.8429	9.94886	9.98696	11.7801	11.6828	7.99983	8.05432	8.48687	8.78169
mtr	7.74382	7.72787	8.0911	7.87538	8.15104	7.97382	7.07168	6.323	8.93884	8.71998	8.60479	8.69956
mukB	7.66002	7.52476	7.6621	7.43633	7.3318	7.87241	7.19792	6.52799	7.14447	7.20004	7.09402	7.48481
mukE	9.74319	9.56943	9.22452	9.45747	8.99353	9.25128	9.15489	9.0306	9.42629	9.24527	9.36632	9.09708
mukF	10.5391	10.6341	10.5397	10.6608	10.3477	10.3389	10.2862	10.2447	10.3369	10.3474	10.2415	10.2608
murA	9.72675	9.53473	9.54617	9.78743	9.24903	9.49035	9.49783	9.499	8.28167	7.919	8.02661	8.09366
murB	9.97539	9.87584	10.0281	10.0435	9.69675	9.83925	9.7252	9.60257	9.66405	9.3183	9.41303	9.34016
murC	7.97798	8.05672	7.86258	7.99566	8.03449	8.2048	7.48883	6.74367	8.89324	8.84803	8.82122	8.92758
murD	7.97303	8.33346	8.33196	8.55548	7.911	7.78358	7.18394	6.6571	7.12036	7.15036	7.02279	7.2566
murE	9.26668	9.41731	9.43124	9.47541	9.19353	9.06022	8.98883	8.92275	8.8955	8.93776	8.87878	8.93314
murF	8.08216	8.0393	8.09018	7.8595	8.24374	8.12227	7.54225	7.11359	8.27458	8.19053	8.22193	8.05645
murG	8.94468	8.92515	8.78555	8.6953	9.02799	9.05157	8.80886	8.52601	8.41344	8.24176	8.28572	8.48897
murI	9.00852	8.78989	8.98664	8.84361	8.9728	9.14856	9.29708	8.94449	9.04657	8.34451	8.86091	8.32329
mutH	10.0328	9.66992	9.92652	9.88609	9.25908	8.72465	8.82419	8.9307	9.19221	9.15321	9.04245	9.05356
mutL	10.2801	10.3454	10.2986	10.3311	10.3415	10.2636	10.2443	10.1297	9.74546	9.78272	9.65785	9.77941
mutM	8.45767	8.38288	8.68379	8.581	8.66162	8.77601	8.30052	8.28822	9.21708	8.98897	9.15998	8.93486
mutS	8.74439	9.05512	8.73583	8.97669	8.79939	9.02702	8.82514	8.98433	7.8647	7.261	7.56234	7.7429
mutT	10.0887	10.1834	10.024	9.7384	9.46497	9.85744	9.11838	9.0684	8.81301	8.35198	8.22611	8.05915
mutY	9.53759	9.57283	9.60892	9.54962	9.52551	9.60358	9.37604	9.28243	9.53734	9.41232	9.35631	9.4487
mviM	8.12081	8.24197	8.36746	8.48532	8.07179	8.1868	7.81265	7.95973	7.81671	7.68237	7.80857	7.63875
mviN	8.41648	8.15654	8.37144	8.51318	8.08247	8.08836	7.685	7.46055	8.05806	7.81457	7.56528	7.96204
nac	7.63677	7.63075	7.81326	7.78859	7.83949	7.85267	7.02087	6.66636	5.85653	6.69593	6.89717	6.23213
nadA	9.52187	9.57922	9.5534	9.59892	9.59524	9.54749	9.44384	9.52086	9.44601	9.47717	9.45917	9.42917
nadB	10.1912	10.2646	10.1139	10.1026	10.3337	10.2298	10.1544	10.2372	10.6423	10.8474	10.6398	10.7555
nadC	9.65714	9.57591	9.49883	9.55364	9.84102	9.65195	9.60897	9.53508	8.93424	8.53387	8.83033	8.53302
nadE	10.1581	10.2223	9.8605	9.82997	10.125	10.1391	9.84322	9.85418	10.002	9.91072	9.93459	9.88962
nadR	8.89108	8.73064	8.74028	8.91064	8.48627	8.54852	8.21366	8.11651	9.77294	9.81034	9.72335	9.76588
nagA	9.05464	9.10175	8.93826	8.95586	9.51145	9.26327	9.2315	9.05941	10.4003	10.4301	10.4064	10.3233
nagB	8.54357	8.58076	8.52704	8.3326	8.85557	8.58799	8.45689	8.28602	9.87968	10.0481	9.97614	9.95179
nagC	9.13571	9.24755	9.21364	9.10657	9.36417	9.31936	9.22561	9.26429	10.5757	10.678	10.6596	10.6647
nagD	9.06526	9.06623	9.16227	8.99225	9.25304	9.20782	9.05548	9.04598	10.142	10.1062	10.1093	10.0987
nagE	12.2068	12.3069	12.2954	12.3284	12.4484	12.5282	12.5808	12.5669	10.6847	10.9339	10.8002	10.9164
nanA	7.89666	7.82671	7.93327	8.00316	7.43166	7.43086	6.43729	6.12593	7.46949	7.40805	7.50065	7.66621
nanT	9.80112	9.84743	9.87278	10.0413	9.96572	10.1586	10.0246	9.89863	6.76192	6.75474	6.5156	6.45802
napA	9.28493	8.97452	9.43624	9.17775	9.22891	8.89871	9.53802	8.62615	9.2714	6.4563	9.86746	6.78314
napB	7.52656	7.07461	7.55667	7.83085	7.4022	7.37878	8.44285	6.52632	8.50154	7.83095	8.51389	7.8615
napC	9.1663	8.883	9.23751	8.99435	9.32775	9.00317	9.48871	8.42259	9.47051	9.04376	9.45613	9.00483
napD	9.26053	9.03196	9.23725	9.13052	9.20324	8.67364	9.439	8.81348	9.91341	9.09686	9.88059	9.25631
napF	9.19153	8.64049	9.17199	8.75433	9.30212	8.61016	9.59887	8.32041	9.58104	8.69655	9.59978	8.69651
napG	10.7013	10.2817	10.4207	10.5648	9.49153	9.12736	9.74096	9.21401	9.08163	8.7209	9.10246	8.82726
napH	8.96678	8.83534	9.11782	9.15093	9.08974	9.0629	9.49052	8.93857	8.76151	8.55561	8.83047	8.48268
narG	9.41896	8.14724	9.96528	8.368	9.97462	7.93617	9.98252	7.43639	8.97074	5.35404	10.035	5.38376
narH	9.78791	9.3631	10.0452	9.3592	10.0961	9.0301	10.0262	8.84974	9.81032	9.41107	10.2555	9.35373
narI	8.59651	8.44599	9.00634	8.67844	8.69038	8.18591	8.46683	7.78634	8.01808	7.34856	8.40733	7.71324
narJ	9.95999	9.87021	10.2456	10.0215	9.65221	8.94064	9.79664	9.02557	8.84128	7.93125	9.28751	7.91474
narK	9.74216	8.80164	9.98916	9.16689	9.75457	8.75618	9.66711	8.69856	9.09382	9.04551	9.25231	9.16248
narL	9.21863	9.09755	9.2851	8.89015	9.52389	9.14671	9.31238	8.83958	8.89863	8.53729	8.97475	8.56629
narP	9.40997	9.43559	9.2787	9.32094	9.39123	9.42849	9.15098	8.92331	9.33979	9.19027	9.2032	9.24768
narQ	10.2651	10.2504	10.344	10.2868	10.3835	10.1379	10.2065	10.0578	9.26283	8.67801	8.68275	8.47075
narU	9.26543	9.01892	9.1333	9.19737	8.52931	8.09567	8.20656	8.11269	8.63449	8.47113	8.59258	8.5961
narV	8.58276	8.20574	8.56707	8.43488	8.7045	8.39296	8.12722	7.5651	6.95346	6.87263	6.88324	6.38175
narW	9.26013	8.93139	9.2454	9.08834	8.78086	8.03154	8.39444	7.85864	8.21055	8.12748	7.98234	7.98685
narX	10.0193	9.87078	10.1691	9.95143	10.3365	9.98688	10.2311	9.86511	9.19748	9.07891	9.22617	9.03808
narY	10.5768	10.4455	10.6076	10.4898	10.1115	9.35964	9.97335	9.62341	10.0831	9.15966	9.77841	9.44826
narZ	8.16415	7.88137	8.62208	8.19941	8.55504	8.18615	8.04507	7.84114	7.84486	6.95513	7.49161	6.55265
ndh	9.03519	10.7365	8.93461	10.6856	8.88967	11.0482	9.94897	11.0468	9.37469	10.4514	8.97161	10.3024
ndk	10.2443	10.3735	10.3	10.2173	10.0077	10.1673	10.0757	10.0804	8.56288	8.87356	8.6138	8.82433
nei	9.27689	9.25912	9.27331	9.31345	9.23411	9.2212	8.97048	9.03147	9.51454	9.66097	9.25782	9.65733
nemA	10.2565	10.3275	10.4425	10.5256	10.2162	10.4191	10.6211	10.6103	9.5585	9.54779	9.55166	9.66089
nfi	7.48089	7.67843	7.63473	7.80074	8.06444	8.10906	7.51534	7.41008	8.2554	8.30715	8.26995	8.09543
nfnB	9.6858	9.45929	9.59741	9.71613	8.85778	9.63833	9.11739	9.22297	9.33554	9.3579	8.93801	9.29796
nfo	10.1025	10.2351	10.1364	10.1622	10.122	10.1391	10.1907	10.1868	9.75763	9.92769	9.66595	9.90158
nfrA	7.43842	7.57638	7.7328	7.92192	7.50003	7.54466	8.101	7.65853	6.52412	6.94577	7.15816	6.93432
nfrB	8.08924	8.20771	8.32668	8.49029	7.98039	8.2856	8.17123	7.6072	6.48753	6.38165	6.71332	6.00869
nhaA	9.25985	9.14468	9.52974	9.27057	9.26604	9.30947	9.42647	9.04943	9.89206	9.56708	9.76839	9.54325
nhaB	9.94988	10.0693	10.0007	10.1167	10.1142	10.1083	10.0471	10.0004	10.1566	10.0916	10.1409	10.1972
nhaR	8.22076	8.16359	8.56795	8.50275	8.38005	8.36099	8.27836	7.88961	9.43619	9.19626	9.25575	9.21599
nikA	9.11101	8.96321	9.16024	9.13104	9.00563	8.74573	8.77873	8.29123	9.61021	9.83928	9.54458	9.83212
nikB	8.30829	7.97717	8.39218	8.24729	8.04341	7.82754	7.47161	6.74702	7.51316	7.71949	7.51711	7.84173
nikC	8.65528	8.74164	8.65108	8.79618	8.61153	8.4155	8.28998	7.94019	8.34614	8.47297	8.32467	8.42291
nikD	9.64698	9.80502	9.74629	9.84974	9.52772	9.25779	9.3076	9.29166	9.62415	9.7286	9.58435	9.79256
nikE	7.1157	6.11297	7.04327	7.05627	6.90987	7.13335	4.4498	3.56417	9.87441	9.86698	9.87215	9.76273
ninE	11.6913	11.6438	11.5561	11.5506	11.506	11.4375	11.3137	11.2352	11.4149	11.4631	11.3878	11.4393
nirB	10.0442	8.79431	10.3523	9.17731	10.3637	7.21804	10.8583	6.76481	10.0185	0	10.6465	5.15474
nirC	8.57846	8.49152	8.79359	8.63164	8.73945	8.48308	8.97918	7.95861	6.70471	6.3535	7.76945	6.64999
nirD	8.93046	8.84119	8.93117	8.89703	8.78824	8.76023	8.7958	7.96597	10.6616	10.2455	10.7007	10.2999
nlp	8.71182	8.85911	9.06304	9.08722	8.81858	8.98462	8.97915	8.80278	6.86548	6.9784	6.43911	7.20021
nlpA	9.4332	9.49587	9.62701	9.72486	9.33084	9.28535	9.05333	9.15976	9.83944	10.0357	9.88562	9.92544
nlpB	9.67044	9.55992	9.64577	9.48894	9.48194	9.52277	9.4601	9.32672	10.1252	9.56753	9.78811	9.56922
nlpC	9.15351	9.26355	9.23023	9.40436	9.42757	9.14043	9.16725	8.9935	11.4956	11.4645	11.548	11.457
nlpD	11.1345	11.6078	10.9329	11.3497	11.0929	11.4651	11.2447	11.666	10.9239	11.0663	10.9801	11.156
nmpC	10.3453	10.3252	10.3761	10.3332	9.56709	9.22084	9.32341	9.23334	9.36481	9.65954	9.3868	9.70592
nohA	11.0502	11.0786	11.1595	11.172	11.2579	11.1218	11.1418	11.0796	11.1826	11.1844	11.0908	11.2646
nohB	10.9208	11.0375	11.1276	10.9884	11.1806	11.1075	11.1622	11.1693	7.05164	7.25929	7.10039	7.32168
nrdA	11.4406	11.6838	11.5644	11.3782	11.1283	11.6601	11.0874	11.2911	10.3313	10.5677	10.3043	10.5328
nrdB	10.8535	11.1481	10.8858	10.6049	10.4389	11.096	10.3398	10.607	10.5489	10.7812	10.609	10.7624
nrdD	11.1344	10.7383	10.9564	10.6676	10.7168	10.328	10.5509	10.1019	11.297	10.2369	10.3526	10.1092
nrdE	8.24725	8.15782	8.16825	8.04757	8.23191	8.18493	7.70989	7.61937	9.09481	8.89924	8.7008	8.7962
nrdF	10.2092	10.2468	10.2454	10.2133	10.0458	10.0385	10.039	10.025	9.80025	9.89697	9.80936	9.93589
nrdG	9.50096	9.43584	9.32181	9.40884	8.97488	8.66227	8.60623	8.3494	9.08597	8.5365	8.84795	8.70817
nrdH	8.81536	8.58115	8.74649	8.70242	8.37383	8.20652	7.89848	8.12521	8.32475	8.21499	8.35747	8.44988
nrdI	8.6127	8.37623	8.66329	8.42521	9.07346	8.415	8.435	8.06643	8.99542	8.85223	8.75239	8.86798
nrfA	10.5391	10.3655	10.9262	10.6035	10.5303	10.3108	10.9835	10.1276	9.10074	5.42045	10.1486	3.59594
nrfB	8.91123	8.44515	9.53576	8.62325	9.04608	8.34249	9.64438	7.72091	7.80881	4.95871	8.74429	6.07741
nrfC	8.34782	7.25747	8.90286	7.50697	8.36467	7.12171	8.86235	5.11883	8.10988	7.41908	9.00991	7.21653
nrfD	10.1562	9.86133	10.165	10.0069	9.93568	9.4555	9.95216	9.27214	9.99638	10.0077	10.279	10.0273
nrfE	13.4546	13.4016	13.3881	13.3913	13.3259	13.346	13.3854	13.3986	10.9504	10.9075	10.7363	11.0216
nrfF	10.554	10.4758	10.6587	10.4691	10.2442	10.104	10.1632	10.0289	10.4119	10.4586	10.5068	10.5687
nrfG	8.35562	8.30802	8.6071	8.35438	8.49069	8.42865	8.3774	7.96235	12.044	12.3365	12.1726	12.3054
nth	8.31325	8.36052	8.11138	8.32326	8.37469	8.20175	7.87354	7.89021	9.09071	9.06955	8.8925	9.08537
ntpA	8.38778	8.72859	8.40357	8.87222	8.87342	9.27105	9.00946	8.90262	9.673	9.69051	9.5653	9.64271
nuoA	10.2592	9.88859	10.0992	9.95659	9.89844	10.1217	10.0515	9.9912	9.46664	9.2584	9.42632	9.58148
nuoB	10.3569	10.0944	10.3082	10.1311	9.96854	10.2089	10.2583	10.1395	6.82896	6.20539	6.04273	7.0357
nuoC	11.3354	11.1815	11.1552	11.0311	11.2493	11.0316	11.3458	11.2717	11.0537	10.9929	11.0295	11.2638
nuoE	10.7005	10.381	10.4648	10.4214	10.1167	10.4345	10.4705	10.2182	10.2393	10.0205	10.105	10.3188
nuoF	10.3231	10.1848	10.2377	10.3752	10.0763	10.193	10.3117	10.2579	10.2161	9.78339	10.0188	9.99679
nuoG	10.5881	10.4127	10.5309	10.3493	10.4355	10.4235	10.5146	10.315	9.82422	9.39471	9.54985	9.32041
nuoH	10.4369	10.0748	10.4132	10.0578	10.4869	10.2671	10.4236	10.1423	9.26913	9.10127	9.00496	9.17116
nuoI	10.257	9.69356	10.1131	9.76973	9.9637	9.8131	9.962	9.65484	9.63096	9.19445	9.41131	9.27318
nuoJ	10.239	10.0042	10.2	10.1483	9.56934	9.55326	9.57414	9.37889	9.78411	9.54818	9.65039	9.63114
nuoK	8.60279	8.39143	8.52066	8.53526	8.29595	8.43835	8.38511	8.18222	8.47467	8.24252	8.41297	8.25201
nuoL	9.75812	9.78616	9.87804	9.99711	9.91594	9.93412	9.83351	9.70292	9.75706	9.00456	9.52965	9.26124
nuoM	9.97797	9.97447	10.0084	10.2644	9.93095	10.0496	10.0934	9.9665	9.85739	9.66453	9.81493	9.61322
nuoN	9.83802	9.8691	9.83605	10.1479	9.65515	9.94954	10.0845	9.89912	9.42949	9.39036	9.48753	9.47385
nupC	9.23912	9.01032	9.18871	9.09817	9.48008	9.50877	9.60722	9.52663	11.1055	10.3379	10.64	10.5149
nupG	11.1906	11.1301	11.1058	11.078	10.8872	10.7186	10.7535	10.7258	11.5857	11.3316	11.3157	11.3157
nusA	10.9508	11.0487	10.7655	10.8225	10.9558	11.1053	11.0288	10.9848	10.9546	10.1402	10.4876	10.2221
nusB	9.33804	9.29307	9.17011	9.22166	9.26207	9.34435	8.98176	8.83733	9.41567	9.05825	9.28716	9.18751
nusG	10.1488	9.97119	9.86054	9.9806	9.77025	9.89709	9.8846	9.89094	10.109	9.73268	9.64104	9.66459
ogrK	9.43092	9.47008	9.54206	9.64537	9.46867	9.51665	9.3273	9.36213	8.17713	8.63424	8.20808	8.48694
ogt	7.04518	6.5715	7.47258	7.0582	7.86647	7.58596	7.36369	6.0675	8.36338	6.95989	7.83157	6.80548
ompA	11.6794	12.0646	11.3286	11.6302	11.985	12.1839	12.0591	12.1493	11.9621	12.1687	11.8793	11.9078
ompC	12.3483	12.5347	12.137	11.9956	12.189	12.4279	12.1595	12.1559	12.4362	12.1844	12.1773	11.9051
ompF	10.4348	10.5556	10.8227	11.0017	9.92917	10.1394	10.6368	10.3971	9.5014	9.15789	9.38857	9.65795
ompG	8.9644	8.86502	8.92733	8.77906	9.09918	8.83668	8.76863	8.69341	9.45836	9.56019	9.43862	9.54378
ompR	10.1795	10.3693	10.8722	11.2333	10.0637	10.2033	11.0166	10.9555	8.6628	8.75084	8.94792	9.1116
ompT	9.85571	9.9848	10.108	10.1125	10.088	10.2434	10.065	10.0086	7.03591	7.84668	7.3638	7.76387
ompX	10.8724	10.7665	10.5751	10.3854	11.0602	10.9729	10.8977	10.5661	10.2543	10.3981	9.80034	9.62275
oppA	11.3393	11.3692	10.8146	11.484	10.8423	11.0586	11.0516	11.1738	11.0646	11.1521	10.6157	11.206
oppB	8.394	8.50833	7.72431	8.50179	7.96607	8.30479	7.7446	7.90047	8.73062	8.48411	8.22781	8.76451
oppC	9.6375	9.79527	9.24114	9.82304	9.33981	9.56816	9.20977	9.30809	9.45905	9.33724	9.19147	9.49404
oppD	9.2276	9.49559	8.63796	9.38612	9.19922	9.494	9.02503	9.21247	9.6895	9.60527	9.32696	9.65833
oppF	9.21812	9.33056	8.88071	9.54545	9.2533	9.46967	9.11056	9.10055	8.49706	8.67452	8.31405	8.70232
oraA	7.54981	7.05625	7.12655	7.37581	6.41835	6.94923	5.54958	5.77502	10.4496	10.5593	10.547	10.5263
ordL	9.78682	9.76207	9.69772	9.68627	9.92565	9.70876	9.67622	9.6305	9.78857	9.72241	9.76103	9.7173
osmB	7.61772	7.22845	7.38583	7.12761	7.81251	6.99611	6.58714	5.96319	8.05988	7.6891	8.53158	7.70103
osmC	9.07405	8.04696	9.10475	8.17047	9.02733	8.29799	8.8209	7.88714	8.94773	7.38748	9.32236	7.27183
osmE	10.0053	9.65366	10.041	9.55344	9.53091	9.18469	9.54839	8.99948	10.2278	10.3263	10.402	9.67503
osmY	9.40421	10.685	9.39944	10.188	9.1155	10.0804	9.19237	9.67051	9.71008	10.8777	10.0824	10.8194
otsA	10.3804	10.6625	10.3199	10.1093	9.8136	10.237	9.95214	9.89729	10.0142	10.1601	10.0082	9.84686
otsB	9.76938	10.1975	9.62295	9.70151	9.07722	9.62082	9.36306	9.46938	9.0183	9.3609	9.5922	9.19439
oxyR	10.1967	10.2481	10.0998	10.1967	9.79735	9.8619	9.76102	9.60928	9.24651	9.29955	9.36762	9.07986
pabA	8.71201	8.98569	8.98779	8.99374	9.298	9.24032	8.95349	9.05874	9.63456	9.74929	9.5102	9.74808
pabB	9.18505	9.41109	9.13683	9.23896	9.23077	9.43488	9.05839	9.14004	9.52552	9.61771	9.37513	9.55038
pabC	8.25731	8.27823	8.2445	8.20834	8.38244	8.28759	7.86259	7.82015	9.50428	9.52124	9.44978	9.51936
pal	10.2366	10.4323	10.1446	10.2057	9.9026	10.5136	10.0117	10.2126	9.08684	8.98392	8.77681	9.06977
panB	10.1809	10.2534	10.0827	10.2383	9.75649	9.67095	9.61564	9.54553	9.56505	9.39695	9.30666	9.4265
panC	9.16161	9.18733	8.82929	9.15735	8.88088	9.11063	8.87582	8.99414	9.36242	9.24557	9.18749	9.28121
panD	9.80742	9.91403	9.68496	9.98961	9.63228	9.79272	9.56672	9.65617	9.24748	8.68595	8.98421	8.75192
panF	7.22083	7.23649	7.21052	7.34937	7.06881	7.52358	6.55806	6.03503	9.59845	9.62699	9.46087	9.64671
parC	10.9634	11.0233	11.2232	11.1067	10.7815	10.6335	10.6928	10.6377	11.8573	11.7877	11.7984	11.8084
parE	9.7944	9.94451	9.91758	9.93994	9.93959	9.97401	9.7627	9.76425	10.3071	10.1197	10.2423	10.1415
pbpC	9.68628	9.73025	9.868	9.93054	9.80915	10.0011	9.94396	9.86761	7.68434	7.85152	7.99076	8.03747
pbpG	9.22341	9.47723	9.24015	9.47229	9.28119	9.25747	9.17573	9.07316	9.68691	9.4948	9.60662	9.49597
pckA	10.313	10.0091	10.1897	10.1011	10.3264	9.92554	10.3478	9.93357	10.8458	10.3347	11.2088	10.9552
pcm	9.58683	9.76427	9.59622	9.50744	9.55025	9.68741	9.48375	9.44215	9.49746	9.27288	9.29768	9.37482
pcnB	10.2919	10.2374	10.304	10.233	10.2735	10.2168	10.262	10.275	10.5027	10.3861	10.3552	10.3636
pdhR	7.91845	9.17932	7.47186	9.33237	7.73664	9.58923	8.62598	9.59603	8.49738	9.45669	8.42823	9.74073
pdxA	10.3783	10.3584	10.3509	10.2063	10.0662	10.0754	9.97189	9.82294	9.90592	9.60506	9.89354	9.5966
pdxB	9.70271	9.94109	9.71819	9.85498	9.85587	10.0176	9.65286	9.76136	9.82968	9.78441	9.68541	9.79504
pdxH	9.03042	8.82742	9.07952	8.63316	9.17821	8.86737	9.05863	8.5744	9.59909	9.24689	9.50415	9.31529
pdxJ	9.64693	9.74755	9.64008	9.5569	10.0116	9.99314	9.88678	9.8223	10.0198	10.2736	9.83856	9.8498
pdxK	8.86001	8.77155	8.76312	8.65543	9.12343	9.02172	8.89453	8.71843	10.2142	10.2442	10.2448	10.2193
pdxY	9.60121	9.61527	9.45646	9.45505	9.69278	9.60095	9.67939	9.39337	9.85538	9.86674	9.84681	9.87863
pepA	10.1455	10.1609	9.93741	9.89222	9.86028	10.1517	9.81277	9.87129	9.6708	9.20837	9.33405	9.14426
pepB	10.4689	10.4717	10.5951	10.5798	10.582	10.4184	10.358	10.1899	10.8747	10.9103	10.8859	10.7853
pepD	10.9439	11.0358	10.6758	10.8344	10.8044	11.0194	10.6683	10.7687	10.5407	10.508	10.276	10.3999
pepE	9.75981	9.52937	9.59945	9.33886	9.75517	9.34326	9.75868	9.36757	9.3803	8.87981	9.39725	9.09468
pepN	9.509	9.64126	9.3893	9.38215	9.60179	9.82772	9.49661	9.61647	9.38076	9.66561	9.31882	9.40131
pepP	9.86801	10.0567	9.71167	9.88448	10.0895	10.3581	10.1548	10.282	10.5067	10.4209	10.3869	10.3016
pepQ	11.9989	11.9972	12.0229	12.0541	11.8149	11.736	11.7917	11.7886	11.0864	10.8706	10.9696	10.9049
pepT	10.8636	10.7375	10.942	10.7205	10.7172	10.4379	10.588	10.4225	9.91669	9.75903	9.84719	9.74758
perM	10.6122	10.7624	10.6946	10.7252	10.7529	10.7256	10.7908	10.8186	10.458	10.5492	10.48	10.4786
perR	8.72586	8.98969	9.39534	9.67472	8.58187	8.62264	9.13705	9.00976	5.4216	4.87153	6.59354	6.61427
pfkA	11.5707	11.0813	11.0885	10.7644	11.0678	11.1058	11.1847	10.9912	11.1856	10.8891	11.2702	10.7768
pfkB	10.6887	10.7511	10.5532	10.6408	10.7072	10.9477	10.7817	10.6925	10.7205	10.802	10.9427	10.7573
pflA	12.2644	12.4709	11.9454	11.9417	11.9423	12.6219	12.4727	12.2256	11.7962	11.4783	11.5517	10.9179
pflB	13.4901	13.0295	13.3711	13.0024	13.5018	13.26	13.6761	13.1827	13.4099	12.7697	13.4246	12.7084
pflC	7.11864	6.99124	7.26802	7.54938	6.84426	7.27012	6.0096	5.06607	5.46387	5.60591	5.54826	6.49059
pflD	8.42253	8.64006	8.68816	8.77433	8.62719	8.68305	8.5448	8.51574	5.90941	6.97328	6.25832	7.31126
pfs	10.8216	10.9184	10.745	10.8185	10.9884	10.9375	10.9282	11.0247	10.4057	9.90055	10.2982	9.94313
pgi	11.2602	11.2854	10.9903	10.8322	11.3473	11.4495	11.3376	11.3216	10.9483	10.7027	10.8138	10.5447
pgk	12.5419	12.6475	11.9242	12.3207	12.073	12.7662	12.7121	12.726	12.2432	11.9236	12.1763	12.1222
pgm	9.53898	9.79132	9.69451	9.80509	9.67606	9.90059	9.65519	9.61202	9.40173	9.662	9.41357	9.68957
pgpA	9.93068	9.82532	9.73398	9.73458	9.78275	9.46613	9.4385	9.4654	9.71409	9.85512	9.80309	9.82764
pgpB	8.84466	8.76722	8.76862	8.7344	8.67782	8.72639	8.39614	8.18784	9.37745	9.21308	9.26401	9.19702
pgsA	8.22903	8.0514	8.19561	8.14722	8.3573	8.30089	7.79358	7.34278	9.00477	8.95497	8.97168	8.91257
pheA	8.99482	9.07437	8.94959	8.96013	9.24837	9.12061	9.19937	9.23333	8.98469	8.94739	9.36663	9.27081
pheL	8.07156	7.73701	7.58131	7.49618	7.71231	7.66409	7.17033	7.36183	6.57456	5.89396	5.90765	4.99735
pheM	10.4544	10.5821	10.4957	10.602	10.2731	10.2999	10.2595	10.3364	7.10014	7.42529	6.75704	7.16922
pheP	8.29614	8.42831	8.50975	8.61894	7.9461	8.30933	8.55092	8.55561	10.1731	10.1717	10.082	10.1895
pheS	9.69844	9.5984	9.55491	9.61038	9.53065	9.52946	9.39621	9.27188	9.99294	9.74023	9.78531	9.68997
pheT	11.171	11.1361	11.1558	10.9928	10.9855	10.8745	10.8038	10.7689	10.5191	10.4416	10.6314	10.3233
phnA	9.51745	9.71752	9.16376	9.57254	9.45499	9.79303	9.41925	9.47606	9.68435	9.61092	9.4725	9.68731
phnB	8.87205	8.81928	8.90144	8.78762	8.99879	8.93084	8.66891	8.68193	9.21668	9.31607	9.46568	9.43177
phnC	6.83585	7.35537	7.61008	7.26065	7.16511	7.48076	5.68249	5.73912	7.98367	7.79569	7.90111	8.05668
phnD	9.70294	9.98999	10.1466	10.0381	8.8253	8.32775	8.76332	8.53715	9.08439	9.13665	9.08903	9.22799
phnE	7.5253	7.70952	7.9057	7.54363	7.89872	7.87538	7.37478	7.08563	8.19925	8.12678	8.41326	8.38888
phnF	7.56287	6.85431	7.48178	6.97892	6.78535	6.52566	5.73127	5.75511	7.5282	7.64709	7.74044	7.66428
phnG	8.14368	7.97605	8.15563	8.17326	7.87337	7.84613	7.49784	7.31087	8.45393	8.42907	8.62699	8.28787
phnH	8.39593	8.55015	8.59567	8.65123	8.15283	8.00167	7.63173	7.51799	8.04062	8.11553	8.054	8.07101
phnI	11.3122	11.2367	11.1468	11.2438	10.5742	10.5069	10.6005	10.5963	10.6682	10.7021	10.9459	10.7927
phnJ	7.49095	7.64805	7.53256	7.96862	6.95103	7.36471	6.23825	6.73192	8.19961	8.31682	8.38293	8.26306
phnK	7.49235	7.28547	7.92232	7.56665	7.46798	7.34132	6.1795	6.07773	8.5989	8.39476	8.68002	8.38594
phnL	7.3391	5.90069	7.72442	7.27882	7.80784	6.90669	7.25566	5.54993	7.68674	6.50868	8.16483	6.79854
phnM	7.72827	7.38149	7.78627	7.83583	7.81027	7.78347	6.68426	6.53248	8.81948	8.54198	8.78267	8.58999
phnN	8.74867	8.76986	8.84875	8.82735	8.67221	8.45687	8.20996	7.87482	9.2706	9.14735	9.23266	8.98521
phnO	7.42294	7.41113	7.8808	7.87676	7.23106	7.39117	6.29608	6.30465	7.75769	7.69305	7.91754	7.58105
phnP	7.99456	8.11867	8.35192	8.46175	7.89313	7.9494	7.44029	7.4192	9.68614	9.67748	9.68003	9.65941
phnQ	8.17588	8.06137	7.85603	8.19748	8.06051	8.29453	7.32016	7.38882	9.42755	9.39651	9.3193	9.36812
phoA	10.3442	10.3635	10.3167	10.3913	10.3104	10.239	10.2219	10.1523	8.88639	8.75642	8.57763	8.50287
phoB	9.65224	9.29324	9.73646	9.62612	9.61468	9.63187	9.62179	9.53988	9.31668	9.16368	9.49711	9.04867
phoE	7.91018	8.06637	8.25497	8.64156	7.6942	8.14803	8.06621	7.64889	6.22375	7.09301	6.38888	7.38674
phoH	8.77794	8.90027	8.9502	8.92397	9.08261	8.89553	8.75014	8.76055	9.69839	9.68312	9.64174	9.66083
phoP	10.0573	10.0921	10.2519	10.3765	10.4147	10.1599	10.7796	10.1796	7.95028	7.73161	7.85228	7.36315
phoQ	10.5547	10.6266	10.79	11.0009	10.5761	10.4131	10.9573	10.5402	9.02378	8.62029	8.85566	8.51086
phoR	10.0116	10.0939	10.1563	10.0859	10.2185	10.3617	10.1843	10.178	8.20767	8.0565	8.22585	7.94953
phoU	11.0634	10.5052	10.7168	10.816	10.2091	10.2627	10.3201	10.2646	9.56814	9.4848	9.28934	8.94288
phpB	9.17556	9.39859	8.88256	9.16862	8.94446	8.75748	8.80648	8.9297	8.62068	8.48273	8.481	8.48738
phrB	11.9407	11.8165	12.1027	12.0074	11.0724	10.7372	11.0481	10.9627	11.1421	10.8035	10.6145	10.933
[truncated: 2,291 more rows]
